# Supplementary material for: An active tethering mechanism controls the fate of vesicles
Source: Nat Commun. 2021 Sep 14;12:5434. doi: 10.1038/s41467-021-25465-y (PMC8440521; doi:10.1038/s41467-021-25465-y)
Supplement: Supplementary file 9 — Source Data [file 41467_2021_25465_MOESM9_ESM.zip]

Archive with 2 entries (2 files):
- Source Data File 1.xlsx
- Source Data File 2.xlsx
