# Supplementary material for: An active tethering mechanism controls the fate of vesicles
Source: Nat Commun. 2021 Sep 14;12:5434. doi: 10.1038/s41467-021-25465-y (PMC8440521; doi:10.1038/s41467-021-25465-y)
Supplement: Supplementary file 9 — Source Data [file 41467_2021_25465_MOESM9_ESM.zip › Source Data File 1.xlsx]

## Sheet: Fig.1b-triple-coloc
rab11-sec8	rab11-sec8		rab11-exo70	rab11-exo70
scram	sec15KD		scram	sec15KD
0.447	0.184		0.736	0.37
0.382	0.524		0.745	0.616
0.253	0.315		0.726	0.378
0.115	0.349		0.561	0.182
0.499	0.183		0.349	0.29
0.637	0.443		0.776	0.612
0.2	0.198		0.476	0.319
0.409	0.249		0.571	0.512
0.376	0.212		0.68	0.686
0.381	0.118		0.746	0.35
0.367	0.091		0.644	0.209
	0.121			0.418

## Sheet: Fig.1c-Exo70WT
		sd	c	sqrt	se	1	1	2	2	3	3	4	4	5	5	avg
-50	0.124722	0.112179	5	2.23607	0.0501682	0.00580187	0.0100909	0.16964	0.246199	0.13463	0.230989	0.0129101	0.0194308	0.0823258	0.116902	0.124722
-49.5	0.111289	0.115909	5	2.23607	0.0518359	0.0435219	0.0756954	0.0869771	0.126229	0.133879	0.229701	-0.0444587	-0.0669137	0.135025	0.191736	0.111289
-49	0.0907364	0.153976	5	2.23607	0.0688603	0.147139	0.255912	0.0287353	0.0417034	0.12611	0.216371	-0.0867002	-0.13049	0.0494271	0.0701863	0.0907364
-48.5	0.068264	0.139151	5	2.23607	0.0622304	0.0840149	0.146123	-0.122359	-0.177579	0.0692211	0.118765	0.102583	0.154395	0.0701525	0.0996163	0.068264
-48	0.103544	0.116074	5	2.23607	0.05191	0.16479	0.286611	0.0459612	0.0667033	0.0823657	0.141318	-0.00446307	-0.00671725	0.0209885	0.0298037	0.103544
-47.5	0.144554	0.196626	5	2.23607	0.0879339	0.129738	0.225648	-0.121232	-0.175943	0.133253	0.228627	0.223723	0.33672	0.0758603	0.107721	0.144554
-47	0.154361	0.141167	5	2.23607	0.0631319	0.222366	0.386749	0.0547917	0.0795191	0.0899332	0.154302	0.0914859	0.137693	0.00953819	0.0135442	0.154361
-46.5	0.0910486	0.0545478	5	2.23607	0.0243945	0.056598	0.098438	0.010596	0.015378	0.0816334	0.140061	0.0948223	0.142715	0.0413038	0.0586512	0.0910486
-46	0.139056	0.0726741	5	2.23607	0.0325008	0.0573372	0.0997237	0.043061	0.0624943	0.0793914	0.136215	0.0934954	0.140718	0.180374	0.256131	0.139056
-45.5	0.182736	0.115389	5	2.23607	0.0516034	0.146424	0.254668	-0.0120184	-0.0174423	0.14414	0.247306	0.162588	0.244707	0.129887	0.184439	0.182736
-45	0.121738	0.0604035	5	2.23607	0.0270133	0.0578389	0.100596	0.0187905	0.0272705	0.0829144	0.142259	0.104592	0.157418	0.127566	0.181144	0.121738
-44.5	0.0857172	0.10491	5	2.23607	0.0469173	0.129193	0.224698	0.0687201	0.0997333	0.0674286	0.11569	-0.0427881	-0.0643993	0.0372286	0.0528645	0.0857172
-44	0.0361078	0.0535598	5	2.23607	0.0239527	-0.0296355	-0.0515435	0.0367526	0.0533389	0.0320902	0.0550583	0.0610842	0.0919364	0.0223584	0.0317489	0.0361078
-43.5	-0.00395819	0.187001	5	2.23607	0.0836296	0.0499422	0.086862	-0.231094	-0.335386	0.0299208	0.0513362	0.0774732	0.116603	0.0428127	0.060794	-0.00395819
-43	0.0556209	0.171881	5	2.23607	0.0768674	0.0728603	0.126722	-0.150694	-0.218702	0.112271	0.192627	0.12003	0.180654	-0.00225103	-0.00319646	0.0556209
-42.5	0.0838038	0.0721471	5	2.23607	0.0322652	-0.0138288	-0.0240518	0.064902	0.094192	0.0344836	0.0591647	0.111236	0.167418	0.0861242	0.122296	0.0838038
-42	0.0413811	0.1011	5	2.23607	0.0452132	0.0881849	0.153376	-0.0502734	-0.0729616	0.0827595	0.141993	-0.0135142	-0.0203398	0.00340702	0.00483796	0.0413811
-41.5	0.0384372	0.0928933	5	2.23607	0.0415432	-0.0449844	-0.0782391	-0.00176893	-0.00256725	0.102446	0.175771	0.0264589	0.0398226	0.0404221	0.0573993	0.0384372
-41	0.105402	0.134977	5	2.23607	0.0603636	0.179316	0.311875	0.0166376	0.0241461	0.0422208	0.0724397	0.102937	0.154929	-0.0256196	-0.0363797	0.105402
-40.5	0.114213	0.122939	5	2.23607	0.0549799	0.0894357	0.155551	-0.0458124	-0.0664873	0.082235	0.141094	0.17809	0.268039	0.0513164	0.0728691	0.114213
-40	0.0561061	0.110196	5	2.23607	0.0492812	-0.0488543	-0.0849698	0.0100852	0.0146367	0.0713644	0.122442	0.134934	0.203086	0.0178413	0.0253346	0.0561061
-39.5	0.069347	0.121683	5	2.23607	0.0544182	0.122623	0.213273	-0.0832689	-0.120848	0.0617943	0.106023	0.0637198	0.0959032	0.0368907	0.0523847	0.069347
-39	0.114793	0.128641	5	2.23607	0.0575301	0.0681619	0.118551	-0.0500516	-0.0726398	0.166841	0.286255	0.0989751	0.148965	0.0653754	0.0928329	0.114793
-38.5	0.0782251	0.091008	5	2.23607	0.0407	0.12291	0.213771	-0.00812326	-0.0117893	0.0730015	0.125251	0.0271606	0.0408787	0.0162068	0.0230136	0.0782251
-38	0.0623887	0.110244	5	2.23607	0.0493025	-0.00725433	-0.0126171	-0.0329803	-0.0478642	0.100222	0.171955	0.125958	0.189576	0.00767167	0.0108937	0.0623887
-37.5	-0.0234984	0.173052	5	2.23607	0.0773911	0.00531579	0.00924549	-0.200579	-0.2911	0.11054	0.189657	-0.0261966	-0.0394279	0.00995293	0.0141331	-0.0234984
-37	0.0489688	0.091803	5	2.23607	0.0410555	0.00601209	0.0104565	0.0606215	0.0879798	0.111767	0.191762	-0.0117528	-0.0176889	-0.019483	-0.0276658	0.0489688
-36.5	0.0652054	0.18835	5	2.23607	0.0842325	0.00149318	0.00259702	-0.133741	-0.194098	0.189715	0.325501	0.079318	0.11938	0.0511598	0.0726469	0.0652054
-36	0.0603718	0.166951	5	2.23607	0.0746627	0.0174125	0.0302847	-0.0976514	-0.141721	0.159143	0.273048	0.119862	0.180402	-0.0282774	-0.0401539	0.0603718
-35.5	0.0599043	0.116495	5	2.23607	0.0520983	0.0254911	0.0443354	-0.0725346	-0.105269	0.111731	0.191701	0.098584	0.148376	0.0143506	0.0203778	0.0599043
-35	0.11101	0.171796	5	2.23607	0.0768296	0.0133818	0.0232743	-0.00731646	-0.0106183	0.20009	0.343301	0.161668	0.243322	-0.0311469	-0.0442285	0.11101
-34.5	0.0891027	0.171112	5	2.23607	0.0765235	0.168416	0.292917	-0.0776329	-0.112668	0.139497	0.23934	0.0210351	0.0316594	-0.0040381	-0.00573409	0.0891027
-34	0.0133628	0.112783	5	2.23607	0.0504379	-0.0226273	-0.0393546	-0.0994948	-0.144396	0.0712665	0.122274	0.00564681	0.00849887	0.0843607	0.119792	0.0133628
-33.5	0.0550173	0.0658534	5	2.23607	0.0294506	0.0317395	0.055203	-0.0350791	-0.0509101	0.0420293	0.0721112	0.0455003	0.0684815	0.0916909	0.130201	0.0550173
-33	0.0239044	0.162746	5	2.23607	0.0727824	0.165089	0.287131	-0.0586724	-0.085151	-0.0723798	-0.124185	-0.0110671	-0.0166568	0.0411153	0.0583836	0.0239044
-32.5	0.0846778	0.121276	5	2.23607	0.0542364	0.00885422	0.0153997	0.0328302	0.0476464	0.0860341	0.147612	-0.0320018	-0.0481652	0.18373	0.260896	0.0846778
-32	0.0439391	0.135306	5	2.23607	0.0605107	0.110597	0.192355	-0.0538451	-0.0781451	0.107007	0.183596	-0.0517622	-0.077906	-0.000144147	-0.000204689	0.0439391
-31.5	0.0422567	0.0877123	5	2.23607	0.0392261	0.0965414	0.16791	0.055465	0.0804962	0.00720568	0.012363	0.0119499	0.0179855	-0.0475148	-0.0674709	0.0422567
-31	0.0618219	0.217897	5	2.23607	0.0974464	0.0397034	0.0690541	-0.0886478	-0.128654	0.21662	0.371663	0.103617	0.155952	-0.111905	-0.158905	0.0618219
-30.5	0.0103776	0.111551	5	2.23607	0.0498869	0.0940598	0.163594	0.00252011	0.00365743	0.0402445	0.0690489	-0.0809997	-0.121911	-0.0440151	-0.0625014	0.0103776
-30	0.138401	0.154878	5	2.23607	0.0692637	0.151981	0.264333	0.0694059	0.100728	0.188408	0.323259	0.0410921	0.0618468	-0.0409611	-0.0581646	0.138401
-29.5	0.000416915	0.119697	5	2.23607	0.0535303	-0.0426042	-0.0740994	0.0441303	0.0640461	0.0931422	0.159807	-0.0989475	-0.148924	0.000883229	0.00125418	0.000416915
-29	0.00574474	0.0548977	5	2.23607	0.024551	0.0303425	0.0527731	-0.0370938	-0.0538341	0.0422144	0.0724288	-0.023346	-0.0351375	-0.00528635	-0.0075066	0.00574474
-28.5	0.209666	0.0774498	5	2.23607	0.0346366	0.141214	0.245606	0.0729884	0.105928	0.176303	0.30249	0.105212	0.158352	0.166167	0.235957	0.209666
-28	0.134782	0.109812	5	2.23607	0.0491093	0.0775485	0.134876	0.120409	0.174749	0.172873	0.296605	0.0264635	0.0398296	0.0196128	0.0278501	0.134782
-27.5	0.0483841	0.18737	5	2.23607	0.0837945	-0.0267609	-0.0465439	-0.113761	-0.165102	0.197332	0.33857	0.0201957	0.030396	0.0595777	0.0846003	0.0483841
-27	0.126398	0.180385	5	2.23607	0.0806704	0.177416	0.308572	-0.0112237	-0.0162889	0.196316	0.336826	0.0165306	0.0248798	-0.0154922	-0.0219989	0.126398
-26.5	0.166655	0.16009	5	2.23607	0.0715944	0.014573	0.0253462	0.102865	0.149287	0.23344	0.40052	0.159625	0.240248	0.0125856	0.0178716	0.166655
-26	0.0562874	0.109764	5	2.23607	0.0490882	-0.0736663	-0.128124	0.071118	0.103213	0.0744803	0.127788	0.027131	0.0408343	0.0969895	0.137725	0.0562874
-25.5	0.0169831	0.10058	5	2.23607	0.0449806	-0.00788273	-0.01371	-0.077886	-0.113036	0.0534722	0.0917441	-0.0144156	-0.0216965	0.0997281	0.141614	0.0169831
-25	0.0433477	0.164495	5	2.23607	0.0735642	0.00283714	0.00493449	-0.131431	-0.190745	0.156366	0.268282	0.0517573	0.0778987	0.0396959	0.0563681	0.0433477
-24.5	0.00328409	0.0874767	5	2.23607	0.0391208	-0.0489266	-0.0850956	-0.0552362	-0.0801641	0.0571912	0.098125	0.0570067	0.0857994	-0.00158048	-0.00224428	0.00328409
-24	0.0660582	0.1319	5	2.23607	0.0589876	-0.0417617	-0.0726341	0.0669116	0.0971086	-0.0418854	-0.0718642	0.118539	0.17841	0.140332	0.199271	0.0660582
-23.5	0.0341352	0.0918075	5	2.23607	0.0410576	-0.0451979	-0.0786105	-0.0342426	-0.0496961	0.0594868	0.102064	0.0499377	0.0751601	0.0857458	0.121759	0.0341352
-23	0.0350577	0.205035	5	2.23607	0.0916946	-0.0199222	-0.0346497	-0.122173	-0.177309	0.202638	0.347673	0.0795959	0.119798	-0.0564957	-0.0802238	0.0350577
-22.5	0.0950174	0.141888	5	2.23607	0.0634544	0.0191745	0.0333492	-0.0137114	-0.0198993	0.179889	0.308642	-0.0107874	-0.0162358	0.119176	0.16923	0.0950174
-22	0.036977	0.118231	5	2.23607	0.0528746	0.00162479	0.00282591	-0.024592	-0.0356903	0.141408	0.242619	0.0142501	0.0214474	-0.0326174	-0.0463166	0.036977
-21.5	0.101013	0.103031	5	2.23607	0.0460767	0.0599141	0.104206	0.0406548	0.0590022	0.158557	0.272042	0.0475858	0.0716202	-0.00127042	-0.001804	0.101013
-21	0.0896111	0.212669	5	2.23607	0.0951084	0.152099	0.264538	-0.0759832	-0.110274	0.211429	0.362756	0.0101495	0.0152758	-0.0593244	-0.0842405	0.0896111
-20.5	0.0851524	0.0786723	5	2.23607	0.0351833	0.0961822	0.167285	-0.00917978	-0.0133226	0.0289598	0.0496874	0.109303	0.164509	0.0405655	0.0576029	0.0851524
-20	0.120409	0.203708	5	2.23607	0.0911009	-0.00923081	-0.0160547	0.00130614	0.00189559	0.237085	0.406775	-0.0363397	-0.0546941	0.186001	0.26412	0.120409
-19.5	0.174763	0.127122	5	2.23607	0.0568505	0.130991	0.227826	-0.000722459	-0.0010485	0.196911	0.337846	0.13053	0.196457	0.0793911	0.112735	0.174763
-19	0.0891897	0.106424	5	2.23607	0.0475944	0.117803	0.20489	-0.049116	-0.0712819	0.0701233	0.120313	0.0302248	0.0454907	0.103196	0.146537	0.0891897
-18.5	0.0638977	0.111865	5	2.23607	0.0500277	-0.000735776	-0.0012797	0.0144592	0.0209846	0.149719	0.256879	-0.0119927	-0.01805	0.0429261	0.060955	0.0638977
-18	0.102681	0.2023	5	2.23607	0.0904711	-0.00545335	-0.00948474	0.174965	0.253926	0.221281	0.379659	-0.018093	-0.0272314	-0.0587773	-0.0834637	0.102681
-17.5	0.0919254	0.145188	5	2.23607	0.06493	0.0574119	0.0998536	-0.0113482	-0.0164695	0.181723	0.311788	0.0827377	0.124527	-0.0423043	-0.0600721	0.0919254
-17	0.0726384	0.174025	5	2.23607	0.0778266	-0.00515934	-0.00897338	-0.0950631	-0.137965	0.183392	0.314651	0.0172704	0.0259933	0.119356	0.169485	0.0726384
-16.5	0.110287	0.0706083	5	2.23607	0.031577	0.0440413	0.0765987	0.0497419	0.0721903	0.133854	0.229658	0.0783435	0.117913	0.0387861	0.0550762	0.110287
-16	0.104541	0.124711	5	2.23607	0.0557724	0.111092	0.193217	0.047066	0.0683068	0.157047	0.269452	0.0193825	0.0291721	-0.0263671	-0.0374412	0.104541
-15.5	0.0980438	0.143916	5	2.23607	0.0643613	0.120193	0.209046	-0.0860672	-0.124909	0.140203	0.24055	0.0580735	0.0874051	0.0550185	0.0781262	0.0980438
-15	0.190184	0.176884	5	2.23607	0.079105	0.131061	0.227949	-0.0618947	-0.0898275	0.210904	0.361856	0.0955075	0.143746	0.216335	0.307196	0.190184
-14.5	0.0814765	0.139446	5	2.23607	0.062362	0.131735	0.22912	-0.0730718	-0.106049	0.119832	0.2056	0.0464182	0.069863	0.00623166	0.00884895	0.0814765
-14	0.0728133	0.10665	5	2.23607	0.0476953	0.11082	0.192744	-0.00556776	-0.00808047	0.0898004	0.154074	-0.040253	-0.0605838	0.060502	0.0859127	0.0728133
-13.5	0.161389	0.217436	5	2.23607	0.0972403	0.24615	0.428116	-0.103962	-0.15088	0.169605	0.290997	0.0740157	0.111399	0.0896574	0.127313	0.161389
-13	0.126089	0.15964	5	2.23607	0.0713934	0.12091	0.210292	0.114924	0.166788	0.131201	0.225106	-0.10407	-0.156633	0.130207	0.184894	0.126089
-12.5	0.215685	0.109935	5	2.23607	0.0491644	0.201402	0.350289	0.0837744	0.121582	0.182909	0.313823	0.0755772	0.113749	0.126044	0.178982	0.215685
-12	0.104895	0.0829025	5	2.23607	0.0370751	0.0509621	0.0886357	0.0844459	0.122556	0.0862318	0.147951	-0.0179689	-0.0270445	0.135477	0.192378	0.104895
-11.5	0.191782	0.210013	5	2.23607	0.0939205	0.192558	0.334906	0.161516	0.234407	0.228194	0.39152	-0.0945133	-0.14225	0.0988223	0.140327	0.191782
-11	0.218315	0.0851588	5	2.23607	0.0380842	0.131945	0.229485	0.160354	0.232722	0.193667	0.332281	0.062451	0.0939935	0.143025	0.203095	0.218315
-10.5	0.196962	0.0949285	5	2.23607	0.0424533	0.124941	0.217304	0.0392169	0.0569153	0.18697	0.32079	0.117273	0.176505	0.150209	0.213296	0.196962
-10	0.203197	0.133901	5	2.23607	0.0598826	0.0487026	0.084706	0.294467	0.427359	0.126486	0.217016	0.0906193	0.136389	0.105998	0.150516	0.203197
-9.5	0.211289	0.0946263	5	2.23607	0.0423182	0.173904	0.302463	0.0655444	0.0951244	0.155131	0.266164	0.0821956	0.123711	0.189424	0.268981	0.211289
-9	0.229205	0.0758104	5	2.23607	0.0339035	0.185209	0.322125	0.0963586	0.139845	0.161792	0.277592	0.110714	0.166632	0.168896	0.239833	0.229205
-8.5	0.251548	0.114873	5	2.23607	0.051373	0.221471	0.385193	0.157928	0.2292	0.206899	0.354983	0.0836444	0.125891	0.114416	0.162471	0.251548
-8	0.184309	0.192646	5	2.23607	0.0861541	0.125844	0.218875	0.0237958	0.0345347	0.2834	0.486239	0.000575583	0.000866297	0.127486	0.18103	0.184309
-7.5	0.280774	0.138125	5	2.23607	0.0617715	0.298444	0.519068	0.169723	0.246319	0.1547	0.265424	0.132645	0.19964	0.122127	0.17342	0.280774
-7	0.339283	0.151084	5	2.23607	0.0675667	0.245539	0.427053	0.278966	0.404862	0.270589	0.464259	0.0587547	0.0884303	0.219584	0.311808	0.339283
-6.5	0.387542	0.131641	5	2.23607	0.0588716	0.204805	0.356208	0.37707	0.54724	0.285005	0.488992	0.144353	0.217262	0.230991	0.328007	0.387542
-6	0.38827	0.195931	5	2.23607	0.087623	0.189048	0.328802	0.104916	0.152264	0.324907	0.557454	0.187054	0.28153	0.437537	0.621302	0.38827
-5.5	0.370383	0.10467	5	2.23607	0.0468098	0.21638	0.376339	0.27082	0.39304	0.222147	0.381145	0.136287	0.205122	0.349486	0.496269	0.370383
-5	0.444293	0.152307	5	2.23607	0.0681139	0.408899	0.711177	0.287565	0.417342	0.227731	0.390726	0.244803	0.368447	0.235051	0.333772	0.444293
-4.5	0.533467	0.13454	5	2.23607	0.060168	0.358027	0.622698	0.249368	0.361907	0.410349	0.70405	0.304032	0.457591	0.366963	0.521087	0.533467
-4	0.561466	0.151201	5	2.23607	0.0676191	0.358194	0.622989	0.307625	0.446455	0.466343	0.80012	0.320137	0.481831	0.321082	0.455936	0.561466
-3.5	0.54622	0.157655	5	2.23607	0.0705055	0.238901	0.415509	0.283006	0.410725	0.446721	0.766455	0.4346	0.654105	0.34106	0.484304	0.54622
-3	0.691314	0.160854	5	2.23607	0.0719359	0.442926	0.770359	0.392147	0.569121	0.52334	0.897913	0.481176	0.724207	0.34857	0.494969	0.691314
-2.5	0.664926	0.193731	5	2.23607	0.0866391	0.422673	0.735134	0.393418	0.570966	0.510692	0.876212	0.507414	0.763697	0.266633	0.378619	0.664926
-2	0.902374	0.13938	5	2.23607	0.0623326	0.531809	0.924949	0.689039	1	0.538913	0.924632	0.664418	1	0.466402	0.66229	0.902374
-1.5	0.765614	0.15048	5	2.23607	0.0672969	0.341787	0.594453	0.47964	0.6961	0.582841	1	0.492626	0.74144	0.560619	0.796078	0.765614
-1	0.887864	0.0939202	5	2.23607	0.0420024	0.574961	1	0.564096	0.81867	0.513355	0.88078	0.516334	0.777122	0.677994	0.962749	0.887864
-0.5	0.802396	0.185264	5	2.23607	0.0828528	0.309397	0.538118	0.492038	0.714093	0.551041	0.945441	0.541054	0.814328	0.704227	1	0.802396
0	0.533665	0.112768	5	2.23607	0.0504314	0.28199	0.49045	0.258209	0.374738	0.305719	0.524532	0.44196	0.665183	0.431986	0.613419	0.533665
0.5	0.157801	0.134285	5	2.23607	0.0600541	0.118669	0.206395	0.0107758	0.0156389	0.102053	0.175096	0.0290379	0.0437043	0.245192	0.348172	0.157801
1	0.109682	0.0914619	5	2.23607	0.040903	0.119614	0.208039	0.0204443	0.0296707	0.110534	0.189647	0.00334664	0.00503694	0.0817024	0.116017	0.109682
1.5	0.119934	0.0832263	5	2.23607	0.0372199	0.149521	0.260054	0.0871026	0.126412	0.0494147	0.0847824	0.031298	0.0471058	0.0572659	0.0813174	0.119934
2	0.0781684	0.140001	5	2.23607	0.0626103	0.113247	0.196964	-0.0681237	-0.0988677	0.116011	0.199044	-0.0289901	-0.0436323	0.0967145	0.137334	0.0781684
2.5	0.0348257	0.0820953	5	2.23607	0.0367141	0.0448482	0.0780022	-0.0660439	-0.0958493	0.064296	0.110315	0.0494021	0.074354	0.00514582	0.00730705	0.0348257
3	0.0726046	0.102402	5	2.23607	0.0457956	0.0685339	0.119198	-0.0713399	-0.103535	0.0422881	0.0725551	0.100093	0.150648	0.0874349	0.124157	0.0726046
3.5	0.066428	0.117587	5	2.23607	0.0525866	0.002309	0.00401592	0.176868	0.256688	-0.00903155	-0.0154957	0.0694233	0.104487	-0.0123626	-0.0175548	0.066428
4	0.0206869	0.159578	5	2.23607	0.0713656	0.0943732	0.164139	-0.17015	-0.246938	0.00532074	0.00912898	0.0671719	0.101099	0.0535252	0.0760057	0.0206869
4.5	-0.0159582	0.131278	5	2.23607	0.0587094	-0.0360615	-0.06272	-0.0840861	-0.122034	-0.0677725	-0.11628	0.019138	0.0288042	0.13552	0.192438	-0.0159582
5	0.0191538	0.180434	5	2.23607	0.0806927	-0.068963	-0.119944	-0.119717	-0.173745	0.0742374	0.127372	-0.00320415	-0.00482249	0.187964	0.266908	0.0191538
5.5	-0.0211402	0.20268	5	2.23607	0.090641	-0.097412	-0.169424	-0.168043	-0.24388	-0.0431634	-0.0740569	0.130173	0.195921	0.130803	0.185739	-0.0211402
6	0.105839	0.104827	5	2.23607	0.0468801	0.0701644	0.122033	-0.0494808	-0.0718113	0.0978929	0.167958	0.0761677	0.114638	0.138292	0.196374	0.105839
6.5	0.0118761	0.0752369	5	2.23607	0.033647	0.0404076	0.0702789	-0.0687011	-0.0997056	0.0110623	0.01898	-0.0121767	-0.0183269	0.0620805	0.0881541	0.0118761
7	0.0328087	0.13568	5	2.23607	0.0606781	0.0360595	0.0627165	-0.074913	-0.108721	-0.044204	-0.0758424	0.0343596	0.0517137	0.164913	0.234176	0.0328087
7.5	-0.0172544	0.145915	5	2.23607	0.0652551	-0.119561	-0.207946	0.0161811	0.0234836	-0.0607055	-0.104155	0.117691	0.177133	0.017755	0.025212	-0.0172544
8	0.0693581	0.0612622	5	2.23607	0.0273973	0.0473328	0.0823235	0.113821	0.165189	0.0150091	0.0257516	0.0434192	0.0653492	0.00575882	0.00817751	0.0693581
8.5	0.0811811	0.0709859	5	2.23607	0.0317459	-0.00742599	-0.0129157	0.0168874	0.0245087	0.0669576	0.114881	0.0975685	0.146848	0.0933686	0.132583	0.0811811
9	0.102713	0.22945	5	2.23607	0.102613	-0.0495237	-0.086134	-0.0576733	-0.0837011	0.0977957	0.167791	0.310528	0.467368	0.0339726	0.048241	0.102713
9.5	0.0567767	0.1243	5	2.23607	0.0555888	-0.0436809	-0.0759719	-0.0501367	-0.0727633	0.0585316	0.100425	0.129106	0.194314	0.0970983	0.137879	0.0567767
10	0.00991211	0.0527868	5	2.23607	0.023607	0.00230794	0.00401408	0.0476289	0.0691237	0.0115093	0.0197468	0.0204954	0.0308472	-0.0522333	-0.0741712	0.00991211
10.5	0.0375512	0.103612	5	2.23607	0.0463367	0.0316677	0.0550781	-0.03773	-0.0547574	-0.0489879	-0.0840502	0.0932924	0.140412	0.0923053	0.131073	0.0375512
11	0.0823754	0.10215	5	2.23607	0.0456829	0.0108156	0.018811	-0.0436263	-0.0633147	0.0687951	0.118034	0.106981	0.161014	0.124883	0.177333	0.0823754
11.5	0.129009	0.101033	5	2.23607	0.0451834	0.102264	0.177863	0.0534151	0.0775212	-0.0130831	-0.0224472	0.122185	0.183898	0.160713	0.228213	0.129009
12	0.0726194	0.0537134	5	2.23607	0.0240214	0.0708984	0.12331	-0.00984851	-0.0142931	0.0473681	0.081271	0.0428347	0.0644695	0.0762954	0.108339	0.0726194
12.5	0.0685574	0.157727	5	2.23607	0.0705376	0.0421602	0.0733272	-0.132369	-0.192107	0.0653551	0.112132	0.0764874	0.115119	0.165011	0.234315	0.0685574
13	0.00511836	0.0733991	5	2.23607	0.0328251	0.0303232	0.0527396	-0.0242971	-0.0352623	-0.00595198	-0.010212	-0.0558554	-0.0840666	0.072108	0.102393	0.00511836
13.5	0.0962969	0.122352	5	2.23607	0.0547176	0.116926	0.203364	-0.0383495	-0.0556565	0.108747	0.186581	-0.0107972	-0.0162505	0.115104	0.163447	0.0962969
14	0.0977886	0.0799291	5	2.23607	0.0357454	-0.0205288	-0.0357047	0.102041	0.148092	0.0552789	0.0948439	0.0754794	0.113602	0.118387	0.168109	0.0977886
14.5	0.130848	0.1145	5	2.23607	0.0512061	0.00668751	0.0116312	0.0825069	0.119742	0.151389	0.259743	0.156284	0.23522	0.0196498	0.0279027	0.130848
15	0.100078	0.175517	5	2.23607	0.0784936	0.100995	0.175655	-0.135387	-0.196487	0.0464828	0.0797521	0.143992	0.21672	0.158276	0.224752	0.100078
15.5	0.0790273	0.16807	5	2.23607	0.0751633	0.00292002	0.00507864	-0.10569	-0.153388	0.0522895	0.0897149	0.104512	0.157299	0.208755	0.296432	0.0790273
16	0.169285	0.0975386	5	2.23607	0.0436206	0.086506	0.150456	0.0289321	0.0419891	0.167061	0.286632	0.0818618	0.123208	0.171929	0.244138	0.169285
16.5	0.0425165	0.167123	5	2.23607	0.0747398	-0.0240087	-0.0417571	-0.0820623	-0.119097	0.00569793	0.00977613	0.0284934	0.0428847	0.225898	0.320775	0.0425165
17	0.109686	0.0855446	5	2.23607	0.0382567	0.0510226	0.0887411	-0.00048982	-0.000710875	0.0960806	0.164849	0.0495836	0.074627	0.155579	0.220921	0.109686
17.5	0.10739	0.131403	5	2.23607	0.058765	0.106378	0.185019	0.169132	0.245461	0.0336802	0.0577864	-0.062051	-0.0933915	0.100052	0.142073	0.10739
18	0.0857891	0.102139	5	2.23607	0.0456779	0.00453347	0.00788484	-0.00968948	-0.0140623	0.028194	0.0483735	0.112614	0.169493	0.152998	0.217257	0.0857891
18.5	0.0649551	0.0944388	5	2.23607	0.0422343	0.0469225	0.08161	0.138953	0.201663	0.0188039	0.0322626	-0.0398843	-0.0600289	0.0487812	0.0692693	0.0649551
19	0.123313	0.0778158	5	2.23607	0.0348003	0.136649	0.237667	0.067302	0.0976752	0.063433	0.108834	0.0980156	0.147521	0.0175124	0.0248676	0.123313
19.5	0.0740853	0.111256	5	2.23607	0.0497553	-0.0500304	-0.0870154	0.0998456	0.144906	0.0186978	0.0320805	0.135267	0.203587	0.0541332	0.076869	0.0740853
20	0.117589	0.0405485	5	2.23607	0.0181338	0.0839989	0.146095	0.0377051	0.0547212	0.0577788	0.0991332	0.0997762	0.150171	0.0970612	0.137827	0.117589
20.5	0.059674	0.0954501	5	2.23607	0.0426866	0.103564	0.180123	-0.0476681	-0.0691805	0.0603178	0.103489	0.00309253	0.00465449	0.0558337	0.0792837	0.059674
21	0.0550042	0.145778	5	2.23607	0.065194	0.150556	0.261854	-0.0651187	-0.0945065	0.0764533	0.131174	0.0259106	0.0389974	-0.0440126	-0.0624978	0.0550042
21.5	0.033258	0.111351	5	2.23607	0.0497977	0.123162	0.21421	-0.0285874	-0.0414888	0.0189605	0.0325313	0.022533	0.0339138	-0.0513216	-0.0728766	0.033258
22	0.0555387	0.1433	5	2.23607	0.0640857	0.0330505	0.057483	-0.0937973	-0.136128	0.0132104	0.0226656	0.0451674	0.0679804	0.187107	0.265692	0.0555387
22.5	0.0205264	0.077318	5	2.23607	0.0345777	0.0470177	0.0817754	-0.0658096	-0.0955092	-0.00681352	-0.0116902	0.062879	0.0946377	0.0235341	0.0334184	0.0205264
23	0.0345907	0.0626242	5	2.23607	0.0280064	0.0359777	0.0625742	-0.0511525	-0.0742374	0.0309678	0.0531326	0.0567671	0.0854389	0.0324264	0.0460454	0.0345907
23.5	0.0549887	0.182839	5	2.23607	0.0817683	0.0848816	0.14763	-0.143914	-0.208862	-0.0161603	-0.0277267	0.181131	0.272616	0.0642861	0.0912861	0.0549887
24	0.156941	0.113025	5	2.23607	0.0505465	0.0177521	0.0308754	0.0855298	0.124129	0.0653752	0.112167	0.121793	0.183308	0.23537	0.334226	0.156941
24.5	0.073671	0.0858976	5	2.23607	0.0384146	-0.00301906	-0.0052509	0.000384738	0.000558369	0.0842773	0.144597	0.0298139	0.0448722	0.129281	0.183578	0.073671
25	-0.0016992	0.144551	5	2.23607	0.0646452	0.0143714	0.0249955	-0.126644	-0.183798	-0.0187659	-0.0321972	-0.0227513	-0.0342425	0.152638	0.216746	-0.0016992
25.5	0.170881	0.0874552	5	2.23607	0.0391112	0.0388061	0.0674934	0.196171	0.284703	0.0589768	0.101189	0.124602	0.187535	0.15034	0.213483	0.170881
26	0.0827581	0.106376	5	2.23607	0.047573	0.0689152	0.119861	-0.0325596	-0.0472536	0.0166815	0.028621	0.0497729	0.074912	0.16736	0.237651	0.0827581
26.5	-0.00287733	0.11455	5	2.23607	0.0512285	-0.0995777	-0.17319	-0.0390983	-0.0567432	0.0623736	0.107017	0.015192	0.0228651	0.0603277	0.0856653	-0.00287733
27	0.144737	0.0438291	5	2.23607	0.019601	0.10878	0.189195	0.0922843	0.133932	0.0880482	0.151067	0.0504993	0.0760053	0.122174	0.173487	0.144737
27.5	0.0600006	0.0306	5	2.23607	0.0136847	0.0331	0.0575692	0.0374961	0.054418	0.0603378	0.103524	0.0119055	0.0179186	0.0468828	0.0665735	0.0600006
28	0.0157212	0.180189	5	2.23607	0.0805829	-0.0237214	-0.0412575	-0.180395	-0.261807	0.0844249	0.144851	0.0275546	0.0414718	0.137569	0.195348	0.0157212
28.5	0.0757188	0.0882771	5	2.23607	0.0394787	0.0505812	0.0879733	0.0057704	0.00837456	0.0817202	0.14021	-0.0229453	-0.0345344	0.124346	0.17657	0.0757188
29	0.0186142	0.0561488	5	2.23607	0.0251105	0.0196858	0.0342386	-0.0327671	-0.0475548	0.01845	0.0316552	-0.0148024	-0.0222788	0.0683174	0.0970106	0.0186142
29.5	0.0331673	0.0969558	5	2.23607	0.0433599	-0.077181	-0.134237	0.0768472	0.111528	0.0498597	0.085546	0.0320453	0.0482306	0.0385695	0.0547687	0.0331673
30	0.0892152	0.0647028	5	2.23607	0.028936	0.0111492	0.0193912	0.125369	0.181947	0.021074	0.0361574	0.0698768	0.10517	0.0728244	0.10341	0.0892152
30.5	0.102971	0.050816	5	2.23607	0.0227256	0.0412374	0.0717222	0.0689481	0.100064	0.0398597	0.0683886	0.0555155	0.0835551	0.134596	0.191126	0.102971
31	0.031832	0.0798529	5	2.23607	0.0357113	0.0756626	0.131596	0.00666892	0.00967858	-0.0334766	-0.0574369	-0.0143561	-0.0216071	0.06826	0.096929	0.031832
31.5	0.0564296	0.167336	5	2.23607	0.0748347	-0.0299869	-0.0521546	-0.119468	-0.173383	0.140972	0.24187	0.105338	0.158542	0.0755451	0.107274	0.0564296
32	0.00251106	0.137572	5	2.23607	0.0615239	-0.00140396	-0.00244184	-0.0960207	-0.139354	0.132862	0.227955	-0.0434623	-0.0654141	-0.00576722	-0.00818945	0.00251106
32.5	-0.0194617	0.121907	5	2.23607	0.0545183	-0.0262633	-0.0456784	-0.142519	-0.206838	0.0377638	0.0647927	-0.0124667	-0.0187634	0.0768865	0.109179	-0.0194617
33	0.0692992	0.042247	5	2.23607	0.0188934	0.0521421	0.0906882	0.0215655	0.031298	0.0119342	0.0204758	0.0552365	0.0831352	0.0851401	0.120899	0.0692992
33.5	0.00498627	0.0359515	5	2.23607	0.016078	-0.0217135	-0.0377652	0.000864725	0.00125497	0.0163498	0.0280519	0.0346873	0.0522071	-0.0132517	-0.0188174	0.00498627
34	0.115292	0.112211	5	2.23607	0.0501824	0.0723836	0.125893	0.02942	0.0426971	0.0536	0.0919634	0.0100507	0.0151271	0.211817	0.30078	0.115292
34.5	0.0425148	0.154231	5	2.23607	0.068974	0.0113172	0.0196835	-0.109672	-0.159167	0.0602366	0.10335	-0.00757131	-0.0113954	0.183171	0.260102	0.0425148
35	0.0374491	0.146437	5	2.23607	0.0654888	-0.0722864	-0.125724	-0.0421883	-0.0612278	0.0640493	0.109892	0.0117189	0.0176378	0.17371	0.246668	0.0374491
35.5	0.0205751	0.19944	5	2.23607	0.0891923	-0.187013	-0.325262	0.0707687	0.102706	0.0270168	0.0463536	0.0638001	0.096024	0.128911	0.183054	0.0205751
36	-0.0423673	0.130968	5	2.23607	0.0585708	-0.0345558	-0.0601011	-0.169332	-0.245751	0.0393575	0.067527	-0.0349443	-0.0525938	0.055692	0.0790824	-0.0423673
36.5	0.0546634	0.178406	5	2.23607	0.0797854	-0.0225105	-0.0391514	-0.121191	-0.175884	0.1777	0.304886	0.0604786	0.091025	0.0650994	0.0924409	0.0546634
37	0.0796187	0.0886102	5	2.23607	0.0396277	0.0889081	0.154633	0.0440239	0.0638918	0.0189706	0.0325485	-0.0227838	-0.0342914	0.127684	0.181311	0.0796187
37.5	0.0809973	0.123705	5	2.23607	0.0553226	0.16412	0.285445	-0.0205183	-0.0297782	0.00355597	0.00610111	0.0302776	0.0455702	0.0687665	0.0976483	0.0809973
38	0.0112154	0.171846	5	2.23607	0.0768517	0.0925189	0.160913	-0.188059	-0.272929	-0.00176791	-0.00303326	0.0282035	0.0424483	0.0906184	0.128678	0.0112154
38.5	-0.0504096	0.0584754	5	2.23607	0.026151	-0.0614609	-0.106896	-0.0706417	-0.102522	0.0128697	0.0220811	-0.0012121	-0.0018243	-0.0442866	-0.0628869	-0.0504096
39	0.0334376	0.0716208	5	2.23607	0.0320298	0.0376329	0.065453	0.0470541	0.0682895	0.0365254	0.0626678	0.0434594	0.0654097	-0.0666425	-0.0946322	0.0334376
39.5	0.0336093	0.181647	5	2.23607	0.0812349	-0.121796	-0.211834	0.15505	0.225024	-0.0142786	-0.0244983	-0.0153468	-0.0230981	0.142573	0.202453	0.0336093
40	0.033684	0.117214	5	2.23607	0.0524196	-0.0579178	-0.100734	0.00215022	0.00312061	0.105505	0.181018	-0.0275268	-0.0414299	0.0890459	0.126445	0.033684
40.5	0.126949	0.140558	5	2.23607	0.0628593	0.11172	0.194309	0.115859	0.168146	0.038304	0.0657195	-0.0538179	-0.081	0.202515	0.287571	0.126949
41	0.0557471	0.110771	5	2.23607	0.0495385	0.00441227	0.00767404	-0.0615425	-0.0893164	0.0555728	0.0953482	0.140302	0.211166	0.0379323	0.0538638	0.0557471
41.5	0.072148	0.0898437	5	2.23607	0.0401793	0.0566297	0.0984931	0.0936168	0.135866	0.0310068	0.0531994	-0.0494445	-0.0744178	0.103944	0.1476	0.072148
42	0.194091	0.139894	5	2.23607	0.0625625	0.181158	0.315078	0.134753	0.195567	0.066257	0.11368	0.00352064	0.00529884	0.240023	0.340831	0.194091
42.5	0.0488668	0.12885	5	2.23607	0.0576234	-0.0510067	-0.0887134	0.080752	0.117195	0.102317	0.175548	-0.0610652	-0.0919077	0.0931068	0.132211	0.0488668
43	-0.017535	0.0433478	5	2.23607	0.0193857	-0.0424899	-0.0739006	-0.0090308	-0.0131064	0.0225963	0.0387692	0.0027595	0.00415326	-0.0306976	-0.0435905	-0.017535
43.5	0.0416082	0.122812	5	2.23607	0.0549231	0.0796775	0.138579	-0.0311249	-0.0451715	0.0893622	0.153322	-0.0848533	-0.127711	0.0626918	0.0890223	0.0416082
44	0.171948	0.0892131	5	2.23607	0.0398973	0.0763295	0.132756	0.0892418	0.129516	0.0867033	0.14876	0.0786424	0.118363	0.232639	0.330347	0.171948
44.5	0.113125	0.137133	5	2.23607	0.0613279	0.0435718	0.0757823	0.242734	0.352279	0.00315113	0.00540651	0.0323708	0.0487205	0.0587564	0.083434	0.113125
45	0.0308548	0.101233	5	2.23607	0.045273	-0.0399452	-0.0694747	0.086702	0.12583	-0.0262709	-0.045074	-0.00572855	-0.0086219	0.106771	0.151614	0.0308548
45.5	0.0434715	0.112085	5	2.23607	0.0501261	0.0925214	0.160918	0.00586833	0.00851668	-0.00256655	-0.00440351	-0.0671127	-0.10101	0.107984	0.153336	0.0434715
46	0.0886457	0.0759298	5	2.23607	0.0339568	0.098534	0.171375	-0.00585429	-0.00849631	0.091154	0.156396	0.0281584	0.0423805	0.0574458	0.0815729	0.0886457
46.5	0.164626	0.144487	5	2.23607	0.0646165	0.158688	0.275998	0.0129028	0.0187258	0.0819626	0.140626	0.0264018	0.0397367	0.245101	0.348043	0.164626
47	0.103474	0.158147	5	2.23607	0.0707257	0.140446	0.24427	0.0203451	0.0295268	0.102973	0.176674	-0.0924581	-0.139156	0.14511	0.206055	0.103474
47.5	0.0819852	0.197447	5	2.23607	0.0883009	0.184991	0.321746	-0.0726362	-0.105417	0.0932427	0.15998	-0.0925722	-0.139328	0.121793	0.172946	0.0819852
48	0.0535891	0.182623	5	2.23607	0.0816714	-0.027475	-0.0477858	-0.0864625	-0.125483	0.0518645	0.0889856	0.00214102	0.00322239	0.245779	0.349006	0.0535891
48.5	0.0416468	0.14829	5	2.23607	0.0663172	-0.000166252	-0.000289155	-0.00648599	-0.0094131	0.0805925	0.138275	-0.101555	-0.152848	0.163739	0.232509	0.0416468
49	0.059969	0.119191	5	2.23607	0.0533039	0.0662938	0.115301	-0.00738012	-0.0107107	0.095716	0.164223	-0.076254	-0.114768	0.102676	0.145799	0.059969
49.5	0.123666	0.108315	5	2.23607	0.04844	0.123836	0.215382	0.0179969	0.0261189	0.153968	0.264168	0.0439446	0.06614	0.0327617	0.0465215	0.123666
50	0.0480983	0.125425	5	2.23607	0.0560916	0.0307319	0.0534505	-0.0966765	-0.140306	0.0665932	0.114256	0.130572	0.196521	0.0116689	0.0165698	0.0480983
50.5	0.0730166	0.205713	5	2.23607	0.0919977	0.100433	0.174679	-0.155102	-0.225099	0.184613	0.316746	0.0787009	0.118451	-0.0138686	-0.0196934	0.0730166
51	0.0575422	0.159047	5	2.23607	0.071128	-0.0149338	-0.0259736	-0.123441	-0.179149	0.101906	0.174844	0.0765219	0.115171	0.14283	0.202819	0.0575422
51.5	-0.0122249	0.0988871	5	2.23607	0.0442237	0.0568039	0.0987961	-0.0606705	-0.0880509	0.0306067	0.052513	0.0098328	0.0147991	-0.0980157	-0.139182	-0.0122249
52	0.0193041	0.319582	5	2.23607	0.142921	0.125528	0.218325	-0.299798	-0.435096	0.239225	0.410446	-0.0250884	-0.03776	-0.0418273	-0.0593946	0.0193041
52.5	-0.00468084	0.104809	5	2.23607	0.0468721	0.0603203	0.104912	-0.0819401	-0.118919	0.023725	0.0407057	0.0427623	0.0643604	-0.0806079	-0.114463	-0.00468084
53	0.0586078	0.112435	5	2.23607	0.0502824	0.0717898	0.12486	0.0484944	0.0703798	0.0483	0.0828699	0.0991786	0.149271	-0.0946076	-0.134343	0.0586078
53.5	0.0409846	0.135061	5	2.23607	0.0604011	0.155816	0.271002	-0.0359536	-0.0521793	0.0201293	0.0345366	0.00891916	0.013424	-0.0435639	-0.0618606	0.0409846
54	0.108403	0.106609	5	2.23607	0.047677	0.0948352	0.164942	-0.0173926	-0.0252418	0.145618	0.249842	0.0733322	0.110371	0.0296503	0.0421034	0.108403
54.5	0.0479362	0.068572	5	2.23607	0.0306663	0.0338241	0.0588286	-0.019221	-0.0278954	0.0656921	0.11271	0.0758359	0.114139	-0.0127473	-0.0181012	0.0479362
55	0.130219	0.141397	5	2.23607	0.0632347	0.027878	0.0484867	0.0870071	0.126273	0.17944	0.307871	0.146929	0.221139	-0.0370952	-0.0526751	0.130219
55.5	0.13316	0.0837966	5	2.23607	0.037475	0.105274	0.183098	0.0335486	0.048689	0.138522	0.237667	0.0317147	0.0477331	0.104658	0.148614	0.13316
56	0.0875879	0.199975	5	2.23607	0.0894315	0.10995	0.191231	-0.077769	-0.112866	0.219026	0.375791	0.0357305	0.053777	-0.0492915	-0.0699937	0.0875879
56.5	0.0462155	0.20009	5	2.23607	0.0894828	-0.0405692	-0.0705599	-0.141551	-0.205432	0.134809	0.231296	0.175813	0.264612	0.00786056	0.011162	0.0462155
57	0.0879113	0.205383	5	2.23607	0.09185	0.0513182	0.0892551	-0.173957	-0.252464	0.138608	0.237815	0.0686795	0.103368	0.184213	0.261583	0.0879113
57.5	0.000332533	0.0896727	5	2.23607	0.0401029	0.0137576	0.0239278	-0.0892632	-0.129547	0.0690825	0.118527	0.00867978	0.0130637	-0.0171189	-0.0243088	0.000332533
58	0.089898	0.149265	5	2.23607	0.0667535	0.00893666	0.0155431	-0.0562554	-0.0816433	0.174414	0.299247	0.118072	0.177707	0.0272079	0.0386352	0.089898
58.5	0.0606529	0.20925	5	2.23607	0.0935794	0.113497	0.1974	-0.208127	-0.302054	0.121456	0.208386	0.0657504	0.0989594	0.0708258	0.100573	0.0606529
59	0.0857253	0.0786495	5	2.23607	0.0351731	0.0368523	0.0640953	0.101313	0.147036	0.109467	0.187816	0.0129787	0.019534	0.00714467	0.0101454	0.0857253
59.5	0.100889	0.294502	5	2.23607	0.131705	0.322999	0.561777	-0.114421	-0.166059	0.0229621	0.0393969	-0.0827492	-0.124544	0.136532	0.193875	0.100889
60	0.118625	0.135187	5	2.23607	0.0604573	0.0951965	0.16557	-0.0604736	-0.0877652	0.148908	0.255487	0.131662	0.198162	0.0434317	0.061673	0.118625
60.5	0.146875	0.214971	5	2.23607	0.0961379	0.223797	0.389239	-0.0976634	-0.141738	0.191993	0.329409	0.0590641	0.0888959	0.048289	0.0685702	0.146875
61	0.110796	0.207887	5	2.23607	0.0929699	0.120952	0.210365	-0.143368	-0.208069	0.179839	0.308556	0.0111821	0.0168299	0.159364	0.226297	0.110796
61.5	0.189577	0.12889	5	2.23607	0.0576414	0.163559	0.28447	-0.0247867	-0.0359728	0.149899	0.257187	0.145106	0.218395	0.15761	0.223805	0.189577
62	0.103024	0.203354	5	2.23607	0.0909428	0.213151	0.370723	-0.0496026	-0.0719881	0.158011	0.271105	-0.00433575	-0.00652564	-0.0339407	-0.0481957	0.103024
62.5	0.0449446	0.150045	5	2.23607	0.0671023	0.0717863	0.124854	-0.142827	-0.207285	0.0953015	0.163512	0.0160421	0.0241446	0.084153	0.119497	0.0449446
63	0.00471358	0.248807	5	2.23607	0.11127	0.178336	0.310172	-0.255647	-0.37102	0.0528917	0.090748	0.0330978	0.0498147	-0.0395397	-0.0561462	0.00471358
63.5	0.0423577	0.280365	5	2.23607	0.125383	0.161348	0.280624	-0.242736	-0.352282	0.179795	0.30848	0.0660622	0.0994286	-0.08765	-0.124463	0.0423577
64	0.0248329	0.172712	5	2.23607	0.0772392	0.117132	0.203722	-0.118327	-0.171727	0.115345	0.197901	0.003198	0.00481323	-0.0778488	-0.110545	0.0248329
64.5	0.121194	0.285202	5	2.23607	0.127546	0.328901	0.57204	-0.118547	-0.172047	0.101375	0.173933	-0.0390859	-0.0588273	0.0639944	0.0908719	0.121194
65	0.171447	0.147747	5	2.23607	0.0660743	0.234563	0.407964	0.022711	0.0329604	0.0509703	0.0874515	0.0758844	0.114212	0.151159	0.214645	0.171447
65.5	0.10736	0.0766887	5	2.23607	0.0342962	0.0975561	0.169674	0.0413338	0.0599876	0.119674	0.205328	0.0160843	0.0242081	0.0546508	0.077604	0.10736
66	0.0948406	0.179631	5	2.23607	0.0803332	0.158264	0.27526	-0.117266	-0.170188	0.126949	0.21781	0.0982278	0.14784	0.00245082	0.00348015	0.0948406
66.5	0.0777667	0.208516	5	2.23607	0.0932512	0.152632	0.265466	-0.181264	-0.263068	0.132498	0.227331	0.0584365	0.0879513	0.0501082	0.0711535	0.0777667
67	0.135286	0.183948	5	2.23607	0.0822638	0.19756	0.343607	-0.0625081	-0.0907178	0.178346	0.305995	0.0368781	0.0555043	0.0436905	0.0620404	0.135286
67.5	0.0373143	0.138276	5	2.23607	0.0618389	0.0639262	0.111184	-0.0405776	-0.0588901	0.14251	0.244509	-0.0169495	-0.0255103	-0.0596624	-0.0847205	0.0373143
68	0.0839406	0.175767	5	2.23607	0.0786054	0.193423	0.33641	-0.0825112	-0.119748	0.0974176	0.167143	-0.0125488	-0.0188869	0.0385809	0.0547848	0.0839406
68.5	0.129751	0.171764	5	2.23607	0.076815	0.180174	0.313368	-0.068478	-0.0993818	0.161973	0.277903	0.0838973	0.126272	0.0215434	0.0305916	0.129751
69	0.00742975	0.15993	5	2.23607	0.0715231	0.111398	0.193749	-0.159545	-0.231547	0.0496965	0.0852661	0.0266943	0.040177	-0.0355613	-0.050497	0.00742975
69.5	0.0436612	0.107205	5	2.23607	0.0479437	-0.0177203	-0.0308201	0.0580354	0.0842266	0.0618794	0.106169	0.106728	0.160634	-0.0717631	-0.101903	0.0436612
70	0.057361	0.189371	5	2.23607	0.0846893	0.149305	0.259678	-0.137002	-0.19883	0.014128	0.0242399	-0.0170288	-0.0256297	0.160103	0.227347	0.057361
70.5	0.00563081	0.224532	5	2.23607	0.100414	0.115883	0.20155	-0.213679	-0.310112	0.103682	0.177891	-0.0984182	-0.148127	0.0753186	0.106952	0.00563081
71	0.018919	0.211771	5	2.23607	0.0947067	0.0569698	0.0990847	-0.184353	-0.267551	0.131337	0.225339	0.115769	0.174241	-0.0961404	-0.136519	0.018919
71.5	0.0240538	0.268831	5	2.23607	0.120225	-0.0631408	-0.109818	-0.233324	-0.338622	0.222783	0.382236	0.0422464	0.063584	0.0865407	0.122888	0.0240538
72	-0.0104581	0.183382	5	2.23607	0.0820111	0.0471457	0.0819981	-0.229552	-0.333148	0.00817918	0.0140333	0.065452	0.0985102	0.0607862	0.0863163	-0.0104581
72.5	0.0492739	0.139074	5	2.23607	0.0621959	-0.00135783	-0.0023616	-0.0917864	-0.133209	0.0948961	0.162817	0.00432586	0.00651075	0.149728	0.212613	0.0492739
73	0.00326873	0.161495	5	2.23607	0.0722229	0.0562452	0.0978244	-0.172172	-0.249872	0.0619312	0.106257	0.0856555	0.128918	-0.0470312	-0.0667842	0.00326873
73.5	0.113337	0.108632	5	2.23607	0.0485816	-0.00988516	-0.0171928	0.022817	0.0331143	0.11538	0.197961	0.0735972	0.110769	0.170444	0.24203	0.113337
74	0.124467	0.258296	5	2.23607	0.115513	0.117604	0.204543	0.0423958	0.0615289	0.309891	0.531691	-0.0465825	-0.0701102	-0.0741676	-0.105318	0.124467
74.5	0.0638255	0.161355	5	2.23607	0.07216	0.0257978	0.0448687	-0.0529523	-0.0768494	0.109853	0.188479	0.176398	0.265492	-0.0724384	-0.102862	0.0638255
75	0.0733992	0.171256	5	2.23607	0.0765878	-0.0777164	-0.135168	-0.0380643	-0.0552426	0.0759013	0.130226	0.0848962	0.127775	0.210849	0.299405	0.0733992
75.5	0.056286	0.165989	5	2.23607	0.0742328	-0.0864407	-0.150342	-0.0604585	-0.0877433	0.136242	0.233756	0.102765	0.154669	0.0923174	0.131091	0.056286
76	0.153738	0.163755	5	2.23607	0.0732333	0.0459706	0.0799543	-0.0664747	-0.0964745	0.138883	0.238286	0.209071	0.314668	0.163561	0.232257	0.153738
76.5	0.0626219	0.102405	5	2.23607	0.0457969	-0.0527399	-0.0917279	0.00671304	0.00974261	0.0616912	0.105846	0.0946183	0.142408	0.103409	0.146841	0.0626219
77	0.0721643	0.167905	5	2.23607	0.0750895	-0.00496714	-0.0086391	0.104011	0.150951	0.192947	0.331045	-0.0351272	-0.0528692	-0.0420188	-0.0596666	0.0721643
77.5	0.0454401	0.137638	5	2.23607	0.0615536	-0.0707814	-0.123107	0.0657078	0.0953614	0.0532786	0.091412	0.148436	0.223407	-0.0421647	-0.0598738	0.0454401
78	-0.0126152	0.103576	5	2.23607	0.0463207	-0.0762407	-0.132602	-0.0216832	-0.0314688	0.0472186	0.0810146	0.0703168	0.105832	-0.0604595	-0.0858524	-0.0126152
78.5	0.0616813	0.260197	5	2.23607	0.116364	-0.106158	-0.184635	-0.170529	-0.247489	0.157543	0.270301	0.107229	0.161388	0.217494	0.308841	0.0616813
79	-0.0214539	0.127512	5	2.23607	0.0570251	0.0513872	0.0893752	-0.0839944	-0.121901	0.0829571	0.142332	-0.0842862	-0.126857	-0.0635349	-0.0902194	-0.0214539
79.5	-0.00742058	0.174214	5	2.23607	0.0779107	-0.094577	-0.164493	-0.146728	-0.212947	0.0893646	0.153326	0.10487	0.157838	0.0205443	0.0291728	-0.00742058
80	-0.0095528	0.198512	5	2.23607	0.0887771	-0.013951	-0.0242643	-0.134678	-0.195458	0.182052	0.312353	0.00454974	0.0068477	-0.103691	-0.147242	-0.0095528
80.5	-0.0325051	0.169479	5	2.23607	0.0757933	-0.164079	-0.285374	-0.0146232	-0.0212226	0.00920747	0.0157976	0.12373	0.186224	-0.0408103	-0.0579506	-0.0325051
81	0.0383578	0.143978	5	2.23607	0.0643888	-0.0315487	-0.0548711	-0.112004	-0.162551	0.0807063	0.138471	0.123219	0.185455	0.0600608	0.0852862	0.0383578
81.5	-0.0213263	0.202564	5	2.23607	0.0905894	0.011568	0.0201197	-0.218249	-0.316744	0.141185	0.242236	0.0178914	0.0269279	-0.055754	-0.0791705	-0.0213263
82	0.0915749	0.141284	5	2.23607	0.0631842	-0.0444593	-0.0773257	0.0770831	0.111871	0.170961	0.293323	0.0872399	0.131303	-0.000912422	-0.00129564	0.0915749
82.5	0.0216823	0.174864	5	2.23607	0.0782016	-0.0875147	-0.15221	-0.0475235	-0.0689707	0.18104	0.310616	0.010315	0.0155249	0.00243014	0.00345079	0.0216823
83	0.0314545	0.11525	5	2.23607	0.0515412	-0.00749253	-0.0130314	-0.0482926	-0.0700869	0.134106	0.23009	0.00316141	0.00475816	0.00390317	0.00554249	0.0314545
83.5	-0.0460078	0.171227	5	2.23607	0.0765751	-0.168136	-0.292431	-0.0469445	-0.0681304	0.00960812	0.016485	0.120506	0.181371	-0.0474181	-0.0673336	-0.0460078
84	0.0166572	0.245302	5	2.23607	0.109702	-0.156841	-0.272785	-0.135492	-0.196639	0.0609528	0.104579	0.0864515	0.130116	0.223955	0.318015	0.0166572
84.5	-0.021611	0.216397	5	2.23607	0.0967756	-0.130456	-0.226895	-0.186088	-0.27007	0.0477915	0.0819975	0.0517855	0.0779411	0.161248	0.228971	-0.021611
85	-0.0991214	0.20516	5	2.23607	0.0917505	-0.131846	-0.229312	-0.251994	-0.365718	0.0968434	0.166157	-0.0392353	-0.0590521	-0.00541007	-0.00768228	-0.0991214
85.5	-0.0454414	0.197854	5	2.23607	0.088483	0.00031294	0.000544281	-0.231838	-0.336466	0.106528	0.182774	-0.0868444	-0.130707	0.0398935	0.0566486	-0.0454414
86	0.022021	0.126739	5	2.23607	0.0566796	-0.0265747	-0.0462201	-0.0694234	-0.100754	0.037591	0.0644961	-0.0196502	-0.029575	0.156449	0.222158	0.022021
86.5	-0.127697	0.161412	5	2.23607	0.0721855	-0.159733	-0.277815	-0.221518	-0.321488	-0.0214344	-0.0367758	0.0283779	0.0427109	-0.0317744	-0.0451196	-0.127697
87	0.0508203	0.317554	5	2.23607	0.142014	0.0467962	0.0813904	-0.234252	-0.339968	0.111901	0.191993	-0.106592	-0.16043	0.338815	0.481116	0.0508203
87.5	0.0455358	0.236961	5	2.23607	0.105972	0.0744742	0.129529	-0.168637	-0.244742	-0.0210163	-0.0360585	-0.011237	-0.0169125	0.278777	0.395863	0.0455358
88	0.0383215	0.0883913	5	2.23607	0.0395298	0.00597396	0.0103902	-0.0715944	-0.103905	0.066968	0.114899	0.0570047	0.0857964	0.0594551	0.0844262	0.0383215
88.5	0.0249107	0.243437	5	2.23607	0.108868	0.0429579	0.0747145	-0.219897	-0.319135	0.18847	0.323364	-0.0622109	-0.0936321	0.0980586	0.139243	0.0249107
89	0.060004	0.246834	5	2.23607	0.110388	-0.0162552	-0.0282719	-0.114222	-0.16577	0.207491	0.356	-0.100582	-0.151383	0.203835	0.289445	0.060004
89.5	0.0205073	0.309592	5	2.23607	0.138454	-0.053324	-0.0927437	-0.313539	-0.455038	0.205586	0.352732	0.0830491	0.124995	0.121543	0.172591	0.0205073
90	0.0606705	0.234125	5	2.23607	0.104704	0.0343211	0.059693	-0.181101	-0.262831	0.162815	0.279347	-0.040755	-0.0613394	0.203158	0.288483	0.0606705
90.5	0.119656	0.18649	5	2.23607	0.0834008	0.113638	0.197645	-0.0956881	-0.138872	0.148699	0.255128	-0.00719287	-0.0108258	0.20789	0.295203	0.119656
91	0.0296834	0.290464	5	2.23607	0.129899	-0.142955	-0.248635	-0.0872543	-0.126632	-0.0564514	-0.0968557	0.0890616	0.134044	0.342603	0.486496	0.0296834
91.5	0.0934118	0.153848	5	2.23607	0.068803	0.0213148	0.0370717	-0.052617	-0.0763628	0.190854	0.327455	0.0177478	0.0267118	0.107171	0.152183	0.0934118
92	-0.0218636	0.181659	5	2.23607	0.0812404	-0.113542	-0.197477	-0.151512	-0.219889	0.107356	0.184194	0.0758122	0.114103	0.00686691	0.00975099	-0.0218636
92.5	-0.0311659	0.289577	5	2.23607	0.129503	0.0776106	0.134984	-0.35334	-0.512801	-0.0366294	-0.0628463	0.0379064	0.057052	0.16041	0.227782	-0.0311659
93	0.0803244	0.199098	5	2.23607	0.0890393	0.0145753	0.0253502	-0.0893763	-0.129712	0.237956	0.40827	0.0120142	0.0180822	0.0560784	0.0796313	0.0803244
93.5	-0.0790269	0.232359	5	2.23607	0.103914	-0.135104	-0.234979	-0.279385	-0.40547	0.075428	0.129414	0.00841229	0.0126611	0.0727041	0.10324	-0.0790269
94	-0.0101865	0.223805	5	2.23607	0.100088	-0.0229973	-0.0399981	-0.241466	-0.350438	0.0847758	0.145453	-0.0252695	-0.0380325	0.163439	0.232084	-0.0101865
94.5	-0.0129392	0.17604	5	2.23607	0.0787275	0.0882647	0.153514	-0.210707	-0.305798	0.0512046	0.0878536	3.35133e-05	5.04401e-05	-0.000222967	-0.000316613	-0.0129392
95	-0.0840723	0.214453	5	2.23607	0.0959065	-0.0260798	-0.0453594	-0.314725	-0.45676	0.010784	0.0185025	0.0582206	0.0876265	-0.0171629	-0.0243713	-0.0840723
95.5	0.0602219	0.109372	5	2.23607	0.0489125	0.104847	0.182355	-0.0649882	-0.0943171	0.0853658	0.146465	0.0281191	0.0423215	0.0171018	0.0242845	0.0602219
96	0.107646	0.185349	5	2.23607	0.0828908	-0.0894673	-0.155606	0.0757624	0.109954	0.173786	0.298171	0.014453	0.0217528	0.185886	0.263957	0.107646
96.5	0.0675533	0.137504	5	2.23607	0.0614937	0.00832907	0.0144863	-0.0754135	-0.109447	0.155201	0.266283	0.0734862	0.110602	0.039325	0.0558415	0.0675533
97	0.0502041	0.161426	5	2.23607	0.0721917	0.0237994	0.041393	-0.153406	-0.222638	0.108781	0.18664	0.0705454	0.106176	0.098204	0.139449	0.0502041
97.5	0.00655283	0.076749	5	2.23607	0.0343232	-0.0249668	-0.0434235	-0.0578062	-0.083894	-0.00660949	-0.0113401	0.0543225	0.0817595	0.0631425	0.0896622	0.00655283
98	-0.038272	0.14533	5	2.23607	0.0649935	-0.0683235	-0.118832	-0.166832	-0.242123	0.0772326	0.132511	0.0257381	0.0387378	-0.00116497	-0.00165426	-0.038272
98.5	0.0942895	0.229031	5	2.23607	0.102426	-0.135798	-0.236186	-0.0202385	-0.029372	0.200951	0.344779	0.110188	0.165842	0.159426	0.226385	0.0942895
99	-0.0775517	0.211807	5	2.23607	0.0947231	-0.195723	-0.340411	-0.181673	-0.263661	0.0527737	0.0905456	0.0838456	0.126194	-0.000299859	-0.000425798	-0.0775517
99.5	-0.0455529	0.270231	5	2.23607	0.120851	-0.208502	-0.362638	-0.213885	-0.310411	0.12358	0.212031	0.100761	0.151652	0.0574656	0.081601	-0.0455529
100	0.0305477	0.177969	5	2.23607	0.07959	-0.074337	-0.129291	-0.115002	-0.166902	0.134117	0.23011	0.0259651	0.0390795	0.126579	0.179742	0.0305477
100.5	0.0410449	0.110925	5	2.23607	0.049607	0.0354561	0.061667	-0.0959395	-0.139237	0.0968536	0.166175	0.0358965	0.0540269	0.044079	0.0625921	0.0410449
101	0.00957864	0.0961578	5	2.23607	0.0430031	0.020643	0.0359033	-0.110508	-0.16038	0.0304667	0.0522729	0.0502883	0.0756878	0.0312742	0.0444093	0.00957864
101.5	-0.00194356	0.126123	5	2.23607	0.056404	0.0085088	0.0147989	-0.135275	-0.196324	-0.0195737	-0.0335833	0.0439823	0.0661967	0.0980243	0.139194	-0.00194356
102	-0.003854	0.15194	5	2.23607	0.0679498	-0.0688593	-0.119763	-0.146603	-0.212765	0.0589116	0.101077	0.0746544	0.112361	0.0702967	0.0998212	-0.003854
102.5	0.0152371	0.124797	5	2.23607	0.0558109	0.0289006	0.0502653	-0.141563	-0.20545	0.030976	0.0531466	0.0610523	0.0918884	0.0607994	0.086335	0.0152371
103	0.059665	0.0747561	5	2.23607	0.0334319	-0.0213044	-0.0370536	0.00440805	0.00639739	0.0696542	0.119508	0.0931634	0.140218	0.0487712	0.069255	0.059665
103.5	0.0480666	0.124773	5	2.23607	0.0558003	0.0529791	0.0921438	-0.0922193	-0.133837	0.0924746	0.158662	-0.0158617	-0.0238731	0.103689	0.147238	0.0480666
104	0.000417676	0.0843197	5	2.23607	0.0377089	-0.0286986	-0.0499141	-0.0765422	-0.111085	0.0335538	0.0575694	0.00275149	0.0041412	0.0713926	0.101377	0.000417676
104.5	-0.042863	0.127196	5	2.23607	0.0568839	-0.0468396	-0.0814658	-0.138139	-0.200481	0.0790071	0.135555	-0.0601222	-0.0904886	0.0158907	0.0225648	-0.042863
105	0.0866485	0.0953245	5	2.23607	0.0426304	0.035247	0.0613033	-0.0108168	-0.0156984	0.140846	0.241655	0.0349636	0.0526229	0.0657463	0.0933596	0.0866485
105.5	0.0161901	0.0875748	5	2.23607	0.0391647	-0.0313293	-0.0544894	-0.065841	-0.0955548	0.0618945	0.106195	0.0549405	0.0826897	0.0296554	0.0421106	0.0161901
106	0.0275346	0.0708109	5	2.23607	0.0316676	-0.0206118	-0.0358491	-0.0425687	-0.0617797	0.0377623	0.06479	0.0551074	0.0829408	0.06167	0.0875712	0.0275346
106.5	0.0445048	0.103576	5	2.23607	0.0463207	-0.0541952	-0.094259	-0.00633773	-0.00919793	0.104718	0.179668	0.0623985	0.0939145	0.0369001	0.052398	0.0445048
107	0.0357662	0.142846	5	2.23607	0.0638828	-0.0462007	-0.0803545	-0.0748715	-0.108661	0.0967422	0.165984	-0.00235064	-0.00353789	0.144648	0.2054	0.0357662
107.5	-0.0281363	0.115803	5	2.23607	0.0517888	-0.000284372	-0.000494593	-0.127099	-0.184458	0.0116866	0.0200512	-0.0630179	-0.0948467	0.0838499	0.119067	-0.0281363
108	-0.045716	0.137789	5	2.23607	0.0616211	-0.0493596	-0.0858487	-0.144653	-0.209935	0.0438249	0.0751918	-0.0830245	-0.124958	0.0823733	0.11697	-0.045716
108.5	-0.0669241	0.186829	5	2.23607	0.0835524	-0.00452761	-0.00787464	-0.255417	-0.370686	0.0423148	0.0726009	-0.0740456	-0.111444	0.0582987	0.082784	-0.0669241
109	0.0494589	0.0845131	5	2.23607	0.0377954	-0.0148464	-0.0258217	-0.00468268	-0.00679595	0.10119	0.173615	0.00451874	0.00680105	0.0700679	0.0994962	0.0494589
109.5	0.045377	0.0536253	5	2.23607	0.023982	0.00433991	0.00754819	-0.00430612	-0.00624946	0.0625356	0.107295	0.012748	0.0191868	0.0697922	0.0991047	0.045377
110	0.0304876	0.108324	5	2.23607	0.0484439	-0.0668406	-0.116253	-0.0306239	-0.0444443	0.0885343	0.151901	0.0513765	0.0773255	0.0590904	0.0839083	0.0304876
110.5	-0.0211737	0.079184	5	2.23607	0.0354121	-0.0195195	-0.0339494	-0.0573216	-0.0831907	0.0680257	0.116714	-0.0311683	-0.0469107	-0.0412196	-0.0585318	-0.0211737
111	0.0176213	0.0703255	5	2.23607	0.0314505	-0.0210968	-0.0366927	0.0817747	0.118679	0.0331613	0.056896	-0.0343075	-0.0516353	0.000605114	0.000859261	0.0176213
111.5	0.0293272	0.0756712	5	2.23607	0.0338412	0.0807514	0.140447	-0.0101744	-0.0147661	0.00465931	0.00799415	-0.0353197	-0.0531588	0.0465634	0.0661199	0.0293272
112	0.0111027	0.100083	5	2.23607	0.0447585	-0.0287035	-0.0499226	-0.0569568	-0.0826612	0.0987216	0.16938	0.0296755	0.0446639	-0.0182725	-0.0259469	0.0111027
112.5	-0.00206554	0.0935471	5	2.23607	0.0418355	0.00820336	0.0142677	-0.0460866	-0.0668854	0.0195671	0.033572	-0.0773628	-0.116437	0.0881374	0.125155	-0.00206554
113	-0.0221088	0.11497	5	2.23607	0.0514162	-0.0235525	-0.0409637	-0.11604	-0.168408	0.064256	0.110246	-0.0574794	-0.0865108	0.0528819	0.0750922	-0.0221088
113.5	0.00778101	0.161619	5	2.23607	0.0722781	-0.0394623	-0.0686348	-0.0909637	-0.132015	0.143436	0.246099	-0.0719545	-0.108297	0.0716575	0.101753	0.00778101
114	0.0192561	0.12819	5	2.23607	0.0573285	-0.0877684	-0.152651	0.039211	0.0569068	0.0656124	0.112573	-0.0482088	-0.072558	0.107049	0.152009	0.0192561
114.5	-0.0148771	0.107532	5	2.23607	0.0480898	-0.07009	-0.121904	-0.0850514	-0.123435	0.0321305	0.0551274	-0.00225095	-0.00338785	0.0839535	0.119214	-0.0148771
115	0.0214254	0.0936977	5	2.23607	0.0419029	-0.050754	-0.0882738	-0.0322556	-0.0468124	0.0754255	0.12941	0.00659735	0.00992952	0.0724464	0.102874	0.0214254
115.5	-0.0324165	0.0814249	5	2.23607	0.0364143	-0.0779223	-0.135526	-0.0427968	-0.0621108	0.0405616	0.069593	-0.0414878	-0.0624423	0.020003	0.0284042	-0.0324165
116	0.107834	0.0938684	5	2.23607	0.0419792	-0.0168269	-0.0292661	0.14785	0.214574	0.091253	0.156566	0.0890879	0.134084	0.044514	0.0632098	0.107834
116.5	0.0371388	0.0669897	5	2.23607	0.0299587	-0.0256846	-0.0446719	0.0461711	0.067008	0.0780376	0.133892	0.00996991	0.0150055	0.0101835	0.0144605	0.0371388
117	0.00765951	0.106696	5	2.23607	0.0477159	-0.0757007	-0.131662	-0.048095	-0.0698001	0.0762957	0.130903	0.0250269	0.0376674	0.0501335	0.0711894	0.00765951
117.5	-0.0557025	0.119482	5	2.23607	0.0534341	0.00713765	0.0124142	-0.167778	-0.243496	0.0433585	0.0743916	-0.0335178	-0.0504469	-0.0502645	-0.0713755	-0.0557025
118	0.00990691	0.13469	5	2.23607	0.0602351	0.00906098	0.0157593	-0.152968	-0.222002	0.0516833	0.0886749	0.0361546	0.0544155	0.0793574	0.112687	0.00990691
118.5	-0.0335883	0.081252	5	2.23607	0.036337	-0.0723801	-0.125887	-0.0668905	-0.097078	0.039339	0.0674953	0.0176074	0.0265005	-0.0274452	-0.0389721	-0.0335883
119	0.0331317	0.0934014	5	2.23607	0.0417704	0.0300186	0.0522099	-0.0808903	-0.117396	0.0533733	0.0915744	0.0105108	0.0158195	0.0869372	0.123451	0.0331317
119.5	-0.00424849	0.130634	5	2.23607	0.0584213	-0.0871473	-0.151571	-0.0141998	-0.0206081	0.0595252	0.102129	-0.0695592	-0.104692	0.108098	0.153499	-0.00424849
120	-0.00423791	0.0865943	5	2.23607	0.0387262	-0.0267926	-0.0465991	-0.0643114	-0.0933349	0.0428345	0.0734927	-0.038071	-0.0572997	0.0722194	0.102551	-0.00423791
120.5	0.0558123	0.085029	5	2.23607	0.0380261	0.028594	0.0497322	-0.0426888	-0.0619542	0.0181047	0.0310628	0.0592111	0.0891172	0.120496	0.171103	0.0558123
121	0.0279271	0.10861	5	2.23607	0.0485717	0.00514878	0.00895501	-0.0877542	-0.127357	0.0881483	0.151239	0.0724953	0.109111	-0.0016282	-0.00231204	0.0279271
121.5	-0.00710975	0.120709	5	2.23607	0.0539828	-0.00676897	-0.0117729	-0.101704	-0.147603	0.105118	0.180355	0.00463996	0.00698349	-0.044726	-0.0635108	-0.00710975
122	0.0163391	0.0830615	5	2.23607	0.0371462	-0.0344546	-0.0599251	-0.0563471	-0.0817764	0.0516013	0.0885341	0.0642929	0.0967658	0.0268291	0.0380973	0.0163391
122.5	0.0156439	0.0405397	5	2.23607	0.0181299	0.0102098	0.0177573	-0.0166538	-0.0241696	0.0345473	0.059274	0.0344262	0.0518141	-0.0186313	-0.0264564	0.0156439
123	0.0521491	0.0363803	5	2.23607	0.0162697	0.0321745	0.0559594	0.00847363	0.0122978	0.0634165	0.108806	0.0200954	0.0302451	0.0376319	0.0534372	0.0521491
123.5	0.0481109	0.0230532	5	2.23607	0.0103097	0.0278446	0.0484287	0.0408903	0.059344	0.0205344	0.0352315	0.0525201	0.0790468	0.0130306	0.0185034	0.0481109
124	0.0779883	0.0526371	5	2.23607	0.02354	-0.00246741	-0.00429144	0.0472025	0.0685048	0.0722625	0.123983	0.0823166	0.123893	0.0548256	0.0778523	0.0779883
124.5	0.0326202	0.0691795	5	2.23607	0.030938	-0.0449565	-0.0781905	0.0389059	0.056464	0.0419153	0.0719156	0.00926172	0.0139396	0.0696988	0.0989721	0.0326202
125	0.0992005	0.103589	5	2.23607	0.0463262	-0.0137631	-0.0239375	0.175466	0.254654	0.034485	0.0591671	0.047668	0.071744	0.0946305	0.134375	0.0992005
125.5	0.0509695	0.0792336	5	2.23607	0.0354343	-0.0455557	-0.0792327	0.0446409	0.0647872	0.0404631	0.069424	0.0914028	0.137568	0.043874	0.062301	0.0509695
126	0.0712021	0.0821679	5	2.23607	0.0367466	-0.00731959	-0.0127306	0.00807676	0.0117218	0.0631088	0.108278	0.128173	0.19291	0.0393181	0.0558317	0.0712021
126.5	0.0401917	0.0619697	5	2.23607	0.0277137	0.0104531	0.0181805	0.016123	0.0233993	-0.00036059	-0.000618678	0.0995664	0.149855	0.00714242	0.0101422	0.0401917
127	0.0078125	0.167759	5	2.23607	0.0750243	-0.064103	-0.111491	-0.0709309	-0.102942	-0.0260204	-0.0446441	0.196935	0.296403	0.00122306	0.00173675	0.0078125
127.5	0.0693643	0.0879285	5	2.23607	0.0393228	-0.0282282	-0.049096	0.0762504	0.110662	0.0541382	0.0928868	0.117875	0.177411	0.010534	0.0149582	0.0693643
128	0.0491566	0.121297	5	2.23607	0.0542458	-0.0699276	-0.121622	0.150832	0.218902	0.0198463	0.034051	0.0273586	0.0411767	0.051602	0.0732748	0.0491566
128.5	0.0637058	0.118421	5	2.23607	0.0529593	-0.0597619	-0.103941	0.146048	0.211958	0.0135591	0.0232638	0.0860865	0.129567	0.0406204	0.0576809	0.0637058
129	0.0588056	0.0870236	5	2.23607	0.0389181	-0.0336436	-0.0585146	0.114785	0.166587	0.00902873	0.0154909	0.0756485	0.113857	0.039865	0.0566082	0.0588056
129.5	0.0829765	0.0695471	5	2.23607	0.0311024	-0.00681547	-0.0118538	0.0874184	0.12687	0.0168747	0.0289525	0.0904172	0.136085	0.0949502	0.134829	0.0829765
130	0.0563357	0.11419	5	2.23607	0.0510675	-0.0677587	-0.117849	0.126353	0.183376	0.0116537	0.0199946	0.0512869	0.0771907	0.083779	0.118966	0.0563357
130.5	0.0823272	0.0829035	5	2.23607	0.0370756	0.00306649	0.00533339	0.140322	0.203648	0.00467556	0.00802201	0.0507652	0.0764055	0.0832586	0.118227	0.0823272
131	0.0186867	0.111808	5	2.23607	0.050002	-0.0499754	-0.0869197	0.123908	0.179827	-0.00577352	-0.00990583	-0.0473624	-0.071284	0.0575465	0.0817159	0.0186867
131.5	0.0472433	0.0416985	5	2.23607	0.0186481	-0.00491184	-0.00854291	0.0371678	0.0539415	0.014648	0.025132	0.0419675	0.0631642	0.0721986	0.102522	0.0472433
132	0.0273831	0.0733348	5	2.23607	0.0327963	-0.0487347	-0.0847619	0.0739297	0.107294	0.0258629	0.0443738	0.0450162	0.0677529	0.00158924	0.00225672	0.0273831
132.5	-0.000780409	0.0571558	5	2.23607	0.0255609	-0.0396852	-0.0690225	0.0347752	0.0504692	-0.0253146	-0.0434332	-0.00266789	-0.00401537	0.0437324	0.0620998	-0.000780409
133	0.0216412	0.0564928	5	2.23607	0.0252643	-0.0219046	-0.0380975	0.0236005	0.0342514	0.0642237	0.110191	0.00926985	0.0139518	-0.00851464	-0.0120908	0.0216412
133.5	0.0141865	0.0911595	5	2.23607	0.0407678	-0.0739519	-0.128621	0.0429445	0.0623252	0.0503702	0.0864218	0.050296	0.0756993	-0.0175303	-0.024893	0.0141865
134	0.0197714	0.127186	5	2.23607	0.0568791	-0.0879415	-0.152952	0.130661	0.189628	-0.0144037	-0.0247129	0.0542549	0.0816577	0.0036878	0.00523667	0.0197714
134.5	0.0301952	0.108707	5	2.23607	0.0486153	-0.0897709	-0.156134	0.0281737	0.0408884	0.0617637	0.10597	0.0726543	0.10935	0.0358459	0.050901	0.0301952
135	0.071718	0.0688649	5	2.23607	0.0307973	-0.0109798	-0.0190965	0.110643	0.160576	0.0540188	0.092682	0.019268	0.0289997	0.0672038	0.0954292	0.071718
135.5	-0.00664523	0.103435	5	2.23607	0.0462576	-0.104388	-0.181557	0.00767482	0.0111384	-0.00194355	-0.00333462	0.0435737	0.0655817	0.0527787	0.0749457	-0.00664523
136	0.0189867	0.09354	5	2.23607	0.0418324	0.060043	0.10443	-0.0670208	-0.0972671	-0.0294342	-0.0505012	0.0150381	0.0226335	0.0814358	0.115639	0.0189867
136.5	0.0387992	0.0379109	5	2.23607	0.0169543	-0.0129673	-0.0225534	0.024533	0.0356046	0.0251981	0.0432333	0.0514675	0.0774626	0.0424288	0.0602488	0.0387992
137	0.0290849	0.0704099	5	2.23607	0.0314883	-0.0421326	-0.0732791	0.00634356	0.00920639	0.0675007	0.115813	0.0444463	0.066895	0.0188656	0.0267891	0.0290849
137.5	0.0791484	0.0488898	5	2.23607	0.0218642	0.0192381	0.0334599	0.110163	0.159879	0.0367183	0.0629988	0.0356313	0.0536278	0.0604065	0.0857771	0.0791484
138	-0.00644788	0.0258366	5	2.23607	0.0115545	-0.00901876	-0.0156859	-0.0245776	-0.0356694	0.0165443	0.0283856	-0.013699	-0.020618	0.00799177	0.0113483	-0.00644788
138.5	0.0288589	0.0511605	5	2.23607	0.0228797	0.0173038	0.0300956	-0.0208723	-0.0302919	-0.0081391	-0.0139645	0.0489592	0.0736872	0.0596958	0.0847678	0.0288589
139	0.0172822	0.08793	5	2.23607	0.0393235	-0.0573383	-0.0997256	0.0437386	0.0634777	-0.0271309	-0.0465494	0.0353977	0.0532762	0.0816426	0.115932	0.0172822
139.5	0.00402044	0.0732017	5	2.23607	0.0327368	-0.0707336	-0.123023	0.0351169	0.0509651	0.0322999	0.055418	0.0150431	0.0226411	0.00993053	0.0141013	0.00402044
140	-0.0412991	0.115433	5	2.23607	0.0516231	-0.118442	-0.206	-0.0101758	-0.0147681	0.0182484	0.0313094	0.0574557	0.0864752	-0.0728963	-0.103513	-0.0412991
140.5	0.0337932	0.0865876	5	2.23607	0.0387232	-0.0386318	-0.0671904	0.109304	0.158633	-0.0133425	-0.0228922	0.0433802	0.0652904	0.0247364	0.0351257	0.0337932
141	-0.0248431	0.106625	5	2.23607	0.0476841	-0.108308	-0.188375	0.0599849	0.0870559	-0.0387559	-0.0664948	0.00922296	0.0138812	0.0209281	0.0297178	-0.0248431
141.5	0.0597991	0.0631594	5	2.23607	0.0282457	-0.029635	-0.0515426	0.0704683	0.10227	0.049307	0.0845977	0.0482555	0.0726283	0.0641139	0.0910416	0.0597991
142	-0.0345365	0.0575307	5	2.23607	0.0257285	-0.0748356	-0.130158	-0.0176914	-0.0256755	-0.00743958	-0.0127643	-0.019132	-0.0287951	0.0174017	0.0247104	-0.0345365
142.5	0.0656098	0.0619756	5	2.23607	0.0277163	-0.0078133	-0.0135893	0.110158	0.159872	0.0407458	0.069909	0.0372234	0.0560241	0.0393191	0.055833	0.0656098
143	-0.0220217	0.0737044	5	2.23607	0.0329616	-0.0815325	-0.141805	-0.0195456	-0.0283664	-0.00341741	-0.00586337	0.037003	0.0556923	0.00720714	0.0102341	-0.0220217
143.5	-0.0134114	0.055273	5	2.23607	0.0247188	-0.0434956	-0.0756497	0.0215642	0.031296	-0.041983	-0.0720317	0.014748	0.0221968	0.0191069	0.0271318	-0.0134114
144	0.0159325	0.0328287	5	2.23607	0.0146814	0.00582056	0.0101234	0.0145824	0.0211634	-0.0213195	-0.0365785	0.0325064	0.0489246	0.0253729	0.0360295	0.0159325
144.5	0.0530941	0.0207853	5	2.23607	0.00929547	0.0245008	0.0426131	0.0585442	0.0849649	0.031478	0.0540078	0.0190408	0.0286579	0.0388923	0.055227	0.0530941
145	-0.0416467	0.0505551	5	2.23607	0.0226089	-0.0365228	-0.0635223	-0.0756081	-0.10973	-0.00931302	-0.0159787	-0.0292519	-0.0440263	0.0176222	0.0250234	-0.0416467
145.5	0.00932675	0.030063	5	2.23607	0.0134446	0.00785674	0.0136648	0.0379047	0.0550109	0.00578847	0.00993148	-0.0177058	-0.0266486	-0.00374991	-0.00532486	0.00932675
146	0.0213479	0.0763778	5	2.23607	0.0341572	0.0251318	0.0437104	-0.0719936	-0.104484	0.0431718	0.0740714	0.00559763	0.00842486	0.0598711	0.0850168	0.0213479
146.5	0.0186278	0.0453181	5	2.23607	0.0202669	0.0149331	0.0259723	0.0406814	0.0590407	0.0377173	0.0647129	-0.0192009	-0.0288988	-0.0194986	-0.027688	0.0186278
147	0.00181518	0.102894	5	2.23607	0.0460157	-0.0717988	-0.124876	-0.0426704	-0.0619274	0.063697	0.109287	-0.0112189	-0.0168853	0.0728717	0.103478	0.00181518
147.5	-0.0395986	0.0720125	5	2.23607	0.032205	-0.0928273	-0.16145	-0.0283386	-0.0411277	0.00625547	0.0107327	-0.0143996	-0.0216725	0.0109328	0.0155245	-0.0395986
148	-0.0431223	0.0685067	5	2.23607	0.0306371	-0.0700077	-0.121761	-0.0569955	-0.0827174	0.0328091	0.0562917	-0.0369606	-0.0556285	-0.00830725	-0.0117963	-0.0431223
148.5	-0.0605287	0.0436037	5	2.23607	0.0195002	-0.0594638	-0.103422	-0.0702603	-0.101969	-0.0325515	-0.0558497	-0.0274811	-0.0413611	-2.91716e-05	-4.14236e-05	-0.0605287
149	-0.0438251	0.0324768	5	2.23607	0.0145241	-0.0251985	-0.0438264	-0.0643947	-0.0934558	-0.019268	-0.0330588	-0.0301799	-0.0454231	-0.00236733	-0.0033616	-0.0438251
149.5	-0.0135075	0.0648703	5	2.23607	0.0290109	-0.0547587	-0.0952391	0.0562219	0.0815947	-0.0160727	-0.0275765	-0.022915	-0.0344888	0.00575504	0.00817214	-0.0135075
150	-0.0231226	0.0518822	5	2.23607	0.0232024	-0.0406113	-0.0706331	-0.0554526	-0.0804781	-0.00759257	-0.0130268	0.00435158	0.00654945	0.0295604	0.0419757	-0.0231226
150.5	0.00576694	0.0592286	5	2.23607	0.0264879	-0.0432292	-0.0751864	0.0383353	0.0556359	0.0364565	0.0625496	0.0131058	0.0197253	-0.023866	-0.0338897	0.00576694
151	-0.0383069	0.0953868	5	2.23607	0.0426583	-0.0398472	-0.0693042	-0.110026	-0.15968	-0.00227761	-0.00390777	-0.0389147	-0.0585696	0.0703709	0.0999266	-0.0383069
151.5	-0.00358091	0.0342331	5	2.23607	0.0153095	0.00431034	0.00749676	-0.032019	-0.046469	0.0261181	0.0448117	-0.0152596	-0.0229669	-0.000547282	-0.000777139	-0.00358091
152	0.0267934	0.0275623	5	2.23607	0.0123262	0.0169889	0.0295479	0.0260761	0.0378441	-0.00606616	-0.0104079	0.0421942	0.0635055	0.00949132	0.0134777	0.0267934
152.5	0.0429642	0.0643664	5	2.23607	0.0287855	0.0414857	0.0721539	0.0978654	0.142032	-0.00959957	-0.0164703	0.00672961	0.0101286	0.00491339	0.006977	0.0429642
153	-0.019156	0.0485438	5	2.23607	0.0217095	-0.0178786	-0.0310954	0.0125541	0.0182197	-0.00216006	-0.00370608	-0.0650863	-0.0979599	0.0132126	0.0187619	-0.019156
153.5	0.0160087	0.0500972	5	2.23607	0.0224042	0.0153382	0.0266769	0.0591405	0.0858304	0.00302235	0.00518555	-0.0360272	-0.0542237	0.0116723	0.0165746	0.0160087
154	0.00774366	0.038233	5	2.23607	0.0170983	0.00334617	0.00581982	-0.0398684	-0.0578609	0.0192854	0.0330887	0.0204291	0.0307474	0.0189601	0.0269233	0.00774366
154.5	-0.0153712	0.0337781	5	2.23607	0.015106	-0.00466427	-0.00811233	-0.0426142	-0.0618459	0.0152974	0.0262462	0.000653071	0.000982921	-0.0240331	-0.0341269	-0.0153712
155	-0.0213976	0.0511689	5	2.23607	0.0228834	0.00269428	0.00468602	-0.0313028	-0.0454296	-0.000524491	-0.000899888	-0.0651266	-0.0980204	0.0230112	0.0326758	-0.0213976
155.5	-0.0240646	0.0542624	5	2.23607	0.0242669	-0.00183365	-0.00318917	-0.0417138	-0.0605391	0.0354512	0.0608248	-0.0484587	-0.072934	-0.0313279	-0.0444856	-0.0240646
156	0.00282118	0.056408	5	2.23607	0.0252264	-0.00381221	-0.00663039	0.0157542	0.022864	0.018258	0.0313258	-0.0596199	-0.0897324	0.0396331	0.0562788	0.00282118
156.5	0.0323707	0.0437298	5	2.23607	0.0195566	0.000606286	0.00105448	0.0518163	0.0752008	0.0488463	0.0838074	0.0073535	0.0110676	-0.00653291	-0.00927672	0.0323707
157	0.0121724	0.0299212	5	2.23607	0.0133812	0.0143557	0.0249681	-0.00939072	-0.0136287	0.0133742	0.0229465	-0.0152791	-0.0229963	0.0349102	0.0495724	0.0121724
157.5	-0.0431723	0.0217463	5	2.23607	0.00972523	-0.0128888	-0.0224168	-0.0524	-0.076048	-0.0207425	-0.0355887	-0.0354785	-0.0533979	-0.0200071	-0.02841	-0.0431723
158	-0.0339563	0.0421618	5	2.23607	0.0188553	0.00545066	0.00948006	-0.0678236	-0.0984322	-0.0030276	-0.00519456	-0.0183252	-0.0275808	-0.0338408	-0.0480539	-0.0339563
158.5	-0.0172858	0.0220777	5	2.23607	0.00987344	0.00108836	0.00189293	-0.0200897	-0.0291561	-0.00313838	-0.00538464	-0.00218005	-0.00328114	-0.0355636	-0.0505003	-0.0172858
159	-0.0239307	0.0491027	5	2.23607	0.0219594	0.0108363	0.018847	-0.00650455	-0.00944003	-0.00753406	-0.0129264	-0.0723052	-0.108825	-0.00514733	-0.00730919	-0.0239307
159.5	0.0129002	0.0286784	5	2.23607	0.0128254	0.0169287	0.0294432	0.0376541	0.0546472	0.00129216	0.002217	-0.00963891	-0.0145073	-0.0051402	-0.00729907	0.0129002
160	0.0332387	0.0192418	5	2.23607	0.0086052	0.00924217	0.0160744	0.0179811	0.0260959	0.0132616	0.0227534	0.0240124	0.0361404	0.0458656	0.0651291	0.0332387
160.5	-0.0186485	0.0305187	5	2.23607	0.0136484	-0.00576712	-0.0100305	0.0215761	0.0313133	-0.0236628	-0.0405991	-0.0252925	-0.0380672	-0.0252528	-0.0358588	-0.0186485
161	0.00890849	0.0246171	5	2.23607	0.0110091	-0.00340408	-0.00592054	0.0344826	0.0500445	-0.00258444	-0.0044342	-0.00581432	-0.008751	0.00958009	0.0136037	0.00890849
161.5	0.00547438	0.00680391	5	2.23607	0.0030428	0.00941371	0.0163728	0.00142932	0.00207437	-0.000290784	-0.000498908	0.00113769	0.00171231	0.00543052	0.00771133	0.00547438
162	-0.0017225	0.0194858	5	2.23607	0.00871434	-0.00719854	-0.0125201	-0.0115482	-0.0167599	0.00973991	0.0167111	0.0146764	0.022089	-0.0127695	-0.0181327	-0.0017225
162.5	0.00597634	0.0293866	5	2.23607	0.0131421	0.00232163	0.0040379	-0.0127737	-0.0185384	0.0265475	0.0455485	-0.0166456	-0.0250529	0.0168216	0.0238867	0.00597634
163	0.0194838	0.0266062	5	2.23607	0.0118986	0.0205605	0.0357598	-0.00380431	-0.00552118	-0.000508882	-0.000873107	0.00699766	0.010532	0.040508	0.0575213	0.0194838
163.5	0.00276632	0.0104628	5	2.23607	0.00467912	0.00437709	0.00761286	0.0121001	0.0175609	-0.00236426	-0.00405644	0.00141979	0.00213689	-0.00663563	-0.00942258	0.00276632
164	0.00101477	0.0112035	5	2.23607	0.00501037	-0.00474974	-0.00826098	0.00275179	0.00399366	-0.00320041	-0.00549105	-0.00297445	-0.00447678	0.0135979	0.019309	0.00101477
164.5	-0.00525976	0.0326896	5	2.23607	0.0146192	0.00147283	0.00256162	-0.0359933	-0.0522369	-0.00204576	-0.00350998	-0.00803187	-0.0120886	0.0274473	0.0389751	-0.00525976
165	0.0149214	0.0226775	5	2.23607	0.0101417	0.0236038	0.0410528	0.0182053	0.0264213	0.00614407	0.0105416	-0.0132929	-0.0200069	0.0116888	0.0165981	0.0149214
165.5	-0.00421514	0.0538662	5	2.23607	0.0240897	0.0236097	0.0410631	-0.0399154	-0.0579291	-0.00441578	-0.0075763	-0.0370208	-0.0557192	0.0416098	0.0590858	-0.00421514
166	-0.00240933	0.021592	5	2.23607	0.00965625	-0.0151719	-0.0263878	0	0	0.0105067	0.0180268	-0.0150486	-0.0226492	0.0133547	0.0189636	-0.00240933
166.5	-0.0148898	0.012985	5	2.23607	0.00580708	-0.00841999	-0.0146445	0	0	-0.00282713	-0.0048506	-0.015476	-0.0232926	-0.0222968	-0.0316614	-0.0148898
167	0.0207569	0.0166135	5	2.23607	0.00742978	0.00381813	0.00664067	0	0	0.0155437	0.0266688	0.021333	0.0321078	0.0270192	0.0383672	0.0207569
167.5	0.0131732	0.0400763	5	2.23607	0.0179227	0.0119453	0.0207759	0	0	0.00413673	0.00709753	-0.0240372	-0.0361779	0.0522328	0.0741705	0.0131732
168	0.00532983	0.0339902	5	2.23607	0.0152009	0.00532645	0.00926402	0	0	0.0130416	0.0223759	-0.0319762	-0.0481266	0.0303774	0.0431358	0.00532983
168.5	0.00159269	0.0208018	5	2.23607	0.00930285	0.0086004	0.0149582	0	0	0.0138018	0.0236802	-0.0205751	-0.030967	0.000205644	0.000292014	0.00159269
169	-0.025729	0.027792	5	2.23607	0.012429	-0.00658634	-0.0114553	0	0	-0.00321867	-0.00552238	-0.0379052	-0.0570503	-0.0384629	-0.0546172	-0.025729
169.5	-0.00389124	0.0307283	5	2.23607	0.0137421	-0.0177331	-0.0308424	0	0	0.000205022	0.000351764	-0.0213731	-0.0321682	0.0304244	0.0432025	-0.00389124
170	-0.0035229	0.0105034	5	2.23607	0.00469727	-0.00923921	-0.0160693	0	0	0.000605995	0.00103973	-0.00814762	-0.0122628	0.00681542	0.00967787	-0.0035229
170.5	-0.00282756	0.0137378	5	2.23607	0.00614372	-0.00269724	-0.00469117	0	0	0.00602729	0.0103412	-0.0167607	-0.0252262	0.00382978	0.00543828	-0.00282756
171	-0.00575271	0.0349706	5	2.23607	0.0156393	0.0171978	0.0299113	0	0	0.0108553	0.0186248	-0.039199	-0.0589975	-0.0128889	-0.0183022	-0.00575271
171.5	-0.00320099	0.0217479	5	2.23607	0.00972595	0.0114573	0.0199272	0	0	0.00411859	0.0070664	-0.0255174	-0.0384056	-0.00323443	-0.00459289	-0.00320099
172	-0.0113087	0.0228487	5	2.23607	0.0102182	-0.0169317	-0.0294484	0	0	0.00748966	0.0128503	-0.0273453	-0.0411568	0.000853038	0.00121131	-0.0113087
172.5	0.000767511	0.0205374	5	2.23607	0.00918459	0.00326507	0.00567878	0	0	0.0187586	0.0321848	-0.0143875	-0.0216543	-0.00871254	-0.0123718	0.000767511
173	0.011666	0.0242864	5	2.23607	0.0108612	0.0170707	0.0296901	0	0	0.00976667	0.016757	-0.0160231	-0.0241159	0.0253512	0.0359987	0.011666
173.5	0.00833092	0.022707	5	2.23607	0.0101549	-0.00333605	-0.00580223	0	0	0.00881232	0.0151196	-0.00819219	-0.0123299	0.0314558	0.0446671	0.00833092
174	-0.00169395	0.0172157	5	2.23607	0.0076991	-0.0045368	-0.00789062	0	0	0.000237681	0.000407797	-0.0161694	-0.0243362	0.0164432	0.0233493	-0.00169395
174.5	-0.00165965	0.0289001	5	2.23607	0.0129245	-0.0105228	-0.0183017	0	0	0.00563176	0.0096626	-0.0253013	-0.0380804	0.0270573	0.0384213	-0.00165965
175	0.0115939	0.0196003	5	2.23607	0.00876553	0.00151424	0.00263364	0	0	0.0129835	0.0222763	-0.00501264	-0.00754441	0.0285945	0.0406042	0.0115939
175.5	-0.0128032	0.0145451	5	2.23607	0.00650477	-0.0176444	-0.030688	0	0	-0.0033239	-0.00570293	-0.0174493	-0.0262625	-0.000959667	-0.00136273	-0.0128032
176	-0.00195403	0.00586547	5	2.23607	0.00262312	0	0	0	0	0.00145511	0.00249659	-0.00815025	-0.0122667	0	0	-0.00195403
176.5	3.65031e-05	0.00599335	5	2.23607	0.00268031	0	0	0	0	0.00499311	0.00856684	-0.0055707	-0.00838433	0	0	3.65031e-05
177	-0.00402915	0.00900944	5	2.23607	0.00402915	0	0	0	0	0	0	-0.0133852	-0.0201457	0	0	-0.00402915
177.5	-0.00119253	0.00266658	5	2.23607	0.00119253	0	0	0	0	0	0	-0.00396169	-0.00596265	0	0	-0.00119253
178	-0.00129578	0.00289745	5	2.23607	0.00129578	0	0	0	0	0	0	-0.0043047	-0.0064789	0	0	-0.00129578
178.5	-0.00271441	0.0060696	5	2.23607	0.00271441	0	0	0	0	0	0	-0.00901751	-0.013572	0	0	-0.00271441
179	-0.0110668	0.0247462	5	2.23607	0.0110668	0	0	0	0	0	0	-0.036765	-0.0553342	0	0	-0.0110668
179.5	0	0	5	2.23607	0	0	0	0	0	0	0	0	0	0	0	0
180	0	0	5	2.23607	0	0	0	0	0	0	0	0	0	0	0	0
180.5	0	0	5	2.23607	0	0	0	0	0	0	0	0	0	0	0	0
181	0	0	5	2.23607	0	0	0	0	0	0	0	0	0	0	0	0

## Sheet: Fig.1c-Exo70KK
		sd	c	sqrt	se	1	1	2	2	3	3	4	4	5	5	avg
-50	0.102907	0.235747	5	2.23607	0.105429	-0.015725	-0.0258792	-0.117645	-0.22695	0.250666	0.378545	0.10186	0.240193	0.0892842	0.148624	0.102907
-49.5	0.193352	0.242656	5	2.23607	0.108519	-0.0275811	-0.0453911	-0.0254959	-0.0491846	0.155184	0.234352	0.218911	0.516211	0.186692	0.310771	0.193352
-49	0.22603	0.149698	5	2.23607	0.0669468	0.0600038	0.0987502	0.0177764	0.0342928	0.204195	0.308366	0.133014	0.313658	0.225325	0.375081	0.22603
-48.5	0.0778988	0.201247	5	2.23607	0.0900005	0.0941957	0.155021	-0.137815	-0.265861	0.0471008	0.0711296	0.0974493	0.229794	0.119794	0.199411	0.0778988
-48	0.169326	0.186899	5	2.23607	0.0835839	0.0291824	0.0480264	-0.0389623	-0.0751629	0.154176	0.23283	0.0985506	0.232391	0.24543	0.408548	0.169326
-47.5	0.213316	0.216562	5	2.23607	0.0968497	0.0460558	0.0757955	-0.0263731	-0.0508768	0.26036	0.393184	0.198902	0.469027	0.107803	0.179451	0.213316
-47	0.18816	0.0878593	5	2.23607	0.0392919	0.0613616	0.100985	0.0556589	0.107373	0.138538	0.209214	0.0886702	0.209092	0.188712	0.314134	0.18816
-46.5	0.110312	0.204253	5	2.23607	0.0913447	0.0676041	0.111258	-0.121579	-0.23454	0.156715	0.236664	0.120268	0.283601	0.0928596	0.154576	0.110312
-46	0.0408875	0.119665	5	2.23607	0.0535159	0.0755299	0.124302	0.0305638	0.0589612	0.0877147	0.132463	0.0218514	0.0515274	-0.0978098	-0.162816	0.0408875
-45.5	0.157396	0.148912	5	2.23607	0.0665956	0.0171796	0.0282731	0.0401704	0.0774935	0.2561	0.386751	0.0964054	0.227332	0.0403288	0.0671321	0.157396
-45	0.0160608	0.26483	5	2.23607	0.118435	0.0596534	0.0981735	-0.149864	-0.289106	0.135345	0.204392	-0.0998531	-0.235462	0.181607	0.302307	0.0160608
-44.5	-0.0323567	0.086312	5	2.23607	0.0385999	0.0305499	0.050277	-0.0929013	-0.179218	-0.00533225	-0.00805254	-0.0064162	-0.0151299	-0.00580328	-0.00966024	-0.0323567
-44	0.133778	0.151481	5	2.23607	0.0677443	0.0225346	0.037086	0.0175016	0.0337627	0.252109	0.380724	0.0763475	0.180034	0.0223966	0.0372819	0.133778
-43.5	0.168473	0.115578	5	2.23607	0.0516881	0.0243189	0.0400224	0.126609	0.244244	0.0706159	0.106641	0.138986	0.327741	0.0743217	0.123717	0.168473
-43	0.131272	0.145896	5	2.23607	0.0652466	0.0755157	0.124279	0.177185	0.34181	0.107453	0.162271	-0.0273206	-0.0644243	0.0555215	0.0924221	0.131272
-42.5	0.141892	0.195825	5	2.23607	0.0875754	0.137762	0.226719	0.213802	0.41245	0.0979475	0.147916	0.00976484	0.0230263	-0.0604643	-0.10065	0.141892
-42	0.142013	0.149477	5	2.23607	0.066848	0.0625579	0.102954	0.015181	0.029286	0.251139	0.379259	0.0790767	0.186469	0.00726762	0.0120978	0.142013
-41.5	0.13895	0.153282	5	2.23607	0.0685497	0.0609795	0.100356	0.170459	0.328836	0.167898	0.253553	-0.024193	-0.0570491	0.0414823	0.0690522	0.13895
-41	0.186119	0.125672	5	2.23607	0.0562021	0.0466852	0.0768314	0.177444	0.342311	0.19169	0.289482	0.0679707	0.160281	0.0370603	0.0616913	0.186119
-40.5	0.171937	0.0476544	5	2.23607	0.0213117	0.0860505	0.141616	0.0548835	0.105877	0.146525	0.221275	0.0780554	0.184061	0.124265	0.206855	0.171937
-40	0.103339	0.0549561	5	2.23607	0.0245771	0.0595961	0.0980792	0.0983422	0.189714	0.0600262	0.0906491	0.0430242	0.101455	0.0221054	0.0367971	0.103339
-39.5	0.10175	0.116207	5	2.23607	0.0519693	0.0955597	0.157266	-0.0147738	-0.0285004	0.179732	0.271423	0.0152367	0.0359294	0.0436335	0.0726332	0.10175
-39	0.134686	0.230248	5	2.23607	0.10297	0.0593111	0.0976102	-0.0809725	-0.156206	0.164773	0.248833	0.192501	0.453934	0.0175776	0.0292599	0.134686
-38.5	-0.0122037	0.270607	5	2.23607	0.121019	0.121823	0.200488	-0.211357	-0.407732	0.17546	0.264973	-0.0550982	-0.129926	0.00671573	0.0111791	-0.0122037
-38	0.118483	0.170559	5	2.23607	0.0762761	0.0396658	0.0652794	0.0123434	0.023812	0.110113	0.166288	0.164989	0.389057	-0.0312515	-0.0520218	0.118483
-37.5	0.0241394	0.118573	5	2.23607	0.0530275	0.078057	0.128461	-0.0577692	-0.111444	0.0856643	0.129367	-0.0398517	-0.0939737	0.0410225	0.0682868	0.0241394
-37	0.0406385	0.0875855	5	2.23607	0.0391694	-0.00972947	-0.0160121	-0.00199734	-0.00385311	0.12269	0.185282	0.0260724	0.061481	-0.0142404	-0.0237048	0.0406385
-36.5	0.148754	0.195267	5	2.23607	0.0873261	0.0668058	0.109945	-0.0541037	-0.104373	0.256279	0.387021	0.0236384	0.0557414	0.177478	0.295434	0.148754
-36	0.0947386	0.122434	5	2.23607	0.0547541	0.134838	0.221908	0.0337459	0.0650998	0.145243	0.219339	0.00869526	0.0205041	-0.0319345	-0.0531587	0.0947386
-35.5	0.114523	0.17764	5	2.23607	0.0794429	0.105291	0.173281	-0.0981324	-0.189309	0.185054	0.27946	0.0675018	0.159175	0.090115	0.150007	0.114523
-35	0.0850613	0.172821	5	2.23607	0.077288	0.116993	0.192539	-0.0242569	-0.0467943	0.192605	0.290864	0.0510091	0.120284	-0.0790487	-0.131586	0.0850613
-34.5	0.20615	0.130153	5	2.23607	0.0582062	0.0913346	0.150312	0.0244135	0.0470966	0.264031	0.398728	0.105591	0.248993	0.11151	0.185621	0.20615
-34	0.20899	0.190993	5	2.23607	0.0854148	0.109818	0.180731	-0.0381409	-0.0735784	0.229481	0.346553	0.0722835	0.170451	0.252788	0.420795	0.20899
-33.5	0.211744	0.190221	5	2.23607	0.0850692	0.149881	0.246664	0.0723017	0.139478	0.282957	0.42731	0.134642	0.317496	-0.0433914	-0.0722301	0.211744
-33	0.132973	0.11836	5	2.23607	0.0529324	0.112269	0.184766	-0.039196	-0.0756137	0.104026	0.157096	0.0909737	0.214524	0.110592	0.184094	0.132973
-32.5	0.135835	0.0963329	5	2.23607	0.0430814	0.0833181	0.137119	0.0590809	0.113974	0.119603	0.180619	0.108041	0.254771	-0.0043889	-0.00730584	0.135835
-32	0.179809	0.197514	5	2.23607	0.0883311	0.11376	0.187219	-0.0249671	-0.0481645	0.327307	0.494286	0.0483192	0.113941	0.0911714	0.151766	0.179809
-31.5	0.255287	0.140199	5	2.23607	0.0626991	0.126218	0.207722	0.0836167	0.161307	0.331315	0.500338	0.100127	0.236108	0.102702	0.17096	0.255287
-31	0.238287	0.136281	5	2.23607	0.0609467	0.110708	0.182195	0.125542	0.242186	0.310789	0.469341	0.0505911	0.119298	0.107182	0.178418	0.238287
-30.5	0.155234	0.0873569	5	2.23607	0.0390672	0.124262	0.204502	0.0238395	0.0459893	0.132855	0.200632	0.0334465	0.0788697	0.147888	0.246177	0.155234
-30	0.0975417	0.156202	5	2.23607	0.0698558	0.146093	0.24043	-0.013669	-0.0263692	0.144861	0.218763	-0.0462784	-0.109128	0.0985286	0.164013	0.0975417
-29.5	0.18728	0.108962	5	2.23607	0.0487292	0.11533	0.189803	0.0518644	0.100053	0.245723	0.371081	0.0480945	0.113411	0.0973528	0.162055	0.18728
-29	-0.0244127	0.334947	5	2.23607	0.149793	0.048098	0.0791565	-0.292007	-0.563316	0.229937	0.34724	0.02905	0.0685023	-0.0322276	-0.0536466	-0.0244127
-28.5	0.179191	0.264251	5	2.23607	0.118177	0.0456193	0.0750773	-0.0716468	-0.138215	0.389391	0.588042	0.0853084	0.201164	0.102058	0.169888	0.179191
-28	0.262445	0.24243	5	2.23607	0.108418	0.117854	0.193955	-0.00778128	-0.015011	0.260028	0.392683	0.257919	0.608195	0.0795387	0.132402	0.262445
-27.5	0.231653	0.0809419	5	2.23607	0.0361983	0.123705	0.203586	0.0971697	0.187452	0.220221	0.332569	0.126182	0.297548	0.0823663	0.137108	0.231653
-27	0.205152	0.149455	5	2.23607	0.0668384	0.0975709	0.160576	0.0791885	0.152764	0.27625	0.417181	0.00809547	0.0190898	0.165893	0.276148	0.205152
-26.5	0.204478	0.171446	5	2.23607	0.0766732	0.0252557	0.0415641	0.0976346	0.188349	0.313553	0.473515	0.0317175	0.0747925	0.146682	0.244169	0.204478
-26	0.266853	0.226113	5	2.23607	0.101121	0.108076	0.177864	0.184782	0.356467	0.405358	0.612155	0.0690307	0.16278	0.0150172	0.0249979	0.266853
-25.5	0.161066	0.100767	5	2.23607	0.0450643	0.0219038	0.0360477	0.0372091	0.0717807	0.142561	0.215289	0.112898	0.266222	0.129753	0.215989	0.161066
-25	0.185292	0.249677	5	2.23607	0.111659	0.0692944	0.11404	0.129349	0.24953	0.386145	0.58314	-0.0265146	-0.0625237	0.0253946	0.0422723	0.185292
-24.5	0.225595	0.0862858	5	2.23607	0.0385882	0.0796211	0.131035	0.0884987	0.170725	0.222916	0.336638	0.124499	0.29358	0.117742	0.195996	0.225595
-24	0.312173	0.118246	5	2.23607	0.0528814	0.128885	0.21211	0.198198	0.382347	0.320708	0.48432	0.0916654	0.216155	0.159757	0.265934	0.312173
-23.5	0.238582	0.169289	5	2.23607	0.0757085	0.0707481	0.116432	0.0933182	0.180022	0.353468	0.533793	0.0616632	0.145407	0.130513	0.217255	0.238582
-23	0.286741	0.196634	5	2.23607	0.0879375	0.0409738	0.067432	0.0736444	0.142069	0.380293	0.574303	0.139205	0.328258	0.193224	0.321644	0.286741
-22.5	0.256499	0.187611	5	2.23607	0.0839023	0.0886877	0.145956	0.0899584	0.173541	0.383083	0.578515	0.0519341	0.122465	0.157403	0.262016	0.256499
-22	0.295461	0.211382	5	2.23607	0.0945329	0.15225	0.250563	0.00434804	0.00838789	0.394062	0.595096	0.151116	0.356343	0.160347	0.266917	0.295461
-21.5	0.234711	0.186655	5	2.23607	0.0834745	0.105402	0.173464	0.00750499	0.014478	0.341931	0.51637	0.125937	0.296969	0.103492	0.172275	0.234711
-21	0.349779	0.191211	5	2.23607	0.0855122	0.0927861	0.152701	0.283641	0.547176	0.3713	0.560722	0.091436	0.215614	0.163809	0.27268	0.349779
-20.5	0.291413	0.135851	5	2.23607	0.0607544	0.0804284	0.132364	0.0842475	0.162523	0.291082	0.43958	0.149071	0.351522	0.22292	0.371076	0.291413
-20	0.352682	0.0970824	5	2.23607	0.0434166	0.193622	0.318651	0.199355	0.38458	0.334904	0.505758	0.125495	0.295928	0.155288	0.258495	0.352682
-19.5	0.305623	0.137833	5	2.23607	0.0616408	0.100961	0.166156	0.155932	0.300811	0.350242	0.52892	0.0950254	0.224078	0.185117	0.308149	0.305623
-19	0.327007	0.111698	5	2.23607	0.0499531	0.20598	0.338988	0.0797984	0.153941	0.285705	0.43146	0.176297	0.415724	0.17717	0.29492	0.327007
-18.5	0.291548	0.159487	5	2.23607	0.0713247	0.190003	0.312694	0.0840784	0.162197	0.319437	0.482401	0.042697	0.100683	0.240155	0.399766	0.291548
-18	0.222705	0.273859	5	2.23607	0.122473	0.138593	0.228087	-0.0945079	-0.182317	0.30423	0.459435	0.206379	0.486659	0.0730858	0.12166	0.222705
-17.5	0.285258	0.177927	5	2.23607	0.0795713	0.245701	0.404358	0.21634	0.417346	0.27229	0.411201	0.067866	0.160034	0.0200354	0.0333513	0.285258
-17	0.360053	0.187085	5	2.23607	0.083667	0.10393	0.171041	0.173704	0.335095	0.416913	0.629604	0.192366	0.453615	0.126702	0.210911	0.360053
-16.5	0.262335	0.181015	5	2.23607	0.0809522	0.0924487	0.152146	0.0832639	0.160626	0.259829	0.392383	0.217719	0.513399	0.0559417	0.0931215	0.262335
-16	0.470337	0.197282	5	2.23607	0.088227	0.199338	0.328057	0.302049	0.582689	0.464819	0.70195	0.222956	0.52575	0.128102	0.213241	0.470337
-15.5	0.386366	0.100744	5	2.23607	0.0450539	0.182105	0.299697	0.167198	0.322544	0.358094	0.540778	0.141473	0.333605	0.261445	0.435206	0.386366
-15	0.340162	0.197898	5	2.23607	0.0885026	0.107027	0.176138	0.0493971	0.095293	0.369628	0.558196	0.203775	0.480518	0.234687	0.390665	0.340162
-14.5	0.30059	0.19679	5	2.23607	0.0880072	0.191408	0.315007	0.0485056	0.0935731	0.410982	0.620647	0.111185	0.262184	0.127079	0.211538	0.30059
-14	0.265435	0.119051	5	2.23607	0.053241	0.247955	0.408068	0.0924544	0.178355	0.236936	0.357811	0.1101	0.259624	0.0740802	0.123315	0.265435
-13.5	0.360662	0.098762	5	2.23607	0.0441677	0.154413	0.254122	0.253149	0.488354	0.290071	0.438052	0.125247	0.295344	0.196704	0.327437	0.360662
-13	0.390524	0.0988816	5	2.23607	0.0442212	0.194961	0.320854	0.232084	0.447718	0.269215	0.406557	0.217416	0.512684	0.159079	0.264806	0.390524
-12.5	0.303179	0.137669	5	2.23607	0.0615676	0.197352	0.324788	0.0462789	0.0892774	0.309089	0.466772	0.149394	0.352285	0.169871	0.282771	0.303179
-12	0.334138	0.140386	5	2.23607	0.0627823	0.157744	0.259605	0.0858986	0.165709	0.258944	0.391046	0.134346	0.316799	0.322917	0.537533	0.334138
-11.5	0.439123	0.126741	5	2.23607	0.0566804	0.151184	0.248808	0.273337	0.527299	0.302567	0.456923	0.165718	0.390777	0.343505	0.571805	0.439123
-11	0.384484	0.129543	5	2.23607	0.0579334	0.236304	0.388894	0.165075	0.31845	0.221171	0.334003	0.117193	0.276351	0.363279	0.604722	0.384484
-10.5	0.546731	0.258064	5	2.23607	0.11541	0.29719	0.489095	0.0642207	0.123889	0.464879	0.702041	0.326393	0.769663	0.389859	0.648967	0.546731
-10	0.441753	0.216199	5	2.23607	0.096687	0.304297	0.500792	0.0468875	0.0904516	0.421032	0.635824	0.24792	0.584617	0.238541	0.39708	0.441753
-9.5	0.563128	0.153098	5	2.23607	0.0684674	0.280489	0.46161	0.227626	0.439118	0.304786	0.460274	0.326368	0.769604	0.411524	0.685031	0.563128
-9	0.429642	0.228241	5	2.23607	0.102072	0.193801	0.318944	0.0577818	0.111468	0.462371	0.698253	0.246006	0.580103	0.26399	0.439443	0.429642
-8.5	0.456819	0.0779966	5	2.23607	0.0348811	0.256047	0.421385	0.232895	0.449282	0.303319	0.45806	0.157945	0.372447	0.350182	0.58292	0.456819
-8	0.517796	0.158356	5	2.23607	0.0708189	0.296623	0.488162	0.133577	0.257686	0.425346	0.64234	0.269943	0.636549	0.338964	0.564245	0.517796
-7.5	0.642296	0.241301	5	2.23607	0.107913	0.271646	0.447056	0.199368	0.384604	0.436709	0.6595	0.419372	0.988914	0.439383	0.731405	0.642296
-7	0.548874	0.116023	5	2.23607	0.0518871	0.281256	0.462873	0.332947	0.642295	0.430612	0.650292	0.253668	0.598171	0.234733	0.390742	0.548874
-6.5	0.52982	0.178784	5	2.23607	0.0799546	0.360424	0.593161	0.122348	0.236023	0.466051	0.70381	0.214097	0.50486	0.3672	0.611248	0.52982
-6	0.566251	0.122019	5	2.23607	0.0545686	0.332791	0.547685	0.207034	0.399393	0.491678	0.742511	0.23725	0.559456	0.349756	0.58221	0.566251
-5.5	0.686816	0.155292	5	2.23607	0.0694486	0.400957	0.659868	0.328804	0.634301	0.597887	0.902903	0.319933	0.754428	0.289903	0.482578	0.686816
-5	0.585506	0.170665	5	2.23607	0.0763237	0.417771	0.687539	0.258363	0.498414	0.505913	0.764008	0.141626	0.333967	0.386638	0.643605	0.585506
-4.5	0.606524	0.141857	5	2.23607	0.0634405	0.48653	0.800698	0.21015	0.405405	0.397733	0.60064	0.245787	0.579586	0.38825	0.646289	0.606524
-4	0.71641	0.161796	5	2.23607	0.0723573	0.461541	0.759573	0.239202	0.461449	0.594412	0.897656	0.330463	0.77926	0.410972	0.684111	0.71641
-3.5	0.71576	0.108922	5	2.23607	0.0487112	0.530077	0.872365	0.383706	0.740215	0.386954	0.584362	0.274437	0.647147	0.441369	0.734711	0.71576
-3	0.837744	0.0924021	5	2.23607	0.0413235	0.55685	0.916426	0.368942	0.711734	0.608751	0.91931	0.327135	0.771411	0.522545	0.869838	0.837744
-2.5	0.890344	0.0977976	5	2.23607	0.0437364	0.590557	0.9719	0.454769	0.877303	0.638676	0.964501	0.384962	0.907773	0.438684	0.730241	0.890344
-2	0.803611	0.128037	5	2.23607	0.0572598	0.486954	0.801396	0.465903	0.898783	0.458258	0.692042	0.407558	0.961056	0.399358	0.664778	0.803611
-1.5	0.831763	0.100041	5	2.23607	0.0447396	0.607632	1	0.393936	0.75995	0.502393	0.758692	0.357066	0.841991	0.479497	0.79818	0.831763
-1	0.935099	0.101202	5	2.23607	0.0452589	0.567241	0.933527	0.518371	1	0.649769	0.981254	0.322598	0.760714	0.600738	1	0.935099
-0.5	0.909031	0.115173	5	2.23607	0.0515069	0.528155	0.869203	0.492135	0.949387	0.662183	1	0.424073	1	0.436476	0.726566	0.909031
0	0.723231	0.124675	5	2.23607	0.0557562	0.356174	0.586167	0.309282	0.596642	0.570685	0.861824	0.327722	0.772795	0.479824	0.798724	0.723231
0.5	0.41314	0.159593	5	2.23607	0.0713723	0.125531	0.20659	0.309085	0.596261	0.28596	0.431844	0.223921	0.528025	0.182011	0.302978	0.41314
1	0.302664	0.093594	5	2.23607	0.0418565	0.166616	0.274206	0.204626	0.394747	0.268445	0.405394	0.104133	0.245554	0.116192	0.193416	0.302664
1.5	0.253884	0.112605	5	2.23607	0.0503585	0.0942396	0.155093	0.0931175	0.179635	0.292401	0.441571	0.10137	0.239038	0.152637	0.254082	0.253884
2	0.258298	0.100492	5	2.23607	0.0449416	0.0803164	0.132179	0.0891268	0.171936	0.231858	0.350143	0.124228	0.292939	0.20683	0.344293	0.258298
2.5	0.0984189	0.156194	5	2.23607	0.069852	0.00953655	0.0156946	-0.00794375	-0.0153244	0.152009	0.229558	-0.0169227	-0.0399051	0.181466	0.302071	0.0984189
3	0.109581	0.0853177	5	2.23607	0.0381552	-0.00242144	-0.00398504	0.0877206	0.169223	0.115185	0.173947	0.0718448	0.169416	0.0236119	0.0393047	0.109581
3.5	0.186109	0.0999053	5	2.23607	0.044679	0.120485	0.198287	0.0222012	0.0428287	0.197098	0.297649	0.058684	0.138382	0.152226	0.253397	0.186109
4	0.076507	0.0600223	5	2.23607	0.0268428	0.0649868	0.106951	-0.0102266	-0.0197283	0.0871613	0.131627	0.0447759	0.105585	0.0349026	0.0580996	0.076507
4.5	0.113132	0.132641	5	2.23607	0.0593187	0.0433323	0.0713134	0.083713	0.161492	0.107601	0.162495	-0.0387158	-0.0912951	0.157187	0.261656	0.113132
5	0.161966	0.140344	5	2.23607	0.0627639	0.026655	0.043867	0.0484614	0.0934877	0.267384	0.403791	0.0605646	0.142816	0.0756121	0.125865	0.161966
5.5	0.146526	0.210387	5	2.23607	0.0940879	-0.0545894	-0.0898396	0.0183362	0.0353726	0.314566	0.475044	0.0581087	0.137025	0.105146	0.175027	0.146526
6	0.016985	0.163813	5	2.23607	0.0732596	-0.0429099	-0.0706183	-0.110584	-0.213329	0.0565768	0.08544	0.028908	0.0681675	0.129318	0.215265	0.016985
6.5	0.128432	0.125545	5	2.23607	0.0561454	0.0696469	0.11462	0.0297526	0.0573964	0.0908922	0.137262	0.140806	0.332033	0.000509016	0.000847318	0.128432
7	0.147119	0.136047	5	2.23607	0.0608419	0.0290543	0.0478156	0.151276	0.29183	0.0893677	0.134959	-0.00650247	-0.0153334	0.165998	0.276323	0.147119
7.5	0.0518104	0.173793	5	2.23607	0.0777227	-0.052714	-0.0867531	0.0510245	0.0984324	0.0635979	0.0960428	-0.0609908	-0.143821	0.177309	0.295151	0.0518104
8	0.0218746	0.0562808	5	2.23607	0.0251695	-0.0104883	-0.0172609	0.061721	0.119067	0.00347804	0.00525239	0.00757059	0.0178521	-0.00933401	-0.0155376	0.0218746
8.5	-0.00389945	0.127295	5	2.23607	0.0569279	-0.00110869	-0.00182461	0.0648698	0.125142	0.0539558	0.0814818	-0.087153	-0.205514	-0.011283	-0.0187819	-0.00389945
9	-0.0726301	0.216729	5	2.23607	0.0969241	0.0498928	0.0821102	-0.194907	-0.375999	0.119307	0.180172	-0.068102	-0.16059	-0.0533716	-0.0888434	-0.0726301
9.5	0.0953462	0.108263	5	2.23607	0.0484166	0.0447372	0.0736254	-0.038908	-0.0750581	0.129677	0.195832	0.0764999	0.180393	0.061238	0.101938	0.0953462
10	-0.0291197	0.198506	5	2.23607	0.0887744	0.0728812	0.119943	-0.171789	-0.331402	0.11171	0.168699	-0.00308723	-0.00727994	-0.0574055	-0.0955583	-0.0291197
10.5	0.108689	0.10193	5	2.23607	0.0455847	0.0676956	0.111409	-0.0210867	-0.0406787	0.159886	0.241453	0.0373516	0.0880781	0.0860163	0.143184	0.108689
11	0.120999	0.152298	5	2.23607	0.0681096	0.000703734	0.00115816	-0.00332299	-0.00641045	0.221462	0.334443	0.0204865	0.0483088	0.136665	0.227494	0.120999
11.5	-0.00827091	0.146103	5	2.23607	0.0653394	0.0652784	0.107431	-0.102771	-0.198257	0.110427	0.166762	-0.0290192	-0.0684297	-0.0293524	-0.0488605	-0.00827091
12	0.0480408	0.0921282	5	2.23607	0.041201	0.0404782	0.0666164	-0.0367221	-0.0708414	0.118995	0.179701	0.00155724	0.0036721	0.0366786	0.0610559	0.0480408
12.5	0.0685421	0.0950249	5	2.23607	0.0424964	-0.0141823	-0.0233403	-0.017966	-0.0346585	0.0705653	0.106565	0.0452836	0.106783	0.112555	0.187362	0.0685421
13	0.127487	0.155329	5	2.23607	0.0694653	0.00997168	0.0164107	0.141221	0.272432	0.198977	0.300487	-0.0224224	-0.0528739	0.0606629	0.100981	0.127487
13.5	0.100085	0.12304	5	2.23607	0.0550251	0.0270974	0.0445951	0.133647	0.25782	0.135946	0.205299	-0.00229469	-0.00541108	-0.00112741	-0.00187671	0.100085
14	0.0614135	0.198018	5	2.23607	0.0885565	0.0565134	0.093006	0.0897676	0.173172	0.00340965	0.00514911	-0.103169	-0.24328	0.167618	0.279021	0.0614135
14.5	-1.88399e-05	0.117197	5	2.23607	0.052412	0.00357899	0.00589006	-0.0699135	-0.134871	0.121062	0.182822	-0.0242882	-0.0572737	0.00200562	0.0033386	-1.88399e-05
15	-0.0184456	0.0504666	5	2.23607	0.0225693	0.00619839	0.0102009	-0.0528258	-0.101907	0.00160715	0.00242706	-0.0118022	-0.0278306	0.0149475	0.0248819	-0.0184456
15.5	0.120708	0.0785338	5	2.23607	0.0351214	0.024111	0.0396802	0.0854847	0.16491	0.126132	0.190479	0.013127	0.0309547	0.106641	0.177517	0.120708
16	0.159946	0.152556	5	2.23607	0.0682252	-0.0550128	-0.0905364	0.089247	0.172168	0.19704	0.297562	0.11278	0.265945	0.0928697	0.154593	0.159946
16.5	0.135096	0.150564	5	2.23607	0.0673342	-0.0385635	-0.0634653	0.00818342	0.0157868	0.167665	0.2532	0.0829114	0.195512	0.164869	0.274445	0.135096
17	0.0550108	0.0742541	5	2.23607	0.0332074	-0.024688	-0.0406299	0.0826272	0.159398	0.0106986	0.0161566	0.0276347	0.0651649	0.0450342	0.0749647	0.0550108
17.5	0.0318784	0.150117	5	2.23607	0.0671342	0.16491	0.271398	-0.0117104	-0.0225907	0.00132354	0.00199876	0.019567	0.0461406	-0.0826341	-0.137554	0.0318784
18	0.182688	0.0692317	5	2.23607	0.0309614	0.151206	0.248845	0.0895705	0.172792	0.0765719	0.115636	0.0495606	0.116868	0.155771	0.259299	0.182688
18.5	0.0141393	0.0713339	5	2.23607	0.0319015	0.0298206	0.0490768	0.0326304	0.062948	0.0532892	0.0804751	-0.0357197	-0.0842301	-0.0225717	-0.0375734	0.0141393
19	0.04793	0.150646	5	2.23607	0.067371	0.0254561	0.0418939	-0.0258073	-0.0497854	0.199609	0.301442	-0.034088	-0.0803823	0.015909	0.0264823	0.04793
19.5	0.208239	0.126453	5	2.23607	0.0565516	0.131755	0.216833	0.098693	0.19039	0.0102959	0.0155484	0.15445	0.364205	0.152718	0.254217	0.208239
20	0.177269	0.094381	5	2.23607	0.0422084	0.029765	0.0489852	0.0796915	0.153734	0.103421	0.156182	0.0948011	0.223549	0.182561	0.303894	0.177269
20.5	0.153332	0.0846339	5	2.23607	0.0378494	0.124181	0.204368	0.0110637	0.0213432	0.0768966	0.116126	0.0949229	0.223836	0.120739	0.200984	0.153332
21	0.0898101	0.0585735	5	2.23607	0.0261948	0.035077	0.0577275	0.000730909	0.00141001	0.0826986	0.124888	0.0566273	0.133532	0.0789929	0.131493	0.0898101
21.5	0.270091	0.182891	5	2.23607	0.0817914	0.136239	0.224214	0.260143	0.501846	0.0284714	0.0429963	0.0753371	0.177651	0.242548	0.403749	0.270091
22	0.00649575	0.0518892	5	2.23607	0.0232055	0.0341545	0.0562092	0.0217674	0.0419919	-0.0396907	-0.0599393	0.0136124	0.0320991	-0.0227572	-0.0378821	0.00649575
22.5	0.115526	0.119375	5	2.23607	0.0533859	0.0263881	0.0434278	-0.00986673	-0.0190341	0.109739	0.165723	0.040902	0.0964503	0.174852	0.291062	0.115526
23	0.148675	0.301039	5	2.23607	0.134629	0.0824626	0.135711	0.149378	0.288169	-0.128864	-0.194605	-0.0256105	-0.0603917	0.34512	0.574494	0.148675
23.5	0.0138996	0.0846671	5	2.23607	0.0378643	0.0160217	0.0263675	0.058079	0.112041	-0.073653	-0.111228	-0.00778935	-0.018368	0.0364555	0.0606846	0.0138996
24	0.144945	0.190949	5	2.23607	0.0853952	0.0105186	0.0173108	-0.0438432	-0.0845788	0.0746564	0.112743	0.145875	0.343985	0.201406	0.335263	0.144945
24.5	0.00350771	0.119635	5	2.23607	0.0535023	-0.0491665	-0.080915	-0.0381101	-0.0735188	0.139284	0.210341	-0.00229044	-0.00540105	-0.0198048	-0.0329674	0.00350771
25	0.02101	0.15322	5	2.23607	0.0685221	-0.00602739	-0.00991948	-0.121476	-0.234342	0.0878214	0.132624	0.0442522	0.10435	0.0674852	0.112337	0.02101
25.5	0.0275921	0.0846637	5	2.23607	0.0378628	-0.0496981	-0.0817898	0.0595721	0.114922	0.0701226	0.105896	0.0108616	0.0256126	-0.0160279	-0.0266803	0.0275921
26	0.0571611	0.0685998	5	2.23607	0.0306788	0.0895694	0.147407	0.0590137	0.113844	-0.00333975	-0.00504355	0.00711223	0.0167712	0.00770504	0.012826	0.0571611
26.5	0.0118959	0.0902511	5	2.23607	0.0403615	0.0243265	0.040035	-0.0443303	-0.0855183	-0.017679	-0.026698	-0.00879954	-0.0207501	0.0915589	0.152411	0.0118959
27	0.007735	0.0919837	5	2.23607	0.0411364	-0.00660258	-0.0108661	-0.0674991	-0.130214	0.0568972	0.0859238	-0.00190278	-0.00448691	0.0590634	0.098318	0.007735
27.5	0.154449	0.100612	5	2.23607	0.0449949	0.00193765	0.00318886	0.133478	0.257496	0.110357	0.166656	0.0967349	0.228109	0.0701633	0.116795	0.154449
28	0.043027	0.0434649	5	2.23607	0.0194381	0.0035961	0.00591822	0.0250827	0.0483874	0.0681707	0.102949	-0.00167509	-0.00395	0.037144	0.0618306	0.043027
28.5	0.0355399	0.134907	5	2.23607	0.0603321	0.0225651	0.0371361	0.120813	0.233062	-0.0972898	-0.146923	0.0171541	0.0404509	0.00839456	0.0139737	0.0355399
29	-0.0295653	0.0957051	5	2.23607	0.0428006	-0.0122556	-0.0201695	-0.0609122	-0.117507	-0.0690604	-0.104292	0.0520982	0.122852	-0.0172473	-0.0287102	-0.0295653
29.5	-0.0275932	0.13119	5	2.23607	0.0586698	0.101483	0.167014	-0.0930397	-0.179485	-0.0219094	-0.0330866	0.00580929	0.0136988	-0.0637431	-0.106108	-0.0275932
30	0.0147104	0.150712	5	2.23607	0.0674002	0.0325073	0.0534984	0.0861671	0.166227	0.0870033	0.131389	-0.0362911	-0.0855775	-0.115332	-0.191984	0.0147104
30.5	0.0574867	0.166585	5	2.23607	0.074499	-0.0604793	-0.0995329	0.169373	0.32674	-0.0171218	-0.0258566	0.0424027	0.0999892	-0.00835398	-0.0139062	0.0574867
31	-0.00299136	0.0608496	5	2.23607	0.0272128	0.0205188	0.0337685	0.0418066	0.0806499	-0.0407054	-0.0614716	-0.0244625	-0.0576846	-0.00613896	-0.010219	-0.00299136
31.5	0.0955399	0.107484	5	2.23607	0.0480685	0.0237098	0.0390199	0.141121	0.272238	0.0751864	0.113543	-0.00193481	-0.00456244	0.0345186	0.0574603	0.0955399
32	0.0839047	0.0475507	5	2.23607	0.0212653	0.0407081	0.0669947	0.0400751	0.0773096	0.0444762	0.0671661	0.0179304	0.0422814	0.0995852	0.165771	0.0839047
32.5	0.0814303	0.0959387	5	2.23607	0.0429051	0.0487641	0.0802526	0.0874475	0.168697	0.109759	0.165753	-0.0276906	-0.0652967	0.0346901	0.0577458	0.0814303
33	0.0442636	0.155742	5	2.23607	0.0696498	0.0179715	0.0295763	0.124654	0.240472	-0.117123	-0.176874	-0.000672969	-0.00158692	0.0779336	0.12973	0.0442636
33.5	0.0662932	0.119074	5	2.23607	0.0532516	0.0683522	0.11249	0.0628137	0.121175	-0.0705913	-0.106604	0.00190337	0.0044883	0.120098	0.199917	0.0662932
34	0.0155828	0.0728433	5	2.23607	0.0325765	0.0371135	0.0610789	-0.0104871	-0.0202308	-0.0104826	-0.0158303	0.049908	0.117687	-0.0389226	-0.0647912	0.0155828
34.5	-0.0110062	0.152192	5	2.23607	0.0680625	-0.0455101	-0.0748974	0.106917	0.206256	-0.0989536	-0.149435	-0.0524045	-0.123574	0.0520363	0.0866206	-0.0110062
35	0.010177	0.23717	5	2.23607	0.106066	0.0303263	0.0499091	0.128925	0.248712	-0.190275	-0.287346	0.0920472	0.217055	-0.106598	-0.177445	0.010177
35.5	0.0300473	0.0747244	5	2.23607	0.0334178	-0.0414736	-0.0682545	0.00296426	0.0057184	0.0905198	0.136699	0.00892394	0.0210434	0.0330585	0.0550299	0.0300473
36	0.0498733	0.147589	5	2.23607	0.0660036	0.0329577	0.0542396	-0.018015	-0.034753	0.121289	0.183165	0.0838304	0.197679	-0.0906899	-0.150964	0.0498733
36.5	0.0181052	0.0958707	5	2.23607	0.0428747	-0.0570594	-0.0939045	0.0204056	0.0393647	0.049312	0.074469	0.0573749	0.135295	-0.0388666	-0.064698	0.0181052
37	0.100681	0.073536	5	2.23607	0.0328863	0.0934409	0.153779	0.0319194	0.0615764	0.00756014	0.011417	0.0345162	0.0813922	0.117288	0.19524	0.100681
37.5	0.104476	0.148051	5	2.23607	0.0662102	0.0822681	0.135391	0.0412008	0.0794812	0.0453148	0.0684325	-0.0363936	-0.0858192	0.195176	0.324894	0.104476
38	0.0715845	0.0666426	5	2.23607	0.0298035	0.0453559	0.0746438	0.0434636	0.0838464	-0.0275412	-0.0415915	0.0502237	0.118432	0.0736457	0.122592	0.0715845
38.5	0.0162162	0.0824091	5	2.23607	0.0368545	0.0571555	0.0940627	0.051368	0.0990949	-0.0383485	-0.0579123	-0.0326705	-0.0770399	0.0137422	0.0228756	0.0162162
39	0.0444946	0.129371	5	2.23607	0.0578566	-0.0195256	-0.0321339	0.1119	0.215869	0.0878431	0.132657	-0.0453694	-0.106985	0.00784906	0.0130657	0.0444946
39.5	0.0196304	0.141106	5	2.23607	0.0631046	-0.014256	-0.0234616	-0.0207721	-0.0400719	0.0644479	0.0973265	0.0917674	0.216395	-0.091334	-0.152036	0.0196304
40	0.0879679	0.129111	5	2.23607	0.0577401	0.0684986	0.11273	0.136483	0.263292	0.0347381	0.0524601	0.0453658	0.106976	-0.0574425	-0.0956198	0.0879679
40.5	0.043468	0.147121	5	2.23607	0.0657947	0.00899871	0.0148095	0.111663	0.215412	-0.121673	-0.183745	0.0265353	0.0625726	0.0650545	0.108291	0.043468
41	-0.013469	0.138356	5	2.23607	0.0618748	-0.0509505	-0.083851	-0.00416914	-0.00804276	0.0885964	0.133794	-0.0878355	-0.207123	0.0587988	0.0978776	-0.013469
41.5	-0.00738925	0.0999992	5	2.23607	0.044721	0.0461518	0.0759536	-0.093618	-0.1806	0.00787137	0.011887	0.00772197	0.0182091	0.0225904	0.0376044	-0.00738925
42	0.0930624	0.0340037	5	2.23607	0.0152069	0.0640584	0.105423	0.0497869	0.0960449	0.082554	0.12467	0.0149361	0.0352206	0.0624492	0.103954	0.0930624
42.5	0.0981596	0.0588179	5	2.23607	0.0263042	0.0697473	0.114785	0.0176001	0.0339527	0.120053	0.181298	0.047141	0.111163	0.029796	0.049599	0.0981596
43	0.0492183	0.161763	5	2.23607	0.0723426	0.0659485	0.108534	-0.0954672	-0.184167	0.171576	0.259106	0.0266451	0.0628313	-0.000127664	-0.000212512	0.0492183
43.5	0.0555215	0.0698188	5	2.23607	0.0312239	0.0407128	0.0670024	0.0858422	0.1656	-0.0112724	-0.0170232	0.00474716	0.0111942	0.030538	0.0508341	0.0555215
44	0.0501193	0.126576	5	2.23607	0.0566065	0.102138	0.168093	-0.0265566	-0.0512307	0.102246	0.154407	0.0398001	0.0938521	-0.0687995	-0.114525	0.0501193
44.5	-0.0145576	0.181423	5	2.23607	0.0811349	0.0360568	0.0593398	0.1022	0.197156	-0.132032	-0.199389	-0.0890938	-0.210091	0.048177	0.0801964	-0.0145576
45	0.0453924	0.0713577	5	2.23607	0.0319121	0.0347669	0.057217	0.0410257	0.0791435	-0.0138507	-0.0209168	0.0597257	0.140838	-0.0176136	-0.0293199	0.0453924
45.5	0.018906	0.160604	5	2.23607	0.0718242	0.0326382	0.0537138	-0.0930012	-0.17941	0.133376	0.201419	-0.0472019	-0.111306	0.0781639	0.130113	0.018906
46	0.0538848	0.0468341	5	2.23607	0.0209448	0.00320101	0.00526802	0.00645239	0.0124474	0.0778386	0.117549	0.033569	0.0791586	0.0330414	0.0550013	0.0538848
46.5	0.0535246	0.189813	5	2.23607	0.084887	0.0454063	0.0747267	0.00267607	0.00516245	0.181543	0.274158	-0.09986	-0.235478	0.0895425	0.149054	0.0535246
47	0.108517	0.0994662	5	2.23607	0.0444826	0.0573877	0.0944448	0.0461949	0.0891154	0.135069	0.203976	-0.017271	-0.0407264	0.117608	0.195773	0.108517
47.5	0.000501817	0.121863	5	2.23607	0.0544988	0.0894978	0.147289	0.00162499	0.00313479	0.05066	0.0765046	-0.0720652	-0.169936	-0.0327306	-0.0544839	0.000501817
48	0.057567	0.0915684	5	2.23607	0.0409506	-0.00976827	-0.016076	-0.00795791	-0.0153518	0.100636	0.151976	0.00191061	0.00450538	0.0977891	0.162782	0.057567
48.5	0.0475044	0.146091	5	2.23607	0.065334	0.0433368	0.0713208	0.127011	0.245019	-0.109855	-0.165898	0.0229094	0.0540223	0.0198593	0.0330582	0.0475044
49	0.212023	0.22453	5	2.23607	0.100413	-0.00650502	-0.0107055	0.251479	0.485133	0.159293	0.240558	0.154493	0.364308	-0.0115203	-0.0191769	0.212023
49.5	0.0432505	0.136418	5	2.23607	0.0610082	-0.0672027	-0.110598	0.119069	0.229699	0.062437	0.0942897	0.0304504	0.0718047	-0.0414166	-0.0689428	0.0432505
50	0.0289856	0.0581478	5	2.23607	0.0260045	-0.0126784	-0.0208653	0.0280787	0.0541671	0.0463372	0.0699764	0.0366266	0.0863686	-0.0268644	-0.0447191	0.0289856
50.5	0.131339	0.178734	5	2.23607	0.0799324	0.0793141	0.13053	0.127021	0.245039	0.17611	0.265954	-0.0738807	-0.174217	0.113772	0.189387	0.131339
51	0.168175	0.106667	5	2.23607	0.0477031	0.0558015	0.0918344	0.0715987	0.138122	0.214831	0.324429	0.0950961	0.224245	0.0373914	0.0622424	0.168175
51.5	0.0230774	0.134732	5	2.23607	0.0602539	0.014196	0.0233629	-0.0802183	-0.154751	0.145124	0.21916	0.0204461	0.0482136	-0.0123743	-0.0205985	0.0230774
52	0.175965	0.167514	5	2.23607	0.0749147	0.088409	0.145498	0.0859953	0.165895	0.303927	0.458978	0.0356493	0.0840641	0.0152536	0.0253913	0.175965
52.5	0.0621045	0.107222	5	2.23607	0.047951	-0.0218577	-0.0359719	0.102806	0.198324	0.0770131	0.116302	-0.0241307	-0.0569022	0.0533277	0.0887703	0.0621045
53	0.126349	0.110271	5	2.23607	0.0493149	0.0449354	0.0739517	-0.011597	-0.0223719	0.174854	0.264057	0.0828994	0.195484	0.0724649	0.120626	0.126349
53.5	0.0483672	0.119563	5	2.23607	0.0534703	-0.0322491	-0.0530734	0.0932889	0.179965	0.0614655	0.0928226	-0.0425449	-0.100324	0.0735578	0.122446	0.0483672
54	0.0435005	0.0689157	5	2.23607	0.0308201	0.031363	0.0516151	0.0444277	0.0857062	-0.0430939	-0.0650785	0.0126495	0.0298287	0.0693439	0.115431	0.0435005
54.5	0.178295	0.119532	5	2.23607	0.0534563	0.0415836	0.0684355	0.0848832	0.16375	0.249722	0.377119	0.0446268	0.105234	0.106293	0.176938	0.178295
55	0.10645	0.169233	5	2.23607	0.0756835	0.101495	0.167034	-0.0061235	-0.011813	0.10996	0.166057	0.136351	0.321527	-0.0664158	-0.110557	0.10645
55.5	0.146891	0.201183	5	2.23607	0.0899716	-0.0105681	-0.0173923	0.240638	0.464219	0.0542781	0.0819685	-0.0048503	-0.0114374	0.130417	0.217095	0.146891
56	0.0704892	0.177557	5	2.23607	0.0794057	0.109814	0.180725	0.143945	0.277687	0.0779631	0.117737	-0.0617948	-0.145717	-0.046849	-0.0779856	0.0704892
56.5	0.0460054	0.189998	5	2.23607	0.0849695	0.02281	0.0375392	0.194942	0.376066	-0.0469625	-0.0709208	-0.032201	-0.0759326	-0.0220619	-0.0367246	0.0460054
57	0.125508	0.152859	5	2.23607	0.0683606	-0.0180201	-0.0296562	0.141857	0.273658	0.19073	0.288032	-0.00809122	-0.0190798	0.068836	0.114586	0.125508
57.5	0.0870589	0.0943965	5	2.23607	0.0422154	0.0649253	0.10685	0.054694	0.105511	0.144067	0.217564	-0.0169559	-0.0399834	0.0272455	0.0453533	0.0870589
58	0.217254	0.283985	5	2.23607	0.127002	-0.00878198	-0.0144528	0.20454	0.394582	0.180899	0.273185	0.236959	0.558769	-0.075581	-0.125814	0.217254
58.5	0.127938	0.128457	5	2.23607	0.0574477	0.0753424	0.123993	0.160959	0.310509	0.125434	0.189426	0.00124542	0.0029368	0.00770486	0.0128257	0.127938
59	0.0955367	0.120976	5	2.23607	0.0541022	0.090966	0.149706	0.099369	0.191695	0.0280225	0.0423184	0.0790005	0.18629	-0.0554632	-0.0923251	0.0955367
59.5	0.0550153	0.170709	5	2.23607	0.0763433	-0.0213423	-0.0351237	0.1139	0.219727	0.105267	0.15897	0.0555243	0.130931	-0.119804	-0.199428	0.0550153
60	0.0829646	0.145526	5	2.23607	0.0650813	0.00131793	0.00216896	0.167477	0.323084	0.0786013	0.1187	-0.0106769	-0.0251771	-0.00237471	-0.00395299	0.0829646
60.5	0.107379	0.0672208	5	2.23607	0.030062	0.0627564	0.10328	0.0850581	0.164087	0.113725	0.171743	0.0393577	0.0928087	0.00298775	0.00497346	0.107379
61	0.0416392	0.232691	5	2.23607	0.104063	0.00654439	0.0107703	0.181083	0.34933	0.104729	0.158157	-0.117699	-0.277545	-0.0195339	-0.0325165	0.0416392
61.5	0.173623	0.173371	5	2.23607	0.0775338	0.0238807	0.0393013	0.029449	0.0568107	0.282092	0.426003	0.0260976	0.0615403	0.170884	0.284457	0.173623
62	0.106455	0.0959925	5	2.23607	0.0429291	0.0999218	0.164445	0.0409012	0.0789033	0.0453993	0.0685601	-0.00630255	-0.0148619	0.14131	0.235228	0.106455
62.5	0.175068	0.0652255	5	2.23607	0.0291697	0.0537514	0.0884605	0.086045	0.165991	0.158506	0.239369	0.101686	0.239785	0.0851439	0.141732	0.175068
63	0.118083	0.198696	5	2.23607	0.0888598	0.134966	0.222117	0.0327264	0.0631331	0.132656	0.200331	-0.0853429	-0.201246	0.183874	0.30608	0.118083
63.5	0.121503	0.0825074	5	2.23607	0.0368984	0.0258898	0.0426078	0.0960596	0.18531	0.145099	0.219122	0.015064	0.0355222	0.0750623	0.12495	0.121503
64	0.0408489	0.121515	5	2.23607	0.0543434	-0.00132423	-0.00217933	0.108495	0.209299	0.0447544	0.0675862	-0.0535125	-0.126187	0.0334768	0.0557261	0.0408489
64.5	0.00944519	0.140191	5	2.23607	0.0626955	0.0451247	0.0742632	-0.0112592	-0.0217204	0.105778	0.159742	-0.0902372	-0.212787	0.0286723	0.0477285	0.00944519
65	0.172109	0.160085	5	2.23607	0.0715922	0.0100638	0.0165623	0.173175	0.334074	0.235912	0.356264	0.033484	0.0789581	0.0448675	0.0746872	0.172109
65.5	0.117219	0.0954743	5	2.23607	0.0426974	0.0366327	0.0602876	0.0714936	0.13792	0.00323495	0.00488528	0.109874	0.259092	0.0744362	0.123908	0.117219
66	0.216518	0.28835	5	2.23607	0.128954	-0.0356293	-0.0586363	0.349412	0.674058	0.005247	0.0079238	0.0791965	0.186752	0.163696	0.272492	0.216518
66.5	0.208677	0.184209	5	2.23607	0.082381	-0.019776	-0.032546	0.24347	0.469683	0.178529	0.269608	0.0565378	0.133321	0.122141	0.203319	0.208677
67	0.0298994	0.0719426	5	2.23607	0.0321737	-0.00561883	-0.0092471	0.0751941	0.145058	0.0230384	0.0347916	0.0108508	0.0255872	-0.0280502	-0.046693	0.0298994
67.5	0.138977	0.274163	5	2.23607	0.122609	-0.0371877	-0.061201	0.313331	0.604453	0.0735514	0.111074	0.0452845	0.106785	-0.039783	-0.0662236	0.138977
68	0.0509198	0.0795011	5	2.23607	0.035554	-0.0370867	-0.0610348	0.058677	0.113195	0.00338168	0.00510687	0.0559431	0.131918	0.0392965	0.0654137	0.0509198
68.5	0.121967	0.108413	5	2.23607	0.0484837	-0.0133944	-0.0220437	0.116549	0.224837	0.155065	0.234173	0.043855	0.103414	0.0417233	0.0694533	0.121967
69	0.0328264	0.152834	5	2.23607	0.0683494	0.0057941	0.00953555	-0.0206324	-0.0398023	-0.0462852	-0.0698979	0.127841	0.301461	-0.022326	-0.0371643	0.0328264
69.5	0.101364	0.153907	5	2.23607	0.0688293	0.0629144	0.10354	0.150112	0.289583	0.0876264	0.13233	0.0512263	0.120796	-0.0837608	-0.13943	0.101364
70	0.0269226	0.133075	5	2.23607	0.0595128	0.00802643	0.0132094	0.087528	0.168852	0.0500739	0.0756195	0.02795	0.0659084	-0.113525	-0.188976	0.0269226
70.5	0.021807	0.195817	5	2.23607	0.0875722	-0.0404459	-0.0665632	0.0425601	0.0821035	0.0923807	0.139509	0.095863	0.226053	-0.163442	-0.272068	0.021807
71	0.0915609	0.202172	5	2.23607	0.0904142	-0.0182356	-0.0300109	0.0170441	0.0328801	0.0823211	0.124318	0.179593	0.423496	-0.0557954	-0.0928781	0.0915609
71.5	0.0465517	0.131353	5	2.23607	0.0587428	-0.0274272	-0.0451378	-0.00281054	-0.00542186	0.144819	0.218699	0.063758	0.150347	-0.0515001	-0.085728	0.0465517
72	0.00531309	0.160444	5	2.23607	0.0717525	-0.0096414	-0.0158672	0.0764989	0.147575	-0.166663	-0.251688	0.0561526	0.132413	0.0084897	0.0141321	0.00531309
72.5	0.0573005	0.0801578	5	2.23607	0.0358476	0.118295	0.194681	0.0313247	0.060429	0.00189916	0.00286804	0.00237228	0.00559404	0.013775	0.0229302	0.0573005
73	0.0453776	0.138028	5	2.23607	0.0617282	-9.1138e-05	-0.000149989	-0.0477123	-0.0920426	0.180719	0.272914	-0.00515433	-0.0121543	0.0350355	0.0583207	0.0453776
73.5	0.0744892	0.111288	5	2.23607	0.0497696	0.124574	0.205015	0.0199902	0.0385634	0.0168895	0.0255058	0.0718893	0.169521	-0.0397447	-0.0661597	0.0744892
74	0.0818463	0.0818286	5	2.23607	0.0365949	0.0801606	0.131923	0.00651117	0.0125608	0.0380027	0.0573901	0.0841136	0.198347	0.00541313	0.0090108	0.0818463
74.5	0.0385034	0.112522	5	2.23607	0.0503215	0.0268193	0.0441375	0.0819474	0.158086	-0.0928297	-0.140188	0.0113716	0.0268151	0.0622761	0.103666	0.0385034
75	-0.0130958	0.140371	5	2.23607	0.0627759	0.00870946	0.0143335	0.0144415	0.0278594	-0.00919115	-0.0138801	0.0617405	0.145589	-0.143805	-0.239381	-0.0130958
75.5	0.144116	0.0769654	5	2.23607	0.03442	0.0880331	0.144879	0.0121921	0.0235199	0.141797	0.214136	0.088122	0.207799	0.0782441	0.130247	0.144116
76	0.164316	0.247105	5	2.23607	0.110509	0.123147	0.202667	0.227381	0.438644	-0.13765	-0.207873	0.131775	0.310738	0.0465006	0.0774057	0.164316
76.5	0.163813	0.0944849	5	2.23607	0.0422549	0.0459275	0.0755845	0.0962587	0.185695	0.1882	0.284211	0.0901512	0.212584	0.0366402	0.060992	0.163813
77	0.079058	0.152482	5	2.23607	0.0681919	0.0177648	0.0292362	0.10308	0.198853	-0.0316693	-0.0478256	0.118091	0.278468	-0.0381116	-0.0634412	0.079058
77.5	0.0699363	0.153409	5	2.23607	0.0686067	0.0216048	0.0355557	0.100448	0.193776	0.0924664	0.139639	0.0694196	0.163697	-0.109927	-0.182986	0.0699363
78	-0.011432	0.183957	5	2.23607	0.0822681	0.0333589	0.0548999	0.0822956	0.158758	0.0775252	0.117075	-0.0410676	-0.0968408	-0.174846	-0.291052	-0.011432
78.5	0.13944	0.311782	5	2.23607	0.139433	-0.034933	-0.0574904	0.319934	0.61719	0.0518662	0.0783262	0.104453	0.246309	-0.112418	-0.187132	0.13944
79	0.139336	0.223998	5	2.23607	0.100175	0.00872626	0.0143611	0.253443	0.488922	-0.0200583	-0.0302911	0.101561	0.23949	-0.00949122	-0.0157993	0.139336
79.5	0.0932649	0.0940744	5	2.23607	0.0420714	0.0107922	0.0177611	0.107751	0.207865	0.00992196	0.0149837	0.077348	0.182393	0.0260251	0.0433219	0.0932649
80	0.0920984	0.153812	5	2.23607	0.0687869	0.0862537	0.141951	0.151847	0.29293	-0.0829323	-0.125241	0.0510025	0.120268	0.0183729	0.0305838	0.0920984
80.5	0.135743	0.19791	5	2.23607	0.0885079	0.0165381	0.0272172	0.238547	0.460185	0.124971	0.188725	0.00832097	0.0196215	-0.0102335	-0.0170348	0.135743
81	0.0723361	0.124713	5	2.23607	0.0557733	-0.0302837	-0.0498389	0.127803	0.246547	0.0382815	0.0578111	0.0606792	0.143087	-0.0215814	-0.0359249	0.0723361
81.5	-0.012812	0.18664	5	2.23607	0.083468	-0.00583477	-0.00960248	-0.0168662	-0.0325369	-0.205344	-0.310102	0.0502064	0.118391	0.101999	0.16979	-0.012812
82	0.0432751	0.151951	5	2.23607	0.0679544	-0.0647421	-0.106548	-0.00757027	-0.014604	0.0030883	0.00466382	0.126464	0.298214	0.0208156	0.03465	0.0432751
82.5	0.116079	0.182037	5	2.23607	0.0814093	-0.0257456	-0.0423704	0.179843	0.346939	0.133192	0.20114	0.0715443	0.168707	-0.0564817	-0.0940205	0.116079
83	0.212486	0.145017	5	2.23607	0.0648536	-0.0117988	-0.0194177	0.0937531	0.180861	0.238735	0.360528	0.122837	0.28966	0.150665	0.2508	0.212486
83.5	0.0669753	0.227207	5	2.23607	0.10161	0.0252223	0.0415093	-0.13608	-0.262514	0.0125228	0.0189113	0.14903	0.351425	0.111463	0.185544	0.0669753
84	0.125817	0.106422	5	2.23607	0.0475934	0.015576	0.025634	0.0447357	0.0863005	0.202531	0.305854	0.0382486	0.0901934	0.0727518	0.121104	0.125817
84.5	0.134501	0.14071	5	2.23607	0.0629275	-0.0261647	-0.0430601	0.172458	0.332692	0.0379169	0.0572605	0.077635	0.18307	0.08563	0.142541	0.134501
85	0.154285	0.0939233	5	2.23607	0.0420038	0.0003904	0.000642494	0.0680539	0.131284	0.129648	0.195789	0.0992538	0.234049	0.125951	0.209661	0.154285
85.5	0.0950517	0.157357	5	2.23607	0.0703722	-0.0765605	-0.125998	0.10847	0.209252	0.141226	0.213274	0.0834718	0.196834	-0.0108754	-0.0181034	0.0950517
86	0.100898	0.13195	5	2.23607	0.05901	-0.0794722	-0.13079	0.0769322	0.148411	0.125822	0.19001	0.0735354	0.173403	0.0741634	0.123454	0.100898
86.5	0.153131	0.187908	5	2.23607	0.0840351	-0.0840628	-0.138345	0.162607	0.313688	0.215378	0.325255	0.0546953	0.128976	0.0817479	0.136079	0.153131
87	0.190523	0.147507	5	2.23607	0.0659672	-0.0192251	-0.0316394	0.139082	0.268306	0.16293	0.246051	0.146664	0.345846	0.0745215	0.12405	0.190523
87.5	0.106425	0.212938	5	2.23607	0.0952288	-0.0825974	-0.135933	0.137567	0.265383	-0.0711356	-0.107426	0.13405	0.316102	0.116542	0.193998	0.106425
88	0.182129	0.279604	5	2.23607	0.125043	-0.070017	-0.115229	0.268282	0.517548	-0.019829	-0.029945	0.182295	0.429868	0.0651216	0.108403	0.182129
88.5	0.132366	0.148892	5	2.23607	0.0665864	-0.0482423	-0.079394	0.147078	0.283731	0.0521088	0.0786925	0.112525	0.265344	0.0681584	0.113458	0.132366
89	0.102938	0.21931	5	2.23607	0.0980783	-0.0945515	-0.155607	0.212887	0.410684	0.106681	0.161106	-0.0232722	-0.0548778	0.0921427	0.153382	0.102938
89.5	0.125288	0.177889	5	2.23607	0.0795544	-0.0307693	-0.0506381	0.178145	0.343663	-0.00917319	-0.013853	0.119997	0.282963	0.0386315	0.0643066	0.125288
90	0.0755027	0.217166	5	2.23607	0.0971195	-0.0649683	-0.106921	-0.0512619	-0.0988903	0.131186	0.198112	0.167805	0.395699	-0.00629982	-0.0104868	0.0755027
90.5	0.0064383	0.178223	5	2.23607	0.0797036	-0.0355565	-0.0585165	-0.0082311	-0.0158788	0.00791868	0.0119585	0.123492	0.291203	-0.11809	-0.196575	0.0064383
91	0.0851377	0.076991	5	2.23607	0.0344314	-0.0206661	-0.0340108	0.0790972	0.152588	0.0978136	0.147714	0.024365	0.0574548	0.0612409	0.101943	0.0851377
91.5	0.11721	0.156032	5	2.23607	0.0697797	-0.0239151	-0.0393579	0.0841855	0.162404	0.0860246	0.129911	-0.00629119	-0.0148352	0.209014	0.347928	0.11721
92	0.0557426	0.0710223	5	2.23607	0.0317621	-0.0334229	-0.0550052	0.0408121	0.0787313	0.0188166	0.028416	0.0469191	0.110639	0.0696445	0.115932	0.0557426
92.5	0.21351	0.158462	5	2.23607	0.0708665	-0.0405205	-0.066686	0.158517	0.305799	0.16238	0.24522	0.128009	0.301856	0.169024	0.28136	0.21351
93	0.136796	0.118436	5	2.23607	0.052966	0.027398	0.0450899	0.0480127	0.0926222	0.205316	0.310059	0.0133254	0.0314223	0.123024	0.204788	0.136796
93.5	0.0374429	0.158622	5	2.23607	0.0709381	0.0126135	0.0207585	-0.0307125	-0.059248	0.15071	0.227595	0.0679205	0.160162	-0.0973516	-0.162053	0.0374429
94	0.144898	0.142338	5	2.23607	0.0636557	-0.0115685	-0.0190386	0.178395	0.344144	0.151467	0.22874	0.0417003	0.0983328	0.0434398	0.0723106	0.144898
94.5	0.109139	0.210184	5	2.23607	0.093997	-0.0352261	-0.0579728	-0.00666635	-0.0128602	0.148117	0.22368	0.180716	0.426143	-0.0200008	-0.0332938	0.109139
95	0.140097	0.176119	5	2.23607	0.078763	-0.068366	-0.112512	0.0834581	0.161001	0.183529	0.277158	0.136815	0.322621	0.0313682	0.0522162	0.140097
95.5	0.271108	0.15856	5	2.23607	0.07091	0.0273268	0.0449726	0.211944	0.408864	0.261411	0.394772	0.0713355	0.168215	0.203479	0.338715	0.271108
96	0.213322	0.071939	5	2.23607	0.0321721	0.0621086	0.102214	0.111226	0.214567	0.135025	0.203909	0.105574	0.248953	0.178399	0.296966	0.213322
96.5	0.246802	0.259274	5	2.23607	0.115951	-0.0233778	-0.0384736	0.21482	0.414414	0.401645	0.606547	0.0612543	0.144443	0.0643272	0.10708	0.246802
97	0.310109	0.238624	5	2.23607	0.106716	-0.0047244	-0.00777511	0.306265	0.590822	0.330944	0.499778	0.0938603	0.22133	0.148017	0.246391	0.310109
97.5	0.20059	0.236433	5	2.23607	0.105736	-0.000344104	-0.000566303	0.313322	0.604435	0.105724	0.15966	0.0289559	0.0682803	0.102812	0.171143	0.20059
98	0.223988	0.209577	5	2.23607	0.0937256	-0.0803638	-0.132257	0.171762	0.33135	0.263752	0.398308	0.0916316	0.216075	0.184104	0.306464	0.223988
98.5	0.108552	0.142893	5	2.23607	0.0639038	-0.00180494	-0.00297044	0.0514362	0.0992266	0.21809	0.32935	0.0620567	0.146335	-0.0175297	-0.0291802	0.108552
99	0.116312	0.249299	5	2.23607	0.11149	-0.0794943	-0.130826	0.0564598	0.108918	0.351116	0.53024	0.0330842	0.0780154	-0.00287665	-0.00478853	0.116312
99.5	0.0472441	0.0724285	5	2.23607	0.032391	-0.0101885	-0.0167675	0.0743946	0.143516	0.00447735	0.0067615	0.0448995	0.105877	-0.00190191	-0.00316596	0.0472441
100	0.0732858	0.104706	5	2.23607	0.046826	-0.00671223	-0.0110465	0.0390053	0.0752459	0.117273	0.177101	-0.0215684	-0.0508601	0.105723	0.175988	0.0732858
100.5	0.107709	0.138392	5	2.23607	0.0618909	-0.0471494	-0.0775954	0.0986058	0.190222	0.119538	0.180521	0.103721	0.244584	0.000487364	0.000811276	0.107709
101	0.0327804	0.078597	5	2.23607	0.0351496	-0.00289415	-0.004763	-0.0355169	-0.0685162	0.0803077	0.121277	0.0433994	0.10234	0.0081486	0.0135643	0.0327804
101.5	0.0384436	0.117377	5	2.23607	0.0524926	-0.0909912	-0.149747	0.0863037	0.16649	0.0147714	0.0223071	0.0358707	0.0845862	0.0411999	0.0685821	0.0384436
102	0.10162	0.0912936	5	2.23607	0.0408278	0.0206958	0.0340598	0.105518	0.203556	0.0664692	0.100379	0.0761114	0.179477	-0.00563087	-0.00937326	0.10162
102.5	0.0635997	0.144791	5	2.23607	0.0647524	-0.0479163	-0.0788574	0.15513	0.299265	0.0166791	0.025188	0.0366581	0.0864429	-0.00843438	-0.01404	0.0635997
103	0.014622	0.0989311	5	2.23607	0.0442433	-0.0643023	-0.105824	-0.0052805	-0.0101867	0.10742	0.162221	-0.00848351	-0.0200048	0.0281777	0.0469052	0.014622
103.5	0.0888161	0.109203	5	2.23607	0.0488369	-0.018893	-0.0310928	0.129035	0.248923	0.0268405	0.0405333	0.0174979	0.0412615	0.0867799	0.144456	0.0888161
104	0.0816068	0.0512947	5	2.23607	0.0229397	0.00780176	0.0128396	0.0636134	0.122718	0.0646289	0.0975998	0.0555208	0.130923	0.026405	0.0439543	0.0816068
104.5	0.0357458	0.0847161	5	2.23607	0.0378862	-0.0379153	-0.0623985	0.0805169	0.155327	0.0351307	0.0530528	-0.0113587	-0.0267847	0.0357636	0.0595328	0.0357458
105	0.0408307	0.0719854	5	2.23607	0.0321928	0.00301837	0.00496743	0.0581422	0.112163	0.0822155	0.124158	-0.00223825	-0.00527798	-0.019138	-0.0318575	0.0408307
105.5	0.12958	0.0873988	5	2.23607	0.039086	0.0326085	0.0536649	0.0324677	0.062634	0.157826	0.238342	0.0888317	0.209473	0.0503321	0.0837838	0.12958
106	0.0631776	0.0438329	5	2.23607	0.0196027	0.0429462	0.070678	0.0174259	0.0336167	0.0669177	0.101056	0.0450517	0.106236	0.00258409	0.00430152	0.0631776
106.5	0.107592	0.105874	5	2.23607	0.0473484	-0.0115445	-0.0189992	0.0676684	0.13054	0.0713829	0.107799	0.112972	0.266398	0.0313712	0.052221	0.107592
107	0.0682805	0.123383	5	2.23607	0.0551786	-0.0832886	-0.137071	0.0641996	0.123849	0.0631134	0.0953111	0.029238	0.0689457	0.114361	0.190368	0.0682805
107.5	0.157222	0.176665	5	2.23607	0.079007	-0.0432242	-0.0711355	0.177679	0.342764	0.108006	0.163107	0.132614	0.312715	0.0232256	0.0386617	0.157222
108	0.0961903	0.0924964	5	2.23607	0.0413657	-0.0347757	-0.0572316	0.0487339	0.0940135	0.124975	0.188732	0.0507794	0.119742	0.0815172	0.135695	0.0961903
108.5	0.0776636	0.0933789	5	2.23607	0.0417603	-0.0392676	-0.064624	0.0632923	0.122098	0.0489869	0.0739779	0.0285138	0.0672379	0.113917	0.189628	0.0776636
109	0.0663831	0.0655881	5	2.23607	0.0293319	-0.0239773	-0.0394602	0.022947	0.0442675	0.0750657	0.113361	0.043696	0.103039	0.0665065	0.110708	0.0663831
109.5	-0.0158236	0.0823354	5	2.23607	0.0368215	-0.0310675	-0.0511288	0.017651	0.0340508	0.0210414	0.0317758	0.0216412	0.0510318	-0.0870155	-0.144848	-0.0158236
110	0.0135755	0.106511	5	2.23607	0.0476332	-0.00589192	-0.00969653	0.092875	0.179167	0.0293654	0.0443463	-0.0193718	-0.0456803	-0.0602294	-0.100259	0.0135755
110.5	0.0583969	0.109198	5	2.23607	0.0488349	-0.0393234	-0.0647157	0.0205206	0.0395867	0.0837149	0.126423	0.0876834	0.206765	-0.00965629	-0.016074	0.0583969
111	0.057907	0.125793	5	2.23607	0.0562562	-0.0809879	-0.133284	0.0114311	0.0220519	0.0393942	0.0594914	0.0741718	0.174903	0.0999465	0.166373	0.057907
111.5	0.10466	0.15886	5	2.23607	0.0710444	-0.0801494	-0.131904	0.130994	0.252703	0.0696216	0.10514	0.104592	0.246636	0.0304717	0.0507237	0.10466
112	0.0805508	0.186145	5	2.23607	0.0832464	-0.0961726	-0.158274	0.0462367	0.0891961	0.116217	0.175506	0.138293	0.326107	-0.01789	-0.02978	0.0805508
112.5	0.0235287	0.0992194	5	2.23607	0.0443723	-0.0443448	-0.0729797	-0.0487535	-0.0940513	0.076014	0.114793	0.0302767	0.071395	0.0591644	0.0984862	0.0235287
113	0.0530656	0.131474	5	2.23607	0.0587968	-0.0696822	-0.114678	-0.00349375	-0.00673986	0.127515	0.192568	0.0767667	0.181022	0.00790325	0.0131559	0.0530656
113.5	0.0591643	0.104287	5	2.23607	0.0466384	-0.0156254	-0.0257153	-0.00759901	-0.0146594	0.130735	0.197431	0.0616108	0.145283	-0.00391571	-0.00651816	0.0591643
114	0.137309	0.141241	5	2.23607	0.0631647	-0.0416089	-0.0684771	0.0577414	0.11139	0.160747	0.242754	0.12488	0.294478	0.0639192	0.106401	0.137309
114.5	0.0622007	0.159092	5	2.23607	0.0711482	-0.100423	-0.16527	0.0339305	0.0654559	0.123813	0.186977	-0.00358027	-0.00844258	0.139541	0.232283	0.0622007
115	0.0787878	0.14654	5	2.23607	0.0655346	-0.0380717	-0.0626558	0.010111	0.0195053	0.168035	0.25376	0.0920326	0.217021	-0.0202394	-0.0336908	0.0787878
115.5	0.00272266	0.183413	5	2.23607	0.0820247	-0.112841	-0.185706	0.0239859	0.0462716	0.196056	0.296075	-0.0276189	-0.0651276	-0.0467972	-0.0778995	0.00272266
116	0.0256379	0.122028	5	2.23607	0.0545724	0.000201935	0.000332331	-0.0353415	-0.0681779	0.104769	0.158218	0.0620387	0.146292	-0.0651652	-0.108475	0.0256379
116.5	0.0709781	0.127649	5	2.23607	0.0570863	0.0354664	0.0583683	-0.0644307	-0.124295	0.0959809	0.144946	0.0250377	0.059041	0.130258	0.216829	0.0709781
117	0.0535771	0.146356	5	2.23607	0.0654524	-0.0254636	-0.0419063	-0.0522596	-0.100815	0.0843191	0.127335	0.113519	0.267686	0.00936262	0.0155852	0.0535771
117.5	0.038333	0.125752	5	2.23607	0.0562378	-0.0255666	-0.0420758	-0.0269561	-0.0520016	0.152685	0.230578	-0.0203742	-0.0480441	0.0620013	0.103208	0.038333
118	0.0586795	0.123449	5	2.23607	0.0552082	-0.0251239	-0.0413472	-0.0211701	-0.0408396	0.129802	0.196022	0.0807474	0.190409	-0.00651589	-0.0108465	0.0586795
118.5	0.0651534	0.120661	5	2.23607	0.0539612	-0.0292464	-0.0481317	0.0539762	0.104126	0.130134	0.196523	-0.0318794	-0.0751743	0.0891639	0.148424	0.0651534
119	0.0791403	0.077785	5	2.23607	0.0347865	0.0202665	0.0333532	0.00929522	0.0179316	0.137072	0.207001	0.0418352	0.0986509	0.0232877	0.0387652	0.0791403
119.5	0.0178915	0.0912251	5	2.23607	0.0407971	-0.0281178	-0.0462744	0.0448704	0.0865604	0.0953605	0.144009	-0.0188081	-0.0443511	-0.0303292	-0.0504865	0.0178915
120	0.0588988	0.0607246	5	2.23607	0.0271569	0.00765855	0.0126039	0.00459103	0.00885665	0.105197	0.158863	0.0211647	0.0499081	0.0386046	0.0642619	0.0588988
120.5	-0.000518624	0.101223	5	2.23607	0.0452681	0.00819924	0.0134938	-0.0859966	-0.165898	0.071237	0.107579	0.017522	0.0413183	0.000548723	0.000913414	-0.000518624
121	0.0243767	0.129608	5	2.23607	0.0579624	0.045948	0.0756182	-0.0126979	-0.0244958	0.114626	0.173104	0.0290503	0.0685031	-0.102633	-0.170846	0.0243767
121.5	0.0521764	0.10578	5	2.23607	0.0473061	-0.00807667	-0.013292	-0.0226529	-0.0437002	0.0875899	0.132275	0.0833867	0.196633	-0.00662812	-0.0110333	0.0521764
122	0.00341275	0.0999388	5	2.23607	0.044694	-0.0462476	-0.0761113	-0.0199819	-0.0385475	0.0832654	0.125744	0.0402514	0.0949162	-0.0534281	-0.0889374	0.00341275
122.5	0.0618938	0.0544101	5	2.23607	0.0243329	0.0375002	0.0617153	0.0578802	0.111658	-0.013998	-0.0211391	0.0202293	0.0477023	0.0658005	0.109533	0.0618938
123	-0.0133366	0.0959402	5	2.23607	0.0429058	-0.0197851	-0.032561	-0.0709715	-0.136912	0.0800791	0.120932	-0.0205776	-0.0485237	0.0182516	0.0303819	-0.0133366
123.5	0.0796552	0.11122	5	2.23607	0.0497393	0.0105317	0.0173324	0.034994	0.0675076	0.116743	0.1763	-0.0277085	-0.0653389	0.121635	0.202475	0.0796552
124	0.00777156	0.102638	5	2.23607	0.045901	0.0397318	0.065388	-0.0880557	-0.16987	0.0576342	0.0870367	0.00828646	0.0195402	0.0220849	0.0367629	0.00777156
124.5	0.0554137	0.101065	5	2.23607	0.0451978	0.0566295	0.093197	0.0212968	0.041084	0.130239	0.196681	-0.0340689	-0.0803374	0.0158861	0.0264443	0.0554137
125	0.0160623	0.152714	5	2.23607	0.0682956	-0.033276	-0.0547634	-0.0687305	-0.132589	0.16235	0.245174	-0.0302444	-0.0713189	0.0563546	0.0938089	0.0160623
125.5	0.131856	0.0730626	5	2.23607	0.0326746	0.0875685	0.144114	0.0426564	0.0822893	0.152661	0.230542	0.0682097	0.160844	0.0249244	0.0414896	0.131856
126	0.021282	0.126538	5	2.23607	0.0565895	0.0658542	0.108378	-0.0326756	-0.0630351	0.10912	0.164788	0.0183036	0.0431615	-0.0882383	-0.146883	0.021282
126.5	0.0384224	0.14059	5	2.23607	0.0628737	0.00331848	0.00546134	-0.0911102	-0.175762	0.0218768	0.0330374	0.0657557	0.155057	0.10472	0.174318	0.0384224
127	0.0662854	0.0754783	5	2.23607	0.0337549	0.00385418	0.00634296	0.0269264	0.0519442	0.0703622	0.106258	-0.00348506	-0.00821807	0.105189	0.1751	0.0662854
127.5	0.0255597	0.0821176	5	2.23607	0.0367241	-0.0191435	-0.0315051	0.0132432	0.0255477	0.0703139	0.106185	-0.0331815	-0.0782447	0.0635674	0.105816	0.0255597
128	0.029374	0.115667	5	2.23607	0.0517279	0.0852173	0.140245	-0.0752097	-0.145088	-0.00833716	-0.0125904	0.017215	0.0405945	0.0743168	0.123709	0.029374
128.5	0.0665343	0.0750032	5	2.23607	0.0335425	-0.027186	-0.0447409	0.0267853	0.051672	0.0985526	0.14883	0.0514648	0.121358	0.0333722	0.0555519	0.0665343
129	0.0766774	0.0318708	5	2.23607	0.014253	0.0505061	0.0831195	0.0135082	0.0260589	0.0522136	0.0788508	0.0485972	0.114596	0.0485165	0.0807615	0.0766774
129.5	0.0346024	0.133185	5	2.23607	0.0595621	-0.0120772	-0.0198758	-0.0310861	-0.0599688	0.0553829	0.083637	0.10402	0.245289	-0.0456976	-0.0760691	0.0346024
130	0.000617113	0.0414311	5	2.23607	0.0185286	-0.0374202	-0.0615836	-0.0112715	-0.0217441	0.0230618	0.0348269	0.00863049	0.0203514	0.018764	0.0312349	0.000617113
130.5	0.0878719	0.077701	5	2.23607	0.0347489	-0.00517079	-0.00850974	0.0270365	0.0521566	0.0791864	0.119584	0.0845885	0.199467	0.0460536	0.0766618	0.0878719
131	0.0453847	0.0148606	5	2.23607	0.00664586	0.0254749	0.0419248	0.0299768	0.0578287	0.0390843	0.0590234	0.0194187	0.045791	0.0134298	0.0223555	0.0453847
131.5	0.0626096	0.0580034	5	2.23607	0.0259399	-0.00742646	-0.012222	0.0193498	0.0373281	0.029931	0.0452005	0.0505279	0.119149	0.0742466	0.123592	0.0626096
132	0.0526168	0.10416	5	2.23607	0.046582	-0.0454454	-0.074791	-0.0151673	-0.0292596	0.0472502	0.0713553	0.0759784	0.179164	0.0700556	0.116616	0.0526168
132.5	0.0698119	0.133815	5	2.23607	0.0598439	0.018587	0.0305892	-0.0687824	-0.132689	0.0964503	0.145655	0.035443	0.0835775	0.13332	0.221927	0.0698119
133	0.032607	0.101186	5	2.23607	0.0452518	-0.00632552	-0.0104101	-0.0541968	-0.104552	0.104314	0.15753	0.042398	0.0999781	0.0123086	0.0204892	0.032607
133.5	0.0449081	0.0455596	5	2.23607	0.0203749	0.00722536	0.011891	0.0458158	0.0883842	0.0581019	0.0877431	0.0213787	0.0504128	-0.00834448	-0.0138904	0.0449081
134	0.109723	0.113733	5	2.23607	0.0508628	-0.0430664	-0.0708758	0.0354177	0.068325	0.122602	0.185148	0.0869977	0.205148	0.0966399	0.160869	0.109723
134.5	0.0748444	0.103606	5	2.23607	0.0463342	-0.0122626	-0.020181	-0.0158225	-0.0305236	0.121263	0.183126	0.0760665	0.179371	0.0375037	0.0624294	0.0748444
135	0.022952	0.113003	5	2.23607	0.0505363	0.0229753	0.0378113	-0.070683	-0.136356	0.120667	0.182227	0.00673656	0.0158854	0.00912676	0.0151926	0.022952
135.5	0.0565244	0.0768027	5	2.23607	0.0343472	0.0111116	0.0182867	0.0185265	0.0357399	0.124252	0.187641	-0.00442193	-0.0104273	0.0308671	0.051382	0.0565244
136	0.0485641	0.075338	5	2.23607	0.0336922	0.0475173	0.0782009	-0.0202171	-0.0390011	0.105342	0.159083	0.01654	0.0390026	0.00332532	0.0055354	0.0485641
136.5	0.102409	0.11187	5	2.23607	0.0500296	0.0311415	0.0512505	0.00644057	0.0124246	0.192209	0.290266	0.0172001	0.0405593	0.0706134	0.117544	0.102409
137	0.0745328	0.142176	5	2.23607	0.063583	-0.00391288	-0.00643956	-0.0455983	-0.0879645	0.193282	0.291886	0.0318588	0.0751258	0.0601076	0.100056	0.0745328
137.5	0.134405	0.109863	5	2.23607	0.0491323	0.0375162	0.0617416	-0.000511714	-0.000987157	0.185473	0.280094	0.0818299	0.192962	0.0830317	0.138216	0.134405
138	0.0625201	0.0666567	5	2.23607	0.0298098	0.0382732	0.0629875	-0.00795328	-0.0153428	0.0965583	0.145818	0.00458689	0.0108163	0.0650728	0.108321	0.0625201
138.5	0.0380229	0.103049	5	2.23607	0.0460851	0.0135089	0.0222321	-0.0537608	-0.103711	0.0285777	0.0431568	0.0791655	0.186679	0.0250853	0.0417575	0.0380229
139	0.0734473	0.130859	5	2.23607	0.0585221	0.00538194	0.00885724	-0.0652346	-0.125845	0.0886546	0.133882	0.0694548	0.16378	0.112075	0.186562	0.0734473
139.5	-0.0174493	0.173656	5	2.23607	0.0776613	0.00286467	0.00471449	-0.16351	-0.315431	0.0894953	0.135152	0.0122717	0.0289378	0.0356718	0.0593799	-0.0174493
140	0.0293818	0.0626702	5	2.23607	0.028027	0.00365857	0.00602103	-0.0312772	-0.0603375	0.0296999	0.0448515	0.019377	0.0456926	0.0664904	0.110681	0.0293818
140.5	0.0141604	0.0753891	5	2.23607	0.033715	0.00306808	0.00504925	-0.0530052	-0.102253	0.0616765	0.0931413	0.0285173	0.0672463	0.00457669	0.00761844	0.0141604
141	0.081803	0.119869	5	2.23607	0.0536072	0.00350904	0.00577495	-0.0165184	-0.0318659	0.0553372	0.0835679	0.0309693	0.0730282	0.167311	0.27851	0.081803
141.5	-0.00271935	0.114437	5	2.23607	0.0511777	0.00954851	0.0157143	-0.103172	-0.199031	0.0652346	0.0985145	0.00973659	0.0229597	0.0289829	0.0482456	-0.00271935
142	-0.00148416	0.120474	5	2.23607	0.0538777	-0.0152661	-0.0251239	-0.101608	-0.196014	0.0674389	0.101843	0.00907881	0.0214086	0.054346	0.0904653	-0.00148416
142.5	0.0731093	0.0924388	5	2.23607	0.0413399	0.00948951	0.0156172	-0.027499	-0.0530488	0.0717753	0.108392	0.0468607	0.110502	0.110586	0.184084	0.0731093
143	0.00936599	0.0857486	5	2.23607	0.038348	0.00485521	0.00799038	-0.0717633	-0.13844	0.0327915	0.0495203	0.0262967	0.06201	0.0394981	0.0657493	0.00936599
143.5	0.0698155	0.131464	5	2.23607	0.0587925	-0.0358039	-0.0589237	-0.0457952	-0.0883444	0.115092	0.173806	0.0687004	0.162001	0.0964412	0.160538	0.0698155
144	0.00484822	0.087503	5	2.23607	0.0391325	-0.0176235	-0.0290035	-0.0624755	-0.120523	0.0734319	0.110894	0.0232936	0.0549282	0.00477307	0.00794535	0.00484822
144.5	0.0315888	0.0562087	5	2.23607	0.0251373	0.000199172	0.000327784	-0.0245897	-0.0474365	0.0627216	0.0947195	0.0180465	0.0425552	0.0407168	0.067778	0.0315888
145	0.103488	0.112383	5	2.23607	0.0502594	-0.00637481	-0.0104912	0.0361913	0.0698174	0.127349	0.192317	0.00729176	0.0171946	0.149344	0.248601	0.103488
145.5	0.118027	0.137899	5	2.23607	0.0616702	0.029368	0.0483319	-0.0346114	-0.0667695	0.079085	0.119431	0.0824522	0.194429	0.177045	0.294713	0.118027
146	0.0795198	0.0839633	5	2.23607	0.0375496	-0.0153869	-0.0253228	0.0315581	0.0608792	0.0235791	0.0356081	0.0601147	0.141756	0.110944	0.184679	0.0795198
146.5	-0.000365434	0.0522612	5	2.23607	0.0233719	-0.0349403	-0.0575024	-0.00202067	-0.00389811	0.0440261	0.0664863	-0.0183212	-0.043203	0.0218007	0.0362899	-0.000365434
147	0.0708749	0.087348	5	2.23607	0.0390632	-0.0171943	-0.0282972	0.0724705	0.139804	0.112991	0.170634	-0.00258633	-0.00609877	0.0470573	0.0783325	0.0708749
147.5	0.0803187	0.0599022	5	2.23607	0.0267891	-0.00717003	-0.0118	0.0463876	0.0894872	0.0673411	0.101696	0.0295532	0.0696889	0.0916254	0.152521	0.0803187
148	0.0493285	0.0905206	5	2.23607	0.0404821	-0.0161628	-0.0265997	-0.0249661	-0.0481625	0.0593799	0.089673	0.0240037	0.0566028	0.105207	0.175129	0.0493285
148.5	0.0763693	0.096513	5	2.23607	0.0431619	-0.0151473	-0.0249283	-0.0110409	-0.0212992	0.0741913	0.112041	0.0509921	0.120244	0.117618	0.19579	0.0763693
149	0.0594792	0.0589525	5	2.23607	0.0263644	-0.0146043	-0.0240348	0.0205304	0.0396057	0.039009	0.0589097	0.037194	0.0877067	0.0812249	0.135209	0.0594792
149.5	0.0519428	0.0968358	5	2.23607	0.0433063	-0.0522308	-0.085958	0.00321444	0.00620104	0.113589	0.171537	0.0376406	0.0887598	0.0475632	0.0791746	0.0519428
150	0.0953671	0.0769223	5	2.23607	0.0344007	0.0171382	0.0282048	0.00300138	0.00579002	0.1045	0.157811	0.0762709	0.179853	0.0631836	0.105177	0.0953671
150.5	0.0837589	0.0902059	5	2.23607	0.0403413	-0.017783	-0.0292661	0.0176555	0.0340595	0.0447275	0.0675455	0.083092	0.195938	0.0904218	0.150518	0.0837589
151	0.10148	0.085561	5	2.23607	0.038264	0.00128374	0.00211269	0.00739368	0.0142633	0.111557	0.168468	0.0722248	0.170312	0.0914579	0.152243	0.10148
151.5	0.0779558	0.130652	5	2.23607	0.0584296	-0.0153392	-0.0252442	-0.042719	-0.0824101	0.0687772	0.103864	0.0670238	0.158048	0.141487	0.235521	0.0779558
152	0.102372	0.115141	5	2.23607	0.0514928	-0.00840565	-0.0138335	0.00352482	0.0067998	0.0883716	0.133455	0.0474057	0.111787	0.164395	0.273654	0.102372
152.5	0.0385896	0.093724	5	2.23607	0.0419146	-0.0203026	-0.0334127	-0.0460394	-0.0888155	0.0801303	0.121009	0.0439229	0.103574	0.0544228	0.0905932	0.0385896
153	0.0874117	0.148373	5	2.23607	0.0663543	-0.0164504	-0.0270729	-0.0544558	-0.105052	0.166782	0.251866	0.0752809	0.177519	0.0839821	0.139798	0.0874117
153.5	0.0611955	0.0694732	5	2.23607	0.0310694	-0.00825992	-0.0135936	0.038807	0.0748632	0.106185	0.160356	0.0342264	0.0807088	0.00218849	0.003643	0.0611955
154	0.0916526	0.106037	5	2.23607	0.047421	0.00479883	0.00789759	-0.00999516	-0.0192818	0.121383	0.183308	0.0934876	0.220452	0.0395813	0.0658878	0.0916526
154.5	0.0760251	0.0809159	5	2.23607	0.0361867	0.030891	0.0508383	0.00460653	0.00888655	0.142176	0.214707	0.0305697	0.0720859	0.0201893	0.0336075	0.0760251
155	0.0807361	0.0663202	5	2.23607	0.0296593	-0.00312446	-0.00514202	0.0202272	0.0390207	0.111418	0.168259	0.0415646	0.0980128	0.0621944	0.10353	0.0807361
155.5	0.0400764	0.0947995	5	2.23607	0.0423956	-0.00192404	-0.00316646	-0.0484375	-0.0934418	0.105071	0.158674	0.0359924	0.0848732	0.0321054	0.0534433	0.0400764
156	0.0240825	0.0914197	5	2.23607	0.0408842	0.0277725	0.0457061	-0.0175295	-0.0338165	0.105724	0.15966	-0.0346413	-0.081687	0.0183521	0.0305493	0.0240825
156.5	0.0332731	0.0375276	5	2.23607	0.0167828	-0.00466226	-0.00767284	0.0140237	0.0270534	0.0451691	0.0682124	0.0320589	0.0755975	0.00190726	0.00317487	0.0332731
157	0.0497735	0.0975082	5	2.23607	0.043607	0.021641	0.0356153	-0.0339423	-0.0654788	0.0446513	0.0674306	0.0850252	0.200497	0.00649031	0.0108039	0.0497735
157.5	0.0323096	0.114377	5	2.23607	0.051151	-0.00863183	-0.0142057	-0.0770173	-0.148576	0.0733922	0.110834	0.041056	0.0968135	0.0700953	0.116682	0.0323096
158	0.0641411	0.0566197	5	2.23607	0.0253211	-0.00929921	-0.015304	0.0287314	0.0554262	0.0839974	0.126849	0.0185981	0.043856	0.066008	0.109878	0.0641411
158.5	0.0522957	0.0770942	5	2.23607	0.0344776	-0.00586125	-0.00964605	-0.0133017	-0.0256605	0.111812	0.168854	0.0275409	0.0649439	0.0378391	0.0629876	0.0522957
159	0.0268456	0.060869	5	2.23607	0.0272214	0.0170762	0.0281029	-0.0403304	-0.077802	0.0489191	0.0738755	0.0257964	0.0608302	0.0295691	0.0492213	0.0268456
159.5	0.0398577	0.104913	5	2.23607	0.0469185	-0.012446	-0.0204829	-0.0307361	-0.0592936	0.141351	0.213462	0.00857265	0.020215	0.027266	0.0453876	0.0398577
160	-0.0031624	0.044715	5	2.23607	0.0199972	0.0202805	0.0333764	-0.0409447	-0.0789872	0.0169012	0.0255234	0.00266031	0.00627323	-0.0012002	-0.00199787	-0.0031624
160.5	0.00282246	0.044041	5	2.23607	0.0196957	-0.0185263	-0.0304893	0.00230079	0.0044385	-0.00683741	-0.0103256	0.0328788	0.077531	-0.0162454	-0.0270424	0.00282246
161	0.024959	0.0815971	5	2.23607	0.0364914	-0.0128369	-0.0211261	-0.0343561	-0.066277	0.100251	0.151394	0.0164329	0.0387502	0.0132483	0.0220534	0.024959
161.5	-0.00447757	0.114833	5	2.23607	0.0513551	-0.0168796	-0.0277793	0.00207471	0.00400237	-0.00686174	-0.0103623	0.0707944	0.166939	-0.0932273	-0.155188	-0.00447757
162	-0.00841317	0.0729968	5	2.23607	0.0326452	-0.00919653	-0.015135	0.0240439	0.0463836	0.0151946	0.0229462	-0.056053	-0.132178	0.0215768	0.0359171	-0.00841317
162.5	0.0311409	0.0570187	5	2.23607	0.0254995	-0.00674285	-0.0110969	0.0110778	0.0213704	0.00123369	0.00186307	0.0554657	0.130793	0.00767443	0.012775	0.0311409
163	-0.00896881	0.0854691	5	2.23607	0.038223	-0.0103591	-0.0170483	0.0313452	0.0604687	0.0109173	0.0164868	-0.0645301	-0.152167	0.0284846	0.0474161	-0.00896881
163.5	0.00151633	0.0260537	5	2.23607	0.0116516	0.00897714	0.014774	-0.013509	-0.0260604	-0.0138447	-0.0209076	0.00108209	0.00255167	0.0223619	0.037224	0.00151633
164	0.0235775	0.08694	5	2.23607	0.0388808	-0.01062	-0.0174777	-0.0159106	-0.0306935	0.00105829	0.00159818	0.0753701	0.177729	-0.00797081	-0.0132684	0.0235775
164.5	-0.00766579	0.0266624	5	2.23607	0.0119238	0.00522523	0.00859934	-0.0107151	-0.0206707	0.00602051	0.00909192	0.00567364	0.0133789	-0.029273	-0.0487284	-0.00766579
165	-0.0505695	0.0920153	5	2.23607	0.0411505	-0.00261178	-0.00429829	0.00875501	0.0168895	-0.0236708	-0.0357466	-0.0897012	-0.211523	-0.0109149	-0.0181691	-0.0505695
165.5	0.0296382	0.0224557	5	2.23607	0.0100425	0.0177469	0.0292067	0.00575804	0.0111079	0.023546	0.0355581	0.0271527	0.0640284	0.00498007	0.00828991	0.0296382
166	0.0440058	0.046087	5	2.23607	0.0206107	0.032811	0.0539982	0.00250533	0.00483307	0.00944317	0.0142607	0.0506837	0.119516	0.0164726	0.0274205	0.0440058
166.5	0.00394181	0.0498884	5	2.23607	0.0223108	0.00434221	0.00714612	0.00852291	0.0164417	0.0202833	0.0306309	-0.0344348	-0.0812001	0.0280487	0.0466904	0.00394181
167	-0.0176761	0.0482542	5	2.23607	0.02158	0.0242488	0.039907	0.00827541	0.0159642	-0.00869546	-0.0131315	-0.0229669	-0.0541578	-0.0462341	-0.0769621	-0.0176761
167.5	0.0180689	0.031974	5	2.23607	0.0142992	0.0260777	0.042917	-0.0174352	-0.0336346	0.0073119	0.0110421	0.0108766	0.0256478	0.0266561	0.0443722	0.0180689
168	0.0210484	0.0291078	5	2.23607	0.0130174	0.00054173	0.000891542	0.0375668	0.0724708	0.00680598	0.0102781	0.00563946	0.0132983	0.00498813	0.00830333	0.0210484
168.5	0.0411626	0.0614014	5	2.23607	0.0274596	-0.0109851	-0.0180785	-0.000564295	-0.00108859	0.00866335	0.013083	0.0522933	0.123312	0.0532165	0.0885852	0.0411626
169	-0.00202274	0.0330862	5	2.23607	0.0147966	0.0228459	0.0375983	-0.0257384	-0.0496525	0.00145894	0.00220323	-0.006863	-0.0161835	0.00956424	0.0159208	-0.00202274
169.5	0.0404795	0.060629	5	2.23607	0.0271141	0.00193997	0.00319267	0.0397181	0.0766209	-0.0126541	-0.0191098	0.00566139	0.01335	0.0771009	0.128344	0.0404795
170	0.00174828	0.0279941	5	2.23607	0.0125193	0.0245198	0.0403531	-0.00220557	-0.00425481	-0.0095824	-0.0144709	0.00770309	0.0181645	-0.0186532	-0.0310505	0.00174828
170.5	0.00531129	0.024054	5	2.23607	0.0107573	0.0218519	0.0359624	-0.00935233	-0.0180418	0.0155854	0.0235364	-0.00708823	-0.0167146	0.00108976	0.00181404	0.00531129
171	0.00499485	0.0717538	5	2.23607	0.0320893	0.0109259	0.0179812	-0.0192677	-0.0371698	-0.00834001	-0.0125947	0.0514129	0.121236	-0.0387346	-0.0644784	0.00499485
171.5	0.00697534	0.0286274	5	2.23607	0.0128026	0.019882	0.0327204	-0.00715818	-0.013809	-0.0135926	-0.020527	-0.0025319	-0.00597042	0.0255089	0.0424626	0.00697534
172	0.0183844	0.0492463	5	2.23607	0.0220236	-0.0182176	-0.0299814	-0.012039	-0.0232247	0.0102593	0.0154932	0.0383399	0.0904087	0.0235645	0.0392259	0.0183844
172.5	0.0115087	0.0453809	5	2.23607	0.0202949	0.0189117	0.0311236	-0.0256463	-0.0494747	-0.0132448	-0.0200017	0.013727	0.0323694	0.0381631	0.063527	0.0115087
173	0.0507159	0.0671834	5	2.23607	0.0300453	0.00668551	0.0110026	0.0332893	0.064219	0.00348607	0.00526451	0.069084	0.162906	0.00612005	0.0101876	0.0507159
173.5	0.0021347	0.0201127	5	2.23607	0.00899469	0.0210378	0.0346226	-0.00392054	-0.00756319	-0.00991639	-0.0149753	-0.00408848	-0.00964099	0.00494435	0.00823046	0.0021347
174	0.0262782	0.0685525	5	2.23607	0.0306576	-0.00454703	-0.0074832	0.0155317	0.0299626	0.00689205	0.0104081	0.0592139	0.139631	-0.024707	-0.0411277	0.0262782
174.5	-0.0256524	0.0275099	5	2.23607	0.0123028	-0.0316399	-0.0520708	-0.00825036	-0.0159159	0.0100787	0.0152205	-0.0110692	-0.0261022	-0.0296726	-0.0493936	-0.0256524
175	-0.00933084	0.0513727	5	2.23607	0.0229746	0.02329	0.0383292	-0.0150859	-0.0291026	0.0153724	0.0232147	0.00445136	0.0104967	-0.0538214	-0.0895922	-0.00933084
175.5	-0.0138729	0.028192	5	2.23607	0.0126078	0.013991	0.0230255	-0.0139409	-0.0268936	0.00256819	0.00387837	-0.00823311	-0.0194144	-0.0300131	-0.0499604	-0.0138729
176	0.0112246	0.0221077	5	2.23607	0.00988688	0.00618241	0.0101746	-0.0121147	-0.0233707	0.00552911	0.00834982	0.0121393	0.0286255	0.0194301	0.0323436	0.0112246
176.5	0.00975152	0.020609	5	2.23607	0.00921661	0.0112506	0.0185155	0.00734655	0.0141724	-0.00253332	-0.00382571	0.015511	0.0365761	-0.0100208	-0.0166807	0.00975152
177	-5.6749e-05	0.0687182	5	2.23607	0.0307317	-0.00467793	-0.00769863	-0.0155247	-0.029949	-0.017462	-0.0263703	0.0504913	0.119063	-0.0332379	-0.0553284	-5.6749e-05
177.5	0.00474444	0.0757452	5	2.23607	0.0338743	0.0159837	0.0263049	-0.0225202	-0.0434442	0.0257019	0.0388139	0.0417393	0.0984248	-0.0578975	-0.0963773	0.00474444
178	0.0375924	0.0751432	5	2.23607	0.033605	0.00445659	0.00733435	0.0245136	0.0472896	9.729e-05	0.000146923	0.0690184	0.162751	-0.017758	-0.0295602	0.0375924
178.5	-0.0207081	0.0347165	5	2.23607	0.0155257	0.00253788	0.00417668	0.000442966	0.000854534	-0.00883326	-0.0133396	-0.00601839	-0.0141919	-0.0486841	-0.0810404	-0.0207081
179	0.0362365	0.0704299	5	2.23607	0.0314972	-0.0045642	-0.00751145	-0.00414967	-0.00800521	-0.00195251	-0.0029486	0.0662243	0.156162	0.0261232	0.0434852	0.0362365
179.5	0.0300616	0.0653318	5	2.23607	0.0292173	0.0129304	0.0212799	0.0129171	0.0249185	0.00620978	0.00937775	0.0579489	0.136648	-0.0251809	-0.0419166	0.0300616
180	-0.0111549	0.0230438	5	2.23607	0.0103055	-0.00687717	-0.011318	0	0	0	0	0.00267994	0.00631952	-0.030503	-0.0507759	-0.0111549
180.5	0.00315619	0.00705746	5	2.23607	0.00315619	0.00958901	0.015781	0	0	0	0	0	0	0	0	0.00315619
181	-0.00285884	0.00639256	5	2.23607	0.00285884	-0.00868561	-0.0142942	0	0	0	0	0	0	0	0	-0.00285884
181.5	0.00101729	0.00227473	5	2.23607	0.00101729	0.00309069	0.00508645	0	0	0	0	0	0	0	0	0.00101729
182	0.00233476	0.00522069	5	2.23607	0.00233476	0.00709338	0.0116738	0	0	0	0	0	0	0	0	0.00233476
182.5	-0.00161108	0.00360248	5	2.23607	0.00161108	-0.00489471	-0.00805538	0	0	0	0	0	0	0	0	-0.00161108
183	0.00599744	0.0134107	5	2.23607	0.00599744	0.0182212	0.0299872	0	0	0	0	0	0	0	0	0.00599744
183.5	0.000769321	0.00172025	5	2.23607	0.000769321	0.00233732	0.00384661	0	0	0	0	0	0	0	0	0.000769321
184	0.00225241	0.00503653	5	2.23607	0.00225241	0.00684317	0.011262	0	0	0	0	0	0	0	0	0.00225241
184.5	-0.000306781	0.000685983	5	2.23607	0.000306781	-0.000932049	-0.0015339	0	0	0	0	0	0	0	0	-0.000306781
185	-0.00447447	0.0100052	5	2.23607	0.00447447	-0.0135941	-0.0223723	0	0	0	0	0	0	0	0	-0.00447447
185.5	0.00077046	0.0017228	5	2.23607	0.00077046	0.00234078	0.0038523	0	0	0	0	0	0	0	0	0.00077046
186	0.00156038	0.00348912	5	2.23607	0.00156038	0.00474068	0.0078019	0	0	0	0	0	0	0	0	0.00156038
186.5	0.00730315	0.0163303	5	2.23607	0.00730315	0.0221881	0.0365158	0	0	0	0	0	0	0	0	0.00730315
187	0.00982365	0.0219664	5	2.23607	0.00982365	0.0298458	0.0491183	0	0	0	0	0	0	0	0	0.00982365
187.5	0.00410821	0.00918624	5	2.23607	0.00410821	0.0124814	0.0205411	0	0	0	0	0	0	0	0	0.00410821
188	-0.00160337	0.00358524	5	2.23607	0.00160337	-0.00487128	-0.00801683	0	0	0	0	0	0	0	0	-0.00160337
188.5	0.0029738	0.00664962	5	2.23607	0.0029738	0.00903488	0.014869	0	0	0	0	0	0	0	0	0.0029738
189	-0.00220502	0.00493058	5	2.23607	0.00220502	-0.00669921	-0.0110251	0	0	0	0	0	0	0	0	-0.00220502
189.5	0.00176109	0.00393792	5	2.23607	0.00176109	0.00535048	0.00880546	0	0	0	0	0	0	0	0	0.00176109
190	0.0036914	0.00825422	5	2.23607	0.0036914	0.0112151	0.018457	0	0	0	0	0	0	0	0	0.0036914
190.5	-0.00435259	0.00973269	5	2.23607	0.00435259	-0.0132239	-0.021763	0	0	0	0	0	0	0	0	-0.00435259
191	-0.0028777	0.00643474	5	2.23607	0.0028777	-0.00874292	-0.0143885	0	0	0	0	0	0	0	0	-0.0028777
191.5	-0.0021716	0.00485584	5	2.23607	0.0021716	-0.00659765	-0.010858	0	0	0	0	0	0	0	0	-0.0021716
192	0.001032	0.00230763	5	2.23607	0.001032	0.00313539	0.00516002	0	0	0	0	0	0	0	0	0.001032

## Sheet: Fig.1d
	cell 1	cell 2	cell 3	cell 4	cell 5	cell 6	avg	sd	c	sqrt	se
scram	0.172999	0.161935	0.151612	0.0728775	0.0586897		0.123622	0.0535737	5	2.23607	0.0239589
KD	0.035961	0.0529667	0.0320577	0.0582083	0.0299904		0.0418368	0.0128685	5	2.23607	0.00575497
WT	0.076828	0.0405066	0.0550185	0.145168	0.13756	0.151716	0.101133	0.0494318	6	2.44949	0.0201804
KK	0.0573156	0.0731336	0.091922	0.114041	0.0690654		0.0810956	0.0222274	5	2.23607	0.00994038

## Sheet: Fig.1f-FF_Exo70(noHEPES)
		sd	c	sqrt	se	2	5	13	14	15	16	25	27	28	29	30	31	32	33	41	42	43	47	55	56	57	62	63	64	65	66
-25	-0.0511764	0.434179	26	5.09902	0.0851496	-0.85235	-0.967444	0.109777	0.469038	-0.673844	-0.458396	0.358275	0.423814	-0.169445	0.544736	-0.167647	0.192959	-0.0789359	-0.0108618	0.109376	0.262862	0.004247	-0.456527	-0.0300032	0.163917	-0.189643	-0.349003	0.11745	-0.196592	-0.398034	0.911691
-24.5	-0.015676	0.406026	26	5.09902	0.0796282	-0.437135	-0.641483	-0.341745	0.225185	-0.374547	-0.172551	0.0513661	0.391908	-0.189562	0.660919	-0.190065	0.145331	-0.125156	-0.074764	0.559571	0.110504	0.173132	-0.96121	-0.226813	0.170906	-0.0980507	-0.225766	0.231927	-0.223575	0.196276	0.95782
-24	0.00128622	0.372989	26	5.09902	0.0731491	-0.410136	-0.627805	-0.201982	0.304438	-0.591002	-0.0730453	0.186885	0.225434	-0.232677	0.454773	-0.187849	0.092094	-0.119339	0.0880396	0.683394	0.145199	0.0373898	-0.7293	-0.282872	0.210993	-0.266146	-0.0712688	0.355944	-0.0371833	0.336494	0.74297
-23.5	0.000706982	0.359634	26	5.09902	0.0705301	-0.397321	-0.485068	-0.130714	0.408928	-0.900499	-0.0556308	0.21694	0.105386	-0.2452	0.360879	-0.16537	0.19367	-0.0752648	0.00684924	0.00398561	0.315071	0.0714236	-0.308081	-0.115065	0.306742	-0.0844293	-0.299076	0.270278	-0.0719169	0.0740357	1.01783
-23	0.0136084	0.329401	26	5.09902	0.0646008	-0.401347	-0.325998	0.153425	0.181755	-0.604034	-0.0884275	0.0923497	0.0940762	-0.447042	0.51311	-0.15736	0.165213	-0.104298	-0.113384	-0.119725	0.335043	0.0365797	-0.269043	0.0283188	0.264234	-0.220174	-0.012105	0.279962	0.0193777	0.0209414	1.03237
-22.5	-0.0433824	0.350688	26	5.09902	0.0687756	-0.706726	-0.281801	0.268112	0.0184521	-0.749093	-0.143939	0.0820843	0.0187803	-0.273099	0.287354	-0.0901583	0.16512	-0.142183	-0.00596214	-0.0692136	0.265128	0.0959451	-0.78334	0.190283	0.0189202	-0.492426	0.0842975	0.372004	0.0551717	-0.0484022	0.736748
-22	0.0227244	0.355406	26	5.09902	0.0697008	-0.374559	-0.461751	0.490668	0.287153	-0.838452	-0.220053	0.25082	0.138653	-0.24792	0.556082	-0.0557068	0.228007	-0.0971582	-0.0259425	-0.0937554	0.321299	0.0907492	-0.550269	0.3543	0.129246	-0.456787	0.293194	0.240412	0.117619	-0.0261767	0.541163
-21.5	0.0452794	0.355075	26	5.09902	0.0696358	-0.34585	-0.608417	0.481052	0.0106305	-0.402652	-0.291544	0.0661593	0.032883	-0.118493	0.57386	-0.0846496	0.265584	-0.150829	-0.0410955	-0.153166	0.250907	0.121485	-0.763282	0.311296	0.378129	-0.262095	0.321147	0.42162	0.189061	0.510644	0.46488
-21	0.0574012	0.332721	26	5.09902	0.065252	-0.220252	-0.571241	0.157198	0.155266	-0.275272	0.0216785	0.275917	-0.102349	-0.333746	0.697146	-0.0521731	0.258829	-0.131427	-0.00895353	-0.106221	0.29863	0.117007	-0.702445	-0.159175	0.319247	0.329204	0.663296	0.180201	-0.010347	0.230405	0.462008
-20.5	0.0538559	0.43381	26	5.09902	0.0850772	-0.470423	-0.465534	0.0804974	0.00980943	-0.597348	0.300669	0.25687	-0.0963801	-0.254006	1.01438	-0.0867592	0.287077	-0.0805944	-0.0622931	0.343481	0.418035	-0.0605805	-1.04882	-0.255922	0.545366	-0.156764	0.581526	0.281352	0.168879	0.139379	0.608352
-20	0.0552378	0.442698	26	5.09902	0.0868202	-0.255671	-0.546106	0.31742	0.0584677	-0.694243	0.261975	0.281889	-0.0821727	-0.318638	0.758744	-0.0951201	0.319383	-0.0186641	-0.13584	-0.104426	0.249117	0.0663666	-1.11405	-0.162386	0.572798	-0.126585	0.699514	0.149856	0.674564	0.0398084	0.640182
-19.5	0.0848628	0.356487	26	5.09902	0.0699128	-0.202937	-0.669819	0.381709	-0.0149518	-0.331086	0.0136686	0.181577	0.124341	-0.198583	0.660249	-0.0816015	0.275895	0.00333515	-0.159245	-0.0170492	0.228357	-0.0268012	-0.731703	0.317086	0.628285	0.0691052	0.601361	0.108293	0.501225	0.0231639	0.522556
-19	0.0356295	0.378223	26	5.09902	0.0741755	-0.240514	-0.494889	0.419491	0.0579923	-0.616047	0.2819	0.185402	-0.148427	-0.0758355	0.443204	-0.124157	0.24639	-0.11677	-0.124369	0.0608909	0.376277	-0.0627329	-0.774057	-0.0870618	0.805132	-0.36543	0.485027	0.330585	-0.0810939	-0.0925075	0.637968
-18.5	0.0659665	0.287693	26	5.09902	0.0564212	-0.0186569	-0.358299	0.246016	0.0768333	-0.511559	-0.0984299	0.114598	-0.00324641	-0.184768	0.492429	-0.157417	0.20859	-0.114321	-0.145299	0.0291331	0.33836	0.132803	-0.467965	0.285504	0.511544	-0.00733913	0.568887	0.296453	-0.0134547	0.0302761	0.464461
-18	0.0962066	0.373077	26	5.09902	0.0731665	0.0826535	-0.591757	0.359794	0.219481	-0.68495	0.658843	0.0166276	0.287255	-0.299518	0.727029	-0.168687	0.203698	-0.0912838	-0.120996	-0.0502875	0.264937	0.228076	-0.335765	-0.146226	0.607269	-0.0522546	0.590958	0.08907	0.109978	-0.095224	0.692653
-17.5	0.0760769	0.362026	26	5.09902	0.0709992	0.194648	-0.563785	0.446998	-0.0051856	-0.592758	0.4841	0.0651444	-0.0049918	-0.191016	0.870773	-0.156376	0.202337	-0.150893	-0.0237557	-0.0327897	0.246063	0.0443562	-0.411024	0.0111591	0.617652	-0.0701033	0.601604	0.0216683	0.00442397	-0.23238	0.60213
-17	0.0837448	0.3726	26	5.09902	0.0730729	0.197858	-0.548361	0.520812	0.110453	-0.588962	0.346019	0.257845	0.260167	-0.166537	0.611382	-0.153067	0.21973	-0.0237667	-0.00176389	0.0276301	0.117495	-0.0801143	-0.768172	-0.0377935	0.517036	0.182539	0.770977	-0.0541707	-0.0478959	-0.141848	0.649874
-16.5	0.0867424	0.428693	26	5.09902	0.0840735	-0.144703	-0.642683	0.588761	-0.0708267	-0.486571	0.402407	0.112256	0.415366	-0.161231	0.837138	-0.171201	0.187097	-0.0974305	-0.158193	-0.0239212	0.36079	0.0854144	-1.08827	-0.0632698	0.664878	0.173908	0.409674	0.0217162	0.0240211	0.391712	0.688465
-16	0.0681322	0.404523	26	5.09902	0.0793335	-0.273617	-0.609218	0.335447	-0.140141	-0.433704	0.401929	0.0655347	0.33267	-0.236663	0.365882	-0.204795	0.217071	-0.168598	-0.145103	0.0658935	0.371313	0.216574	-0.992458	0.198231	0.714774	-0.0111555	0.923286	0.162272	-0.0504918	0.253914	0.412588
-15.5	0.0952143	0.398809	26	5.09902	0.0782129	-0.155413	-0.120221	0.279502	0.0093773	-0.407638	0.0455886	0.255347	0.214682	-0.051329	0.515254	-0.168508	0.220333	-0.132549	-0.141266	0.0240258	0.310514	0.148529	-0.858682	-0.154121	1	0.505167	0.878853	-0.016443	-0.225622	-0.16763	0.667823
-15	0.0856934	0.349428	26	5.09902	0.0685285	0.283775	-0.226583	0.267635	-0.124541	-0.259293	0.194509	0.186261	0.338569	-0.330434	0.442176	-0.154169	0.218495	-0.173827	-0.0818093	0.0669703	0.330343	0.0310135	-0.643597	0.0654806	0.886953	-0.204556	0.5614	0.0605465	-0.124858	-0.176075	0.793646
-14.5	0.0440758	0.355856	26	5.09902	0.0697891	0.251197	-0.0527082	0.176612	0.04801	-0.539665	0.187216	0.105347	0.0494642	-0.137533	0.269621	-0.21254	0.210245	-0.136823	-0.116613	0.036723	0.634986	-0.116011	-0.83821	-0.0606906	0.885405	-0.243248	0.377832	0.024209	0.0591569	-0.310367	0.594352
-14	0.0880584	0.420248	26	5.09902	0.0824175	0.523683	-0.172929	0.325263	0.155568	-0.235267	0.0764725	0.227127	0.289105	-0.124229	0.282485	-0.21103	0.27966	-0.0714848	-0.00865439	0.0208927	0.535578	-0.0203671	-1.20017	0.156385	0.892744	-0.320749	0.609917	-0.00714286	0.0219005	-0.460562	0.72532
-13.5	0.0966349	0.459556	26	5.09902	0.0901263	0.62602	-0.346841	0.429107	0.130245	-0.490594	0.029529	0.21292	0.0592383	-0.227749	0.507616	-0.160832	0.298935	-0.110353	-0.0291196	0.079645	0.590054	-0.0538802	-1.34057	-0.0822718	0.95889	0.294681	0.566067	-0.0902205	0.03137	-0.123475	0.754098
-13	0.0743649	0.442617	26	5.09902	0.0868043	0.428451	-0.272598	0.138535	0.0647336	-0.408092	0.139715	0.447151	0.109575	-0.0397759	0.502077	-0.170466	0.291991	-0.142428	0.0344319	0.0950565	0.600148	-0.0551647	-1.40937	-0.11317	0.897037	0.481094	0.69086	0.000287632	-0.201016	-0.214649	0.039069
-12.5	0.0929297	0.444127	26	5.09902	0.0871006	0.161544	-0.346986	0.139262	0.155568	-0.316296	0.174066	0.32498	0.112228	-0.176959	0.705365	-0.106974	0.270416	-0.161195	0.10214	0.111178	0.47578	0.00396926	-1.50601	-0.010159	0.844121	0.617543	0.56806	-0.0922339	-0.0723557	0.0898899	0.349228
-12	0.103857	0.434335	26	5.09902	0.08518	0.399374	0.00742061	0.0793835	0.106953	-0.118314	0.044672	0.223692	-0.110378	-0.0419573	0.409747	-0.145237	0.177377	-0.18481	0.0708649	0.0571221	0.544001	0.0376212	-1.49996	0.136488	0.818411	0.0930601	0.720758	0.104075	0.122482	-0.164765	0.812193
-11.5	0.13842	0.413516	26	5.09902	0.0810971	0.376928	-0.0491434	-0.0194594	-0.181582	-0.123357	0.224635	0.335363	-0.0756449	-0.0490669	0.476125	-0.149309	0.104931	-0.249982	-0.0674197	0.0608311	0.644388	0.148147	-1.00903	0.109011	0.94616	0.570045	0.617307	0.0444391	0.00266901	-0.0880624	1
-11	0.0943614	0.504078	26	5.09902	0.0988577	0.209542	-0.119203	0.0791789	0.0448987	-0.267112	0.291305	0.329352	-0.151953	0.00228907	0.630276	-0.184393	0.0082802	-0.177562	0.0262829	0.117789	0.74444	0.0434305	-1.75557	-0.000473734	0.795622	0.121947	0.762956	0.00939597	0.0594494	-0.0998173	0.93305
-10.5	0.102988	0.407175	26	5.09902	0.0798536	0.0575759	0.127496	0.408852	-0.080809	-0.0640866	0.244959	0.384934	-0.117639	0.00471279	0.708894	-0.196108	0.0629757	-0.19605	-0.0310073	0.0546321	0.794407	0.0184114	-1.33187	0.309822	0.754237	0.170503	0.270491	-0.140988	0.139154	-0.111424	0.435623
-10	0.0980531	0.453439	26	5.09902	0.0889268	0.0411557	0.0345568	0.532656	0.0880256	0.0330349	0.0310034	0.157182	-0.266904	0.0897046	0.576093	-0.205354	0.146008	-0.294834	-0.0135025	0.0596646	0.89298	-0.00477932	-1.54364	0.0674808	0.783691	0.188704	0.515897	-0.00910834	0.0398157	-0.0232133	0.633062
-9.5	0.136421	0.470521	26	5.09902	0.0922768	0.108179	-0.379724	0.62352	-0.0628754	0.0517906	0.0626843	0.0359094	-0.138828	0.0705841	0.703667	-0.143009	0.132379	-0.112454	0.0264789	0.0702604	0.934523	0.0868956	-1.46904	0.188967	0.760028	0.713715	0.531454	0.225168	-0.136668	0.0551687	0.608173
-9	0.125882	0.406927	26	5.09902	0.079805	0.00744698	-0.332072	0.760531	0.100125	-0.219628	-0.012234	0.0986729	0.165288	-0.0890313	0.612722	-0.113458	0.149739	0.0379093	0.0432616	0.0232033	0.764055	0.0691439	-1.22627	-0.0204758	0.762923	0.325622	0.556198	0.353164	0.0391576	0.0640589	0.352878
-8.5	0.192708	0.360944	26	5.09902	0.0707868	0.468396	-0.332982	0.880902	-0.0961497	-0.00101995	0.185263	0.0705308	-0.0742486	-0.101446	0.674499	-0.185817	0.132639	0.0688245	0.200959	0.0120017	0.692946	0.0519707	-0.614339	0.13712	0.827696	0.562353	0.547691	0.284372	0.055391	0.085346	0.477504
-8	0.180374	0.380852	26	5.09902	0.0746912	0.678333	-0.00203703	0.529882	-0.204486	0.102221	0.243763	0.270843	-0.0730618	-0.0947405	0.65815	-0.121843	0.213295	0.02975	0.0143896	-0.120301	0.754343	0.0399472	-0.843514	0.058743	0.803285	0.143671	0.734565	0.530872	0.0404373	-0.166395	0.469606
-7.5	0.221989	0.33439	26	5.09902	0.0655794	0.655413	0.0433596	0.633999	-0.156994	0.0804624	0.273133	0.266862	-0.0661151	-0.139525	0.537455	-0.158323	0.166515	-0.0567641	0.0523286	0.187085	0.950964	0.0828801	-0.243929	0.105116	0.806729	0.26597	0.54317	0.601918	-0.0369274	-0.148318	0.525248
-7	0.230107	0.321801	26	5.09902	0.0631104	0.194358	0.429995	0.555616	0.131066	-0.486627	0.370128	0.167447	-0.0487311	0.0105297	0.580113	-0.176738	0.115796	0.0301041	0.130455	0.720745	0.925265	0.0563913	-0.0371322	0.342141	0.567906	0.200975	0.751191	0.21232	-0.0543673	-0.0744308	0.368254
-6.5	0.267388	0.305765	26	5.09902	0.0599654	0.0395242	0.282893	0.493237	0.0260576	-0.099558	0.273571	0.310734	-0.141236	0.113834	0.406531	-0.140393	0.162517	0.311258	0.0905049	0.593595	1	0.0798945	0.00737671	0.536583	0.660684	0.714713	0.717744	0.154171	0.0354649	-0.116116	0.438495
-6	0.331553	0.307161	26	5.09902	0.0602393	0.268512	0.272125	0.313465	-0.00764876	-0.31114	-0.0472623	0.127947	0.461479	0.363208	0.366239	-0.101784	0.336937	0.425837	0.366507	0.597064	0.925289	0.00467517	0.662163	0.601274	0.665901	0.362964	0.503938	0.840077	-0.0809477	0.0902356	0.613318
-5.5	0.357592	0.355759	26	5.09902	0.06977	0.427109	0.651304	0.607106	-0.330323	-0.352561	0.0117558	0.187432	0.215625	0.741281	0.376692	0.0754971	0.311717	0.625743	0.78986	0.742281	0.674477	0.104196	0.101285	0.654806	0.664953	0.335016	0.331551	1	-0.0569632	-0.098138	0.505684
-5	0.370455	0.305477	26	5.09902	0.059909	0.531788	0.67142	0.49351	-0.257119	-0.12874	0.315693	0.155816	0.443397	0.476719	0.387368	0.459467	0.400879	0.710638	1	0.674369	0.720745	0.0275881	-0.107004	0.506422	0.549934	0.408877	0.290423	0.54372	-0.0517714	-0.00622314	0.413905
-4.5	0.41298	0.334558	26	5.09902	0.0656123	0.614441	0.762722	0.53627	-0.0201806	-0.0769492	0.750697	0.220648	0.197996	0.59268	0.334256	0.525848	0.44924	0.574584	0.953623	0.791918	0.622602	0.151249	-0.470369	0.601484	0.658188	0.663281	0.336509	0.355944	0.352784	-0.228478	0.486478
-4	0.451395	0.377939	26	5.09902	0.07412	0.567444	1	0.772375	0.0006482	-0.0822189	0.894556	0.123927	0.604252	0.844209	0.285657	0.209268	0.515177	0.478125	0.87364	0.850162	0.683354	0.517405	-0.472938	0.430203	0.787634	0.587306	0.369956	0.478571	0.448649	-0.381686	0.350604
-3.5	0.518129	0.293797	26	5.09902	0.0576184	0.425136	0.702412	0.345564	0.549847	-0.0776859	0.787917	0.359485	0.655217	1	0.596239	0.240491	0.558579	0.426878	0.928578	0.699449	0.394674	0.288912	0.326067	1	0.720216	0.480096	0.761935	0.402589	0.593909	-0.272386	0.577241
-3	0.537892	0.421171	26	5.09902	0.0825985	0.489843	0.816376	0.6019	0.656756	-0.204896	1	0.279118	0.499913	0.826192	0.407469	0.362873	0.629374	0.419188	0.932415	0.944254	0.545648	0.523087	-0.981102	0.990683	0.510995	0.236379	0.482158	0.516155	1	0.992394	0.508017
-2.5	0.535565	0.316227	26	5.09902	0.0620173	0.398479	0.446146	0.95999	0.398081	-0.355678	0.774966	0.800234	0.730757	0.875986	0.51655	0.456671	0.683199	0.285467	0.902501	1	0.462155	0.608281	-0.204227	0.650595	0.768814	0.331729	0.5614	0.382742	0.498739	0.670914	0.320211
-2	0.572682	0.210794	26	5.09902	0.04134	0.773775	0.3344	0.611789	0.289659	0.422711	0.624054	0.864988	0.365239	0.828939	0.412472	0.473748	0.697828	0.332307	0.892743	0.902865	0.791233	0.782061	0.345048	0.586114	0.662182	0.191815	0.554545	0.679674	0.612372	0.285721	0.571437
-1.5	0.603465	0.242948	26	5.09902	0.0476461	1	0.294315	0.781377	0.390951	0.854941	0.718538	1	0.341013	0.827754	0.549962	0.443961	0.756128	0.300466	0.821074	0.75444	0.674382	0.88981	0.0615831	0.630698	0.662207	0.598109	0.40525	0.425312	0.288289	0.499827	0.719696
-1	0.667994	0.216214	26	5.09902	0.042403	0.980291	0.53723	1	0.620976	1	0.778752	0.956987	0.732503	0.646729	0.42623	0.437546	0.823821	0.331987	0.674032	0.841316	0.720531	0.782014	0.536842	0.422939	0.574096	0.326914	0.652649	0.420757	0.719279	1	0.423417
-0.5	0.641418	0.235078	26	5.09902	0.0461026	0.664333	0.27238	0.774398	0.810337	0.665345	0.523751	0.809797	1	0.912692	0.527494	0.44585	0.841951	0.285246	0.75679	0.836283	0.628448	0.891418	-0.0897638	0.552427	0.692085	0.631458	0.857365	0.710019	0.519762	0.6113	0.54571
0	0.755537	0.264691	26	5.09902	0.0519103	0.818404	0.486341	0.990543	0.849488	0.912058	0.776122	0.94637	0.485217	0.931059	1	1	1	1	0.69821	0.955448	0.398587	1	1	0.081956	0.599356	0.639502	1	0.28116	0.794194	0.563738	0.436221
0.5	0.429149	0.293985	26	5.09902	0.0576552	0.302247	0.379433	0.34836	1	0.25782	0.382442	0.887666	0.168464	0.649853	0.537633	0.209353	0.655609	0.321273	0.0224767	0.717926	0.154004	0.646307	-0.190385	0.193652	0.356189	1	0.741079	0.260786	0.568572	0.339902	0.247218
1	0.250606	0.404731	26	5.09902	0.0793742	0.0176043	0.0947947	0.413149	0.937254	-0.0111627	0.424564	0.665301	0.186477	0.671828	0.822531	0.0196965	0.613929	0.0501059	-0.158739	0.281475	-0.0690322	0.315909	-1.11836	0.13233	0.263385	0.0133279	0.60525	0.19511	0.51117	0.528967	0.108891
1.5	0.0941469	0.446265	26	5.09902	0.0875197	-0.430662	-0.0325197	0.407306	0.398427	-0.395512	0.567347	0.561866	0.181485	0.660221	0.383392	-0.00881792	0.608777	-0.090506	-0.171479	0.190524	0.203302	0.263279	-1.57513	0.15928	0.157851	-0.259453	0.303549	0.10326	0.124822	0.0112115	0.126002
2	0.0435869	0.509983	26	5.09902	0.100016	-0.289458	-0.447528	0.245789	0.501966	-0.603411	0.474735	0.520062	0.198136	0.437778	0.281592	-0.105179	0.729629	-0.0974336	-0.131569	0.0902633	0.122244	0.428461	-1.95731	-0.0692704	0.11452	-0.0622945	0.0323286	0.20652	0.212277	0.0472169	0.253201
2.5	-0.0290168	0.491572	26	5.09902	0.0964051	-0.643624	-0.547125	0.121849	0.327341	-0.366784	0.509604	0.287744	0.0408769	0.0942019	0.0609282	-0.173869	0.588694	-0.15815	-0.00969622	0.0287667	0.00873342	0.550223	-1.96768	-0.133225	0.0832938	-0.081024	0.168012	0.233174	0.208292	0.0343261	-0.0193251
3	0.0108824	0.362465	26	5.09902	0.0710853	-0.347087	-0.241897	0.148833	0.234303	-0.529692	0.155734	0.241452	0.159179	0.16177	0.0293027	-0.106705	0.5498	-0.151056	0.00532261	0.00266954	0.109478	0.402713	-1.33875	0.328666	0.171505	-0.151538	0.383763	0.0687919	-0.0191949	-0.00350669	0.0190858
3.5	-0.00531121	0.333697	26	5.09902	0.0654434	-0.128967	-0.621549	0.291391	0.454864	-0.340095	0.255479	0.180055	0.221873	-0.057119	-0.319694	-0.125699	0.46114	-0.144362	0.0610862	-0.0406862	-0.141906	0.271981	-1.07692	0.103695	0.0858648	-0.1907	0.351191	0.0527804	0.0660671	0.166049	0.0260859
4	-0.0497274	0.408762	26	5.09902	0.0801649	-0.571338	-0.617038	0.0512628	0.392464	-0.324286	0.128078	0.144067	0.429888	0.00675949	-0.0490017	-0.142894	0.483157	-0.183766	0.0392181	0.0233529	-0.0165839	0.104763	-1.60564	-0.0018423	0.171879	-0.167978	0.0196403	0.101486	-0.0978758	0.281918	0.107395
4.5	-0.0571	0.410447	26	5.09902	0.0804953	-0.634072	-0.401259	-0.0961149	0.325396	-0.31879	0.21268	0.181304	0.387161	-0.00253144	-0.140617	-0.218441	0.442399	-0.172517	-0.0763113	0.075435	0.217691	0.42176	-1.62752	-0.0482682	0.172029	-0.170385	-0.137773	0.146932	0.0583525	-0.0709735	-0.0101711
5	-0.0617576	0.428747	26	5.09902	0.0840843	-0.447029	-0.560438	-0.363909	0.36498	-0.385029	0.179166	0.290867	0.410479	-0.0109067	-0.138518	-0.0911539	0.450598	-0.188784	-0.0514415	0.0264785	0.249213	0.298493	-1.71778	0.0146858	0.115992	0.0520197	-0.0754011	0.247267	-0.0912947	-0.0635156	-0.120737
5.5	-0.053493	0.465829	26	5.09902	0.0913565	-0.449292	-0.414645	-0.245948	0.241001	0.0277652	0.163585	0.541257	0.285021	-0.111976	-0.243088	0.184254	0.405488	-0.210587	-0.051916	-0.0615863	0.289515	0.0844771	-2.02296	0.0649016	0.0918553	0.110028	0.176762	0.0869607	-0.132902	-0.105695	-0.0930956
6	-0.0523796	0.41234	26	5.09902	0.0808665	-0.303879	-0.323306	-0.343563	0.173458	-0.324343	0.119909	0.335753	0.186407	-0.159346	-0.263456	0.0552171	0.3954	-0.148977	-0.0617567	-0.00599711	0.272072	0.0701507	-1.7569	-0.0510054	0.0367421	0.204908	0.328002	0.288591	-0.106175	0.0987801	-0.0785569
6.5	-0.0623351	0.396833	26	5.09902	0.0778254	-0.205042	-0.591503	-0.356748	0.155395	-0.424014	0.545748	0.191101	-0.0823821	-0.0669755	-0.632153	-0.122476	0.390628	-0.201916	-0.117984	0.00791888	0.143982	0.154315	-1.37066	0.0273187	-0.0185708	-0.0225458	0.21507	0.453404	-0.116449	0.0286462	0.395178
7	-0.0694514	0.474251	26	5.09902	0.0930082	-0.0395505	-0.681096	-0.349337	0.164384	-0.450193	0.483343	0.287471	-0.080148	-0.11747	-0.364855	0.136476	0.331338	-0.237676	-0.0172572	-0.0431987	0.0853298	0.0414979	-1.97215	0.389673	0.194394	0.0163222	0.253865	0.186385	-0.0786443	-0.171334	0.226696
7.5	-0.0737626	0.408478	26	5.09902	0.0801092	-0.0990737	-0.53563	-0.273591	0.401193	-0.610097	0.43349	0.378532	0.0693964	-0.172407	-0.554027	0.110349	0.298664	-0.126327	-0.0955284	-0.114887	0.150282	0.0255977	-1.53991	0.081377	0.137608	0.338187	-0.0940204	0.124736	-0.183467	-0.0548723	-0.0134019
8	-0.0848765	0.446637	26	5.09902	0.0875927	0.0355244	-0.529155	-0.378436	0.363079	-0.330009	0.677293	0.462646	0.108214	-0.285003	-0.485818	0.119795	0.309462	-0.149252	-0.092537	-0.0900614	0.17999	0.0231791	-1.72383	0.117802	0.108928	-0.174847	-0.273554	0.216299	0.00336368	-0.00039512	-0.419469
8.5	-0.0991925	0.40915	26	5.09902	0.0802409	0.166175	-0.564512	-0.249699	0.282486	-0.483284	0.262772	0.389578	-0.0663246	-0.0461584	-0.439183	-0.074122	0.27434	-0.209306	-0.126763	-0.120623	0.442636	-0.0981322	-1.64534	0.031477	0.119662	-0.254403	0.0119105	0.111314	-0.168001	0.163234	-0.28874
9	-0.0855659	0.380275	26	5.09902	0.074578	0.260644	-0.243534	-0.438087	0.383216	-0.116784	0.310273	0.287276	-0.0826614	-0.210918	-0.371376	-0.174612	0.223097	-0.19435	-0.123276	-0.0508558	0.339553	-0.0586942	-1.54256	-0.0131593	0.0506702	-0.309887	-0.00515314	0.131544	-0.156594	0.237566	-0.356049
9.5	-0.062427	0.448447	26	5.09902	0.0879476	0.296511	-0.374195	-0.427107	0.597727	-0.336582	0.253846	0.40765	0.025727	-0.340748	-0.216554	-0.146693	0.216264	-0.232922	-0.1604	0.0283106	0.442994	-0.00807739	-1.83705	0.124539	0.117765	-0.0892438	0.213126	0.109684	-0.138715	-0.0094335	-0.139524
10	-0.0681997	0.351932	26	5.09902	0.0690196	-0.185622	-0.474192	-0.305395	0.457456	-0.514449	0.30318	0.205816	0.351834	-0.169445	-0.198553	-0.127283	0.154311	-0.229514	0.0378978	0.100411	0.345686	0.142928	-1.30792	-0.0986946	0.00511694	-0.0851926	0.106709	-0.027325	0.109173	-0.173112	-0.19702
10.5	-0.0785831	0.417092	26	5.09902	0.0817984	-0.574049	-0.336619	0.0587192	0.294585	-0.372507	0.418746	0.302498	0.361294	-0.144184	-0.355698	-0.197455	0.182812	-0.281424	-0.0332353	0.00930973	-0.144626	0.0624667	-1.66904	0.207285	0.0589322	0.092473	-0.0916383	0.361553	0.163614	-0.103522	-0.31345
11	-0.0875048	0.445831	26	5.09902	0.0874346	-0.382717	-0.382598	-0.10539	0.543365	-0.532752	0.222842	0.398009	0.159668	-0.0574422	-0.489212	-0.16104	0.238445	-0.230649	-0.0146269	-0.0147834	-0.157989	0.130187	-1.86283	0.157596	-0.0211667	-0.119187	-0.00121536	0.282023	0.175752	0.0438583	-0.0932751
11.5	-0.100122	0.383693	26	5.09902	0.0752485	-0.483396	-0.457568	-0.241947	0.292381	-0.493087	0.144656	0.518618	0.0138933	-0.0257453	-0.396435	-0.166549	0.316891	-0.236762	-0.0247254	0.0272413	-0.115754	0.018666	-1.48595	0.385041	-0.00506702	-0.0711602	-0.280165	0.123154	0.0534898	0.0470687	-0.0599497
12	-0.0742427	0.317605	26	5.09902	0.0622875	-0.140308	-0.161398	-0.0663348	0.294283	-0.163248	0.104487	0.0901639	0.156037	-0.0561764	-0.271318	-0.181941	0.280411	-0.265199	-0.0456548	0.0743059	0.0709172	0.0411855	-1.33129	0.201811	-0.110501	-0.382515	-0.207681	0.0846596	-0.216336	-0.0639601	0.335288
12.5	-0.0511191	0.35863	26	5.09902	0.070333	-0.217594	-0.303263	-0.171111	0.156087	0.0350748	0.194867	0.186846	-0.0175236	-0.0461045	-0.320499	-0.21942	0.27588	-0.237023	-0.0963949	0.0621771	0.281354	0.10437	-1.46838	0.28424	0.0230138	-0.530355	0.10457	0.19698	0.123067	0.195733	0.074309
13	-0.0707135	0.331947	26	5.09902	0.0651001	-0.324167	-0.407915	-0.0859533	0.273238	0.0307684	0.294134	0.213349	-0.0290432	-0.00767511	-0.197481	-0.258086	0.334422	-0.220002	-0.192666	0.045614	0.011573	0.156502	-1.33726	0.200863	0.0432569	-0.371184	-0.0547885	0.202733	-0.00957917	0.0738381	-0.223047
13.5	-0.0654652	0.318227	26	5.09902	0.0624094	-0.253381	-0.284893	-0.00584237	0.122769	0.0597235	0.20758	0.176425	-0.193144	0.0713382	-0.352169	-0.291542	0.355543	-0.161985	-0.241735	0.0631118	0.0249356	0.182077	-1.31073	0.339825	-0.129147	-0.0698685	-0.0414682	-0.070278	0.19268	-0.0737887	-0.0181285
14	-0.0737646	0.377959	26	5.09902	0.0741239	-0.0544445	-0.158161	0.00843393	-0.0161618	-0.248413	0.291424	0.43911	0.136978	-0.134759	-0.354983	-0.356532	0.381827	-0.219835	-0.152685	0.110304	-0.0329054	0.256984	-1.49938	0.487525	-0.277039	-0.341534	-0.0178901	-0.0387824	0.122884	-0.00059268	-0.249252
14.5	-0.067705	0.387296	26	5.09902	0.075955	-0.145334	-0.208359	0.167496	0.120392	-0.252947	-0.00860764	0.647346	-0.0383635	0.00471279	-0.179747	-0.306114	0.351061	-0.144462	-0.128124	0.0751135	-0.299752	0.380586	-1.55806	0.422939	-0.131019	-0.11179	-0.142684	-0.0551294	-0.0111879	0.0819381	-0.290236
15	-0.0724685	0.375753	26	5.09902	0.0736912	-0.331009	-0.213634	0.261815	0.271077	-0.484417	-0.0293297	0.488876	0.0571439	-0.208736	-0.260598	-0.2687	0.332636	-0.113204	-0.113425	0.0621995	-0.181898	0.552607	-1.38384	0.330087	-0.241045	-0.151127	-0.0398153	-0.110594	-0.111404	0.222206	-0.220055
15.5	-0.0681521	0.40763	26	5.09902	0.0799429	-0.0906794	-0.302244	0.308577	-0.105786	-0.1182	-0.0818124	0.670921	0.304918	-0.123367	-0.519141	-0.249689	0.295387	-0.0953907	-0.152953	0.108636	-0.356376	0.690791	-1.51852	0.0901674	-0.23196	-0.0735674	-0.0294604	0.0141898	-0.0496874	0.0504272	-0.207132
16	-0.0164076	0.335333	26	5.09902	0.0657642	-0.114704	-0.23746	0.616745	0.00298172	-0.209202	0.167889	0.494301	0.0740741	-0.220882	-0.510654	-0.248044	0.274303	-0.0461504	-0.096859	0.12404	-0.118259	0.642986	-0.985661	0.0691125	-0.24469	-0.0129756	-0.175498	0.0490412	0.0714416	0.261372	-0.0538471
16.5	-0.0514723	0.347033	26	5.09902	0.0680587	-0.106652	-0.405696	0.0494214	0.200207	-0.302471	0.127082	0.727557	0.160366	-0.177362	-0.301604	-0.230772	0.274549	-0.0425459	-0.197576	0.097225	-0.1022	0.435647	-1.16129	0.0407938	-0.265033	-0.223814	-0.297861	-0.0352349	0.202552	0.293179	-0.0967452
17	-0.0677124	0.290603	26	5.09902	0.056992	-0.224778	-0.568441	0.200687	-0.0307247	-0.276689	0.0751574	0.567564	-0.034035	-0.304958	-0.257516	-0.254218	0.303898	-0.0844804	-0.0619836	0.144409	-0.0734705	0.23767	-0.910485	0.109801	-0.23181	-0.134981	-0.0737968	0.0973634	0.0758656	0.155183	-0.205756
17.5	-0.0610586	0.343761	26	5.09902	0.0674171	-0.373586	-0.432723	0.271568	-0.0173718	-0.0996714	0.0878696	0.452147	-0.106189	-0.0915897	-0.286997	-0.277844	0.29327	-0.0652049	-0.176843	0.130777	0.175885	0.134805	-1.15259	0.46747	-0.127874	-0.284112	-0.18104	-0.0448706	0.237761	0.338865	-0.459435
18	-0.0170851	0.381247	26	5.09902	0.0747687	-0.355718	-0.403696	0.358726	0.0805929	-0.18988	0.451702	0.444106	0.100953	-0.0788248	-0.269353	-0.298614	0.245226	-0.115456	-0.205529	0.162984	0.228954	0.180954	-1.14099	0.694178	-0.151536	-0.41287	-0.234225	0.375743	0.0933421	0.307206	-0.312193
18.5	-0.0637402	0.275784	26	5.09902	0.0540857	-0.43503	-0.218908	0.266885	0.0661596	-0.275329	0.0313222	0.246175	0.176144	0.0535911	-0.459954	-0.26566	0.266499	-0.0920616	-0.0654701	0.168802	0.0729455	-0.109334	-0.94712	0.212443	-0.213489	-0.163985	-0.12737	0.0696548	0.120544	0.156517	-0.191217
19	-0.0570894	0.314141	26	5.09902	0.0616082	-0.617836	-0.203739	0.487076	0.0335336	-0.0950249	-0.274767	-0.0845824	0.123608	-0.0431153	-0.469246	-0.292244	0.263047	-0.0873767	-0.121461	0.120428	0.425217	-0.151249	-0.91753	0.441099	-0.215236	-0.0250117	-0.0889159	0.249904	0.0858104	0.0346718	-0.0613857
19.5	-0.0291463	0.281346	26	5.09902	0.0551766	-0.647597	-0.181077	0.342631	0.230197	-0.0353581	0.0990675	0.088993	0.303662	0.047101	-0.162773	-0.228683	0.240438	-0.11936	-0.229883	0.0830324	0.30975	-0.118951	-0.550104	0.389567	-0.114869	-0.291569	-0.372047	0.238207	0.0164162	0.262409	-0.357006
20	-0.0561357	0.299827	26	5.09902	0.058801	-0.695779	-0.227747	0.256632	0.0880256	-0.483284	-0.0969156	0.0587041	0.0813349	0.139499	-0.338143	-0.250995	0.214627	-0.0457448	-0.171437	0.151782	0.373127	-0.101696	-0.833983	0.388672	0.00341961	-0.0774425	-0.0433641	0.305657	-0.0472012	0.125105	-0.23238
20.5	-0.0367832	0.294162	26	5.09902	0.0576899	-0.52263	-0.294642	0.192753	-0.0618383	0.0533772	-0.0862756	0.209133	0.0144867	0.235882	-0.56975	-0.284336	0.202858	-0.0702924	-0.196864	0.175427	0.145796	-0.0947069	-0.488935	0.653437	0.145271	-0.243072	-0.0790958	0.188063	0.192753	0.161061	-0.534223
21	-0.0774425	0.324604	26	5.09902	0.0636601	-0.548313	-0.448765	0.192594	0.328335	-0.416761	-0.162509	0.169399	-0.225888	-0.00587079	-0.350427	-0.238435	0.208843	-0.12735	-0.224251	0.0448288	0.154362	-0.0298678	-0.890841	0.5539	0.143	-0.381106	-0.192805	0.193097	0.262001	0.25179	-0.272466
21.5	-0.0960374	0.34632	26	5.09902	0.067919	-0.657386	-0.35026	0.0918411	-0.23158	-0.305927	-0.182155	0.0825917	-0.00492198	0.198934	-0.245544	-0.233236	0.221222	-0.0476303	-0.108897	0.0114409	0.178558	-0.17047	-1.17464	0.549637	0.0460025	0.00921794	-0.449052	0.0939118	0.330335	0.237418	-0.386383
22	-0.0941723	0.36558	26	5.09902	0.0716961	-0.387795	-0.3057	0.24322	-0.0417009	-0.277482	-0.317048	0.130952	-0.105491	0.321924	-0.444588	-0.161599	0.231801	-0.111697	-0.134272	0.0311371	-0.00441443	-0.234094	-1.3143	0.447152	0.128448	-0.121184	-0.500972	0.323058	0.347446	0.169852	-0.361134
22.5	-0.0491044	0.415027	26	5.09902	0.0813936	-0.692279	-0.324106	0.407034	-0.140271	-0.0333749	-0.233681	0.211905	0.130485	0.0607277	-0.387234	-0.17564	0.25929	-0.0945554	-0.189427	0.0506165	0.116517	-0.0920916	-1.51579	0.688967	0.0718369	-0.0230155	-0.224502	0.243337	0.49139	0.16926	-0.052112
23	-0.124762	0.376859	26	5.09902	0.0739082	-0.67757	-0.424503	0.215054	-0.0799447	-0.0619334	-0.286523	0.165418	0.0187105	-0.318585	-0.250235	-0.208186	0.297187	-0.127538	-0.106648	0.084812	0.224683	-0.0281436	-1.41194	0.339457	-0.0147767	-0.208725	-0.286825	0.296932	0.23213	-0.000889021	-0.625224
23.5	-0.11242	0.355025	26	5.09902	0.069626	-0.749092	-0.367538	0.102367	-0.0638693	0.0847121	-0.491153	0.100117	-0.158271	-0.286107	-0.550141	-0.186805	0.323624	-0.162744	-0.0784878	0.0686677	0.14508	-0.049043	-1.11604	0.406411	0.0210918	-0.0932363	-0.349052	0.568025	0.134474	-0.123623	-0.0522915
24	-0.142137	0.304602	26	5.09902	0.0597373	-0.735224	-0.490852	0.12685	-0.105138	-0.0787625	-0.248625	0.222873	0.0238768	-0.513021	-0.574083	-0.245608	0.23686	-0.127795	-0.168095	0.0176773	0.0560752	-0.0406879	-0.957149	0.220023	0.0369917	0.0756224	-0.343267	0.192857	-0.0269826	-0.110584	-0.139404
24.5	-0.110125	0.252002	26	5.09902	0.0494217	-0.402453	-0.534393	0.425243	0.0604987	-0.199059	-0.0133897	0.0206089	-0.00471254	-0.460345	-0.454237	-0.207591	0.246747	-0.0827765	-0.16268	0.00453148	0.0610623	-0.0387553	-0.592458	0.0802716	-0.0602052	-0.0746242	-0.373262	0.312176	-0.0688092	-0.138292	-0.206354
25	-0.107642	0.274179	26	5.09902	0.0537709	-0.0478133	-0.503583	0.156153	0.176613	-0.0134859	0.0681039	0.00846995	0.0736901	-0.344976	-0.422254	-0.17267	0.229777	-0.141674	-0.169302	0.0400505	0.183616	0.0128683	-0.746208	0.180072	-0.196241	-0.584194	-0.186631	0.386817	-0.108588	-0.334766	-0.342527
25.5	-0.0733145	0.244007	26	5.09902	0.0478537	-0.257276	-0.416973	-0.0347132	0.116071	-0.330689	0.123296	0.0854411	0.242748	-0.287588	-0.213204	-0.142817	0.208664	-0.107648	-0.00781887	0.094892	0.0481531	-0.0587405	-0.482719	0.295505	-0.0543644	-0.475458	-0.105737	0.345925	0.0637637	-0.0264731	-0.528419
26	-0.11119	0.272342	26	5.09902	0.0534107	-0.150071	-0.447674	-0.327036	0.234043	-0.169028	-0.174942	0.192233	-0.151604	-0.348316	-0.355787	-0.0740526	0.166441	-0.0933025	-0.0501934	0.114499	-0.0612771	0.131611	-0.908164	0.312612	-0.0486234	-0.44798	-0.0362664	0.21884	0.00292494	-0.00676643	-0.413067
26.5	-0.0817008	0.264325	26	5.09902	0.0518384	-0.200253	-0.653959	-0.0661302	0.023292	0.0491274	-0.311349	0.182982	-0.23622	-0.289742	-0.213249	-0.10109	0.202006	-0.0195902	-0.0634793	0.158475	-0.0666698	0.159268	-0.561459	0.464207	0.0483738	-0.231799	-0.0779776	0.20791	-0.000438741	0.0863832	-0.61284
27	-0.0499084	0.261753	26	5.09902	0.0513341	-0.547813	-0.600815	0.0702448	0.243032	-0.119787	0.0616482	0.270765	-0.161832	-0.270379	-0.225086	-0.119583	0.13807	-0.067623	-0.00417763	0.0975914	-0.16436	0.104728	-0.47501	0.47884	0.0607543	0.23268	-0.33019	0.279578	-0.0248985	-0.115523	-0.108472
27.5	-0.0509205	0.305334	26	5.09902	0.0598808	-0.562997	-0.403769	0.39062	0.314204	-0.170104	0.239778	0.276386	-0.160715	-0.220262	-0.149417	-0.170548	0.200752	-0.0641608	-0.12569	0.123404	-0.112341	0.169729	-0.598674	0.592326	0.0428825	-0.378699	-0.371658	0.350527	-0.00979854	-0.324443	-0.201268
28	-0.0454982	0.289616	26	5.09902	0.0567984	-0.530262	-0.380961	0.480552	0.20522	-0.216795	0.332709	0.176386	-0.18543	-0.302938	-0.231742	-0.146498	0.189574	-0.0148296	-0.16792	0.125461	-0.0718717	0.130245	-0.65661	0.377092	0.0596311	-0.395021	-0.212105	0.299952	0.141933	-0.25747	0.0687448
28.5	-0.0676153	0.295881	26	5.09902	0.058027	-0.532393	-0.665854	0.403737	0.173804	-0.210335	-0.166374	0.20039	-0.0705484	-0.182641	-0.156519	-0.147811	0.190218	-0.0254313	-0.0426015	0.130426	-0.0419729	0.184553	-0.503523	0.521476	0.0613783	-0.37911	-0.331745	0.429962	-0.107711	-0.241616	-0.247756
29	-0.0613436	0.291165	26	5.09902	0.0571021	-0.478291	-0.510131	0.555412	-0.0858217	0.050544	-0.253367	0.0088993	0.15513	-0.126303	-0.0862554	-0.124969	0.18822	0.0400248	-0.145309	0.0405815	-0.0890045	0.127664	-0.469706	0.361933	0.0514939	-0.559887	-0.523189	0.490077	-0.0988995	-0.0742332	-0.0395477
29.5	-0.0487284	0.289454	26	5.09902	0.0567665	-0.641598	-0.379106	0.491782	0.12709	0.18444	-0.252889	0.235441	-0.0186756	-0.162228	-0.0263099	-0.146122	0.215776	-0.0644725	-0.0546495	0.0455242	-0.245371	0.111892	-0.560713	0.662017	0.0638994	-0.289162	-0.238843	0.162081	-0.0819348	-0.204376	-0.200431
30	-0.0699745	0.321181	26	5.09902	0.0629888	-0.2908	-0.530537	0.669963	-0.166155	0.031845	-0.217582	0.0781811	-0.382344	-0.159158	0.0806271	-0.114653	0.117671	-0.0685673	-0.178596	0.0566884	-0.191777	0.16804	-0.679403	0.582272	0.0378654	-0.0902419	-0.567137	0.475072	-0.0541845	-0.0582308	-0.368194
30.5	-0.0740415	0.318772	26	5.09902	0.0625163	-0.45116	-0.473791	0.364523	0.0422627	-0.0961015	-0.137483	0.383841	-0.290711	-0.343145	-0.0532005	-0.102004	0.153333	-0.0791599	-0.073062	0.0991318	-0.147227	0.210869	-1.02304	0.295873	0.160248	-0.321806	-0.0583374	0.385139	0.200249	-0.29797	-0.272347
31	-0.0706116	0.269057	26	5.09902	0.0527663	-0.142335	-0.384708	0.435018	-0.137678	-0.204272	-0.0574241	0.228103	-0.128635	-0.348666	-0.107741	-0.157568	0.192156	-0.0705163	-0.227748	0.0539815	-0.251813	0.13536	-0.657356	0.455048	0.103362	-0.259922	-0.197764	0.432502	0.0382436	-0.254062	-0.321467
31.5	-0.110173	0.270527	26	5.09902	0.0530547	-0.515473	-0.378306	0.464593	-0.0706106	-0.240594	-0.269786	0.440437	-0.338709	-0.28853	-0.0685666	-0.140112	0.207072	-0.0847194	-0.14076	0.0479694	-0.135129	0.103803	-0.685122	0.123013	-0.0281307	-0.2436	-0.258192	0.301151	-0.126028	-0.227688	-0.312493
32	-0.105906	0.3288	26	5.09902	0.064483	-0.71141	-0.289768	0.625088	-0.00496953	-0.12347	-0.263489	0.210304	-0.197438	-0.303854	-0.202171	-0.0891259	0.20205	-0.0515284	-0.0414462	0.0171538	-0.172067	0.176418	-0.247576	0.313875	-0.00371914	-0.552255	-0.206952	0.484756	-0.113232	-0.367412	-0.841331
32.5	-0.0190258	0.284048	26	5.09902	0.0557063	-0.513078	-0.406715	0.45425	0.358195	0.158092	-0.0795409	0.367291	-0.00795895	-0.219993	0.170322	-0.0850169	0.135623	-0.0169935	-0.0438599	0.0664992	-0.17085	0.184796	-0.334438	0.420307	0.00312009	-0.241545	-0.341274	0.3721	-0.0722094	-0.0973478	-0.554445
33	-0.0384739	0.341967	26	5.09902	0.0670652	-0.855587	-0.371358	0.627793	0.0133529	0.0584202	-0.198932	0.357533	0.237407	-0.126761	0.191852	-0.064741	0.160385	0.00960898	-0.0684512	0.0624313	0.00811301	0.110873	-0.800083	0.370881	0.0539151	-0.200329	-0.446232	0.427373	0.0148075	-0.294266	-0.27833
33.5	0.00362651	0.290977	26	5.09902	0.0570653	-0.45266	-0.425266	0.665371	0.0966683	-0.173334	-0.00259026	0.287471	0.415157	-0.157192	0.091839	-0.131787	0.139915	0.0541039	-0.144659	0.136042	-0.257349	0.205326	-0.45346	0.553637	-0.00953498	-0.27601	-0.171074	0.299185	0.10219	-0.0733936	-0.224303
34	-0.0302361	0.295728	26	5.09902	0.0579971	-0.488343	-0.482194	0.329946	0.167365	-0.0953083	-0.0901012	0.447112	0.363424	-0.179732	-0.00817439	-0.0922312	0.151674	0.0214424	-0.00127908	0.19101	-0.184332	0.0166987	-0.702114	0.569902	0.0207673	-0.109793	0.145066	0.0729147	-0.166063	-0.33684	-0.346955
34.5	0.000687602	0.371941	26	5.09902	0.0729436	-0.45195	-0.382853	0.232785	0.027959	-0.122677	-0.33777	0.419984	1.11499	-0.291951	-0.0144727	-0.0581836	0.154307	-0.00657648	-0.0431688	0.2321	-0.234609	0.0172426	-0.67816	0.62096	0.104835	-0.297792	0.15931	0.256759	0.174729	-0.136909	-0.441008
35	-0.0114671	0.350899	26	5.09902	0.068817	-0.561076	-0.423593	0.352702	0.119182	0.69481	0.0198852	0.459133	0.505603	-0.168233	-0.289052	-0.0128984	0.148151	-0.0449761	-0.116623	0.172039	-0.346258	-0.00580924	-0.810858	0.299926	0.18109	-0.179016	0.122071	0.205801	0.00511864	-0.0527486	-0.572514
35.5	0.0370678	0.351601	26	5.09902	0.0689547	-0.420767	-0.48976	0.279752	0.0215202	0.795898	-0.0162589	0.625371	0.858659	-0.270756	0.1328	-0.0139471	0.136151	-0.0308062	-0.0705555	0.207566	-0.280877	0.00664244	-0.315541	0.275713	0.0735342	-0.195162	-0.0246475	0.422483	-0.0746225	-0.377192	-0.291432
36	-0.0195982	0.33765	26	5.09902	0.0662186	-0.0865744	-0.637372	0.422287	-0.111663	0.19175	-0.283813	0.476854	0.803924	-0.243018	-0.28186	0.00649205	0.188845	0.00559893	-0.122967	0.203558	0.125465	0.12152	-0.579859	0.248237	0.157152	-0.567814	-0.333933	0.150096	-0.0191218	0.00864326	-0.35198
36.5	0.00893865	0.356661	26	5.09902	0.069947	-0.403558	-0.523335	0.430767	-0.11162	0.38146	-0.203316	0.317955	1.20718	-0.354429	-0.420646	-0.0315625	0.185851	0.00312935	-0.00495126	0.0601132	-0.141858	0.0636702	-0.370245	0.272976	0.150987	0.11496	-0.0132231	0.162272	0.0261782	-0.307404	-0.258945
37	0.0445436	0.343559	26	5.09902	0.0673776	-0.481633	-0.386345	0.184796	-0.00229031	0.13401	-0.234199	0.322756	1.1043	0.041311	-0.0384598	-0.0867144	0.238404	0.0114642	-0.0697199	0.0257008	0.316097	0.117655	-0.784335	0.362249	0.117215	-0.108384	0.378999	0.246261	-0.0184271	-0.121055	-0.111523
37.5	-0.00865687	0.314785	26	5.09902	0.0617344	-0.560339	-0.294205	0.458001	-0.0797718	-0.00487307	-0.150434	0.158353	0.999407	-0.100827	-0.00656631	-0.0429267	0.315667	0.00995702	-0.159224	-0.011897	-0.252315	0.0463582	-0.682636	0.137172	0.027931	0.00604744	-0.0741371	0.300048	-0.0287375	-0.157949	-0.0771808
38	0.00237229	0.324116	26	5.09902	0.0635643	-0.408136	-0.132334	0.375685	-0.148913	0.340832	-0.304535	0.0815769	1.05072	-0.0858805	0.0384152	-0.0359613	0.336509	0.0261274	-0.0639435	0.0361023	-0.172831	0.0665054	-0.647824	0.207969	0.131942	-0.373826	-0.139037	0.264382	0.0257029	-0.240283	-0.167285
38.5	-0.0262573	0.322222	26	5.09902	0.0631929	-0.622809	-0.37063	0.240697	-0.168013	0.251643	-0.230772	0.223302	0.926764	-0.0712574	-0.19221	-0.106415	0.372933	0.0183917	0.0292331	0.05363	-0.356686	0.102055	-0.427766	0.226866	0.1428	-0.247769	-0.0317453	0.15163	-0.0257395	-0.0218798	-0.548941
39	-0.0201659	0.329073	26	5.09902	0.0645366	-0.756565	-0.319959	0.115347	0.0382006	0.372677	-0.323623	0.221272	0.910741	-0.0364366	-0.163488	-0.131347	0.487349	-0.00346529	-0.103533	0.0795702	-0.440727	0.0739695	-0.205968	0.205022	-0.0101091	-0.346172	-0.00184735	0.241898	0.0144784	-0.0690967	-0.372502
39.5	0.0242507	0.352691	26	5.09902	0.0691684	-0.69849	-0.174894	0.281593	-0.00656843	0.215832	0.00526022	0.328649	1.0783	0.0268225	-0.00254612	-0.117036	0.531466	-0.0121845	0.0236113	0.0698417	-0.318794	0.144606	-0.621467	0.260291	0.0535157	-0.151069	-0.19193	0.293528	0.0184271	0.0198054	-0.42605
40	0.0104658	0.434443	26	5.09902	0.0852012	-0.81272	-0.242043	0.349337	-0.127998	0.25255	-0.279031	0.128923	1.42804	-0.117497	-0.276366	-0.0969523	0.562239	-0.0107106	0.0729176	0.0818584	-0.442254	0.148286	-0.851969	0.0426887	0.35569	-0.0176726	0.0576082	0.359636	-0.0487734	-0.15064	-0.0930358
40.5	-0.0110348	0.410429	26	5.09902	0.0804918	-0.462765	-0.462733	0.0998886	0.0346571	-0.146816	-0.186459	0.259368	1.3798	-0.125791	-0.332648	-0.0856371	0.490689	0.0195721	0.0110888	0.108808	-0.158037	0.15413	-0.681227	0.547847	0.00366922	-0.328441	-0.031648	0.371093	-0.0768162	-0.173655	-0.514838
41	0.00481322	0.398578	26	5.09902	0.0781676	-0.110626	-0.422575	0.108868	-0.239575	0.0253286	-0.255121	0.373185	1.33948	-0.142138	-0.259526	-0.131069	0.452309	-0.00560801	-0.029656	0.0828828	-0.193042	0.0839679	-0.696063	0.411254	0.106083	0.115019	-0.33335	0.421812	-0.101349	0.123673	-0.599019
41.5	0.0103212	0.422537	26	5.09902	0.0828663	-0.222936	-0.582081	0.0842938	0.00656843	-0.171068	-0.144497	0.490906	1.51761	-0.0032047	-0.210211	-0.0921292	0.492032	-0.000463047	-0.21571	0.0899417	-0.26718	0.0883537	0.0166598	0.163333	0.289319	-0.261977	-0.360428	0.564238	-0.214508	-0.216477	-0.572035
42	-0.0360897	0.39082	26	5.09902	0.0766461	-0.412163	-0.26616	0.0236423	0.121862	-0.418801	-0.164183	0.364012	0.991343	0.0904586	-0.131773	-0.154377	0.475483	-0.0125689	-0.174398	0.0615714	-0.155149	0.187423	-0.555408	0.0946415	0.323515	-0.457022	0.060525	0.405034	-0.0799971	-0.110732	-1.04511
42.5	0.0256039	0.273648	26	5.09902	0.0536668	-0.292511	-0.0931578	-0.200709	0.161531	0.0298617	-0.0954013	0.259563	0.178273	0.0426036	0.235628	-0.134427	0.450609	-0.00401913	0.014142	0.0195168	0.334709	0.227093	-0.147534	0.182598	0.240571	-0.175552	0.256441	0.248274	-0.206976	0.0613424	-0.926768
43	-0.0290964	0.294173	26	5.09902	0.0576921	-0.595258	-0.204649	-0.353179	0.191046	-0.133046	0.177054	0.333372	0.00848256	-0.161124	0.216018	-0.131763	0.32311	-0.035585	-0.00871628	-0.0101697	-0.0661688	0.178767	-0.728968	0.308348	0.135337	-0.23949	0.168692	0.500288	-0.215093	0.0408949	-0.454709
43.5	-0.0778726	0.288011	26	5.09902	0.0564836	-0.730619	-0.203594	-0.208484	0.00246316	-0.0415911	-0.427951	0.29114	0.0710022	-0.0601352	-0.0021441	-0.184952	0.298556	-0.0321046	0.0633039	-0.0423163	-0.432376	0.224663	-0.423788	0.291715	0.0385393	-0.359969	-0.104181	0.533988	0.0122482	-0.0799131	-0.518188
44	-0.0621992	0.344931	26	5.09902	0.0676466	-0.708936	-0.182023	-0.0583782	0.189491	-0.138146	-0.267833	0.263076	0.0278563	-0.288261	0.158172	-0.0859431	0.306036	-0.0136039	0.0769508	-0.00628127	-0.101317	0.12572	-0.986158	0.3473	0.122232	-0.0592414	-0.0270783	0.693097	-0.103433	-0.239295	-0.661182
44.5	-0.0525353	0.29879	26	5.09902	0.0585976	-0.697516	-0.202866	-0.33156	0.280887	-0.230508	-0.306249	0.304215	-0.0494991	-0.0574152	-0.126368	-0.177974	0.358046	0.0113764	-0.147764	-0.00403796	0.226305	0.0128799	-0.337008	0.272187	0.0430821	-0.313116	0.0574623	0.61697	0.0169281	0.0614906	-0.645866
45	0.0117855	0.270531	26	5.09902	0.0530556	-0.322878	-0.177222	-0.290504	0.332224	-0.187103	-0.336774	0.387549	-0.248194	-0.105109	-0.0488676	-0.146604	0.335478	0.0367381	-0.17642	-0.0530842	0.14193	0.104266	0.0153336	0.330877	-0.00144772	0.427255	0.201847	0.603739	-0.0350627	-0.00182743	-0.479718
45.5	-0.0691378	0.28428	26	5.09902	0.0557519	-0.784353	7.27511e-05	-0.438405	0.194633	-0.154578	-0.299633	0.175059	-0.213844	0.00802521	-0.226515	-0.086392	0.342055	0.0569366	-0.146929	-0.0530019	0.186909	0.129458	-0.575466	0.121065	0.132092	-0.0054016	0.136509	0.401103	-0.0579869	-0.0916679	-0.547326
46	-0.0526755	0.285403	26	5.09902	0.0559722	-0.881927	-0.0405224	-0.415513	0.222981	-0.340095	-0.170519	0.360031	0.13998	0.00105028	-0.191138	-0.0805814	0.310772	0.0779947	-0.0282016	-0.0153293	0.135988	-0.00718634	-0.251223	0.185546	0.0757557	-0.24865	-0.174672	0.508485	-0.0738913	-0.036845	-0.431854
46.5	-0.00932578	0.274239	26	5.09902	0.0537827	-0.736198	-0.148776	-0.312646	0.254959	-0.0638033	-0.166853	0.269516	0.335183	0.10896	-0.0726761	-0.0828869	0.292735	0.094277	-0.0316468	-0.0146787	0.00281569	0.0984216	-0.583589	0.327192	-0.0226893	-0.0457374	0.131454	0.51093	-0.0113707	-0.116956	-0.258406
47	0.0478182	0.210485	26	5.09902	0.0412795	-0.353955	0.141683	0.0216418	0.151203	0.0660131	-0.102973	0.254684	0.24582	0.266259	0.0706213	-0.0691764	0.323244	0.0869439	-0.00309454	-0.0274132	0.263816	-0.0239197	-0.288603	0.374724	-0.0207673	-0.320867	-0.0429266	0.442282	0.0623743	-0.0180274	-0.256312
47.5	0.0615489	0.266493	26	5.09902	0.0522637	0.258855	0.100324	0.148605	-0.026533	0.0629533	-0.489041	0.285402	0.0812301	-0.0981607	-0.159691	-0.10371	0.303898	0.0574844	0.00553922	-0.162236	0.508375	0.00835513	0.354414	0.608801	0.0392632	-0.254403	-0.00170151	0.554075	0.0386458	-0.189312	-0.33116
48	0.0849235	0.310718	26	5.09902	0.0609368	0.586759	-0.0266269	0.114551	0.0440776	-0.108058	-0.65151	0.45644	-0.116557	0.119489	-0.113637	-0.0923495	0.321425	0.0493523	0.0203105	-0.110146	0.781736	0.0495637	0.301699	0.416254	0.073634	-0.0463833	0.044142	0.643337	-0.0501627	-0.232726	-0.266603
48.5	0.119093	0.307411	26	5.09902	0.0602883	0.567339	0.151832	-0.167678	-0.00816732	-0.105338	-0.341635	0.370999	-0.0645094	-0.139445	0.285925	-0.0836703	0.326172	0.00255735	-0.0882665	-0.0979279	0.772836	0.00123823	0.63075	0.593694	-0.0724858	0.09124	0.154351	0.599089	0.0721363	-0.0279548	-0.326672
49	0.12939	0.303028	26	5.09902	0.0594286	0.721041	-0.00869375	-0.197777	-0.16434	0.0594402	-0.263449	0.462763	-0.154082	0.0440578	0.50976	-0.020737	0.317549	0.0229284	-0.0348651	-0.0878854	0.699389	0.0773139	0.516121	0.290767	-0.013304	-0.0254814	0.317598	0.634756	-0.0631787	0.0477602	-0.323322
49.5	0.0445096	0.236409	26	5.09902	0.0463637	0.41832	-0.0708596	-0.12269	-0.283868	-0.00175657	-0.0820913	0.333919	-0.220058	0.0698839	0.169339	-0.0555762	0.360698	0.034895	-0.0274795	-0.0955276	0.311229	0.077823	-0.0283465	0.372092	-0.00389387	-0.102454	0.255955	0.407526	0.0661767	-0.044698	-0.581309
50	0.0570866	0.29347	26	5.09902	0.0575542	-0.172491	-0.0175694	-0.126964	0.151981	-0.13367	-0.191839	0.448556	-0.240409	-0.0266879	0.254657	-0.053185	0.322206	0.0456026	0.0193924	-0.103992	-0.02107	0.0149281	0.89971	0.2974	-0.00366922	-0.194281	0.00933398	0.759348	0.0542576	-0.142391	-0.364904
50.5	0.0149589	0.306575	26	5.09902	0.0601244	-0.664333	0.0736605	-0.143399	0.143857	0.0503173	-0.248745	0.286612	-0.364611	-0.0206824	0.279582	-0.0610604	0.300598	0.0184977	-0.0663056	-0.0613246	-0.288179	0.0542505	0.710899	0.393778	-0.0437561	-0.280942	-0.113709	0.527565	-0.216884	-0.28019	0.403434
51	0.0256521	0.27966	26	5.09902	0.0548458	-0.734382	-0.0683496	-0.204187	-0.140098	-0.202289	-0.122938	0.302537	0	0.201734	0.203422	-0.0761377	0.296465	0.00913686	0.0010934	-0.0639642	-0.135917	0.0143032	0.27012	0.529108	4.99214e-05	-0.0696336	0.107292	0.792761	-0.0816789	-0.0395614	-0.121934
51.5	-0.019893	0.234254	26	5.09902	0.0459409	-0.462344	-0.0782438	0.0317125	-0.0647768	-0.18937	-0.416394	0.330172	0	-0.0161851	0.274177	-0.0238382	0.317159	-0.0133315	-0.102171	-0.0637025	-0.178295	-0.0601291	0.205056	0.0752711	-0.0865637	-0.446395	-0.00471561	0.573586	0.0125041	-0.16516	0.0347613
52	-0.0307	0.211188	26	5.09902	0.0414173	-0.518394	-0.222655	-0.0369638	0.035046	-0.168178	-0.23129	0.18185	0	-0.230711	0.205878	0.00734895	0.332942	-0.0412475	-0.0750735	-0.138001	-0.24475	-0.0348092	-0.142644	0.175861	0.0496718	-0.164162	0.169908	0.5093	0.0494315	-0.17089	-0.0956683
52.5	-0.0618434	0.293208	26	5.09902	0.0575029	-0.0468923	-0.289258	0.0783378	-0.19675	-0.290854	-1.00183	-0.023146	0	-0.197749	0.310135	-0.0243401	0.340764	0.0213607	-0.0403837	-0.168233	-0.281164	0.0116069	0.369333	-0.251395	-0.0889599	-0.361672	0.221245	0.511889	-0.0413513	-0.0497358	-0.118882
53	-0.0465649	0.246065	26	5.09902	0.0482573	-0.0940214	-0.148085	-0.0385324	-0.0676289	-0.00300317	-0.539213	-0.084153	0	-0.172165	0.27507	-0.0174767	0.321827	0.0185612	-0.0295735	-0.146563	-0.0751408	0.00224501	-0.138168	-0.112643	-0.0109827	-0.709547	0.249684	0.570709	-0.0910387	0.0751716	-0.246021
53.5	0.0599567	0.287682	26	5.09902	0.0564191	0.787932	-0.028191	-0.11055	0.0466704	-0.234757	0.685742	0	0	-0.0955215	0.386117	-0.0640881	0.424916	0.000517523	0.00280571	-0.14494	-0.119166	0.0437082	-0.0904269	-0.171386	0.0280558	-0.143142	0.0573165	0.690652	-0.115316	-0.0164963	-0.261577
54	0.0520244	0.372201	26	5.09902	0.0729946	0.97558	-0.186461	0.0545818	-0.0720366	-0.118597	0.915119	0	0	-0.131904	0.456426	-0.0548009	0.382188	0.0202409	-0.0435402	-0.11162	-0.264102	0.0910269	-0.502777	0.00826403	0.120111	-0.574389	0.171998	0.709396	-0.221637	-0.0894453	-0.180986
54.5	0.0305017	0.284045	26	5.09902	0.0557058	-0.110573	-0.274672	-0.0724272	0.0945508	-0.119107	0.998326	0	0	-0.101877	0.406441	-0.0567962	0.417302	0.0091187	0.00342462	-0.00768707	-0.135225	0.123904	-0.521011	-0.00526371	0.0353194	-0.246888	0.095333	0.411457	0.0118826	0.00928533	-0.171772
55	0.0759769	0.342867	26	5.09902	0.0672417	-0.84164	-0.0693318	-0.0877947	0.341213	-0.138089	1.19164	0	0	-0.127138	0.411712	-0.0661895	0.40705	-0.00134677	0.315973	-0.0210946	-0.0401833	0.104196	-0.0775798	0.0876408	0.0497217	-0.0684007	0.124113	0.549089	-0.0753537	-0.015064	0.0222568
55.5	0.0406635	0.349971	26	5.09902	0.0686349	-0.381454	-0.149649	-0.149515	0.0911369	-0.1165	1.44214	0	0	-0.13896	0.347478	-0.0756766	0.427197	-0.0137159	0.186879	0.0267103	-0.0969266	0.0977851	-0.372482	0.0814296	0.0195193	0.0211954	-0.045017	0.370949	-0.00676392	-0.168074	-0.340433
56	0.0348039	0.284219	26	5.09902	0.05574	-0.471212	-0.0190972	-0.0896588	0.184694	-0.0914551	1.09715	0	0	0.00263916	0.294055	-0.0849353	0.383077	0.020825	0.0505544	-0.000179465	-0.257397	0.043037	-0.185412	-0.098063	0.00836183	0.0115078	0.0289742	0.374401	-0.108625	0.0608485	-0.249192
56.5	0.0136501	0.310958	26	5.09902	0.0609839	-0.435267	-0.244807	0.0422378	0.00362992	0.0234021	1.04575	0	0	-0.293782	0.257382	-0.0850414	0.410097	0.0360511	-0.00375471	-0.0422191	-0.166675	-0.0644224	-0.507335	0.287978	-0.0650975	-0.288927	0.418328	0.278619	-0.0892106	-0.00306218	-0.158969
57	0.0523579	0.297747	26	5.09902	0.0583931	-0.117283	-0.160198	0.053377	-0.0701785	0.0314483	1.16928	0	0	-0.16379	0.117166	-0.0858615	0.382057	0.0662309	0.00263036	-0.0496444	-0.106686	0.0474229	0.0700373	0.199863	0.00247111	-0.367015	0.312591	0.511649	-0.0876385	-0.0709735	-0.325655
57.5	0.0795224	0.313592	26	5.09902	0.0615004	0.230041	0.0323015	0.0278933	-0.112744	0.0734927	1.36714	0	0	-0.0929362	-0.128155	-0.0644472	0.397937	0.075059	-0.00813864	-0.0802507	0.115777	0.0184345	-0.305015	0.0644278	-0.0924793	-0.111496	0.33087	0.478907	-0.0567073	-0.00701338	-0.0853177
58	0.0753428	0.301255	26	5.09902	0.0590809	0.41332	-0.189262	0.558981	-0.0487879	-0.000283318	1.15824	0	0	-0.0890583	-0.0027248	-0.0796878	0.412411	0.0752285	-0.00150601	-0.0606067	-0.00575069	0.0582776	-0.333692	0.0458469	-0.0370417	-0.255695	0.267866	0.26745	-0.0815692	0.0428705	-0.155917
58.5	0.0995011	0.352303	26	5.09902	0.0690923	-0.190016	-0.0779528	0.692969	-0.027959	0.314143	1.35554	0	0	-0.102766	0.0588735	-0.0391278	0.473515	0.112402	0.00278508	-0.0284975	-0.115849	0.172379	-0.402735	-0.216128	-0.0194943	-0.105742	0.428683	0.428667	-0.0381339	0.03077	-0.119301
59	0.0243412	0.297024	26	5.09902	0.0582512	-0.570786	-0.112837	0.610971	-0.0124454	0.200929	0.718618	0	0	-0.152883	-0.0314468	-0.0332682	0.477309	0.102872	0.023436	0.0886182	-0.0953517	0.118198	-0.428346	-0.221444	-0.0186456	-0.394375	0.162761	0.394151	-0.136522	0.153899	-0.210542
59.5	0.0644137	0.328915	26	5.09902	0.0645055	-0.616125	-0.150267	0.437837	-0.102934	0.0142792	0.963258	0	0	-0.148197	0.143878	-0.018203	0.459354	0.0306822	0.0868327	0.130344	0.161616	0.0765501	-0.0688769	0.058164	0.00938522	-0.555366	0.759747	0.233557	-0.0539286	-0.0607004	-0.11613
60	0.0554268	0.274428	26	5.09902	0.0538198	-0.473054	-0.267215	0.440565	-0.156778	0.0275952	0.514864	0	0	0.0363827	0.0480636	-0.0209206	0.460868	0.00331699	0.102728	0.00303595	-0.0303283	0.0972759	-0.30949	0.142805	-0.066021	-0.154474	0.631065	0.510499	-0.0339293	0.230701	-0.296458
60.5	0.0656409	0.249987	26	5.09902	0.0490266	-0.420399	-0.252628	0.226761	0.0293851	-0.00475975	0.769108	0	0	0.131689	0.0732568	-0.0279636	0.391569	0.026203	0.108247	0.0117101	0.240002	0.0597704	-0.167758	-0.171755	0	-0.00546031	0.371074	0.431975	0.207232	0.0173853	-0.33798
61	0.0108646	0.236738	26	5.09902	0.0464282	-0.781301	0.0156415	0.414967	0.0974893	0.0524139	0.26855	0	0	0.191609	0.00455622	-0.0871714	0.358764	0.0663005	0.00743721	0.031511	-0.141811	-0.00121508	-0.107169	-0.00847458	0	-0.281999	0.165873	0.362656	-0.00446053	-0.0486986	-0.292988
61.5	0.0294632	0.241962	26	5.09902	0.0474526	-0.523604	-0.20414	0.339994	-0.0242859	-0.068733	0.71802	0	0	0.101312	0.160986	-0.108957	0.338856	0.0579838	-0.0650369	-0.0259551	-0.0352439	0.0656607	-0.145877	0.161807	0	-0.333372	0.169178	0.352589	-0.0733428	-0.180224	0.0884289
62	0.0242073	0.2554	26	5.09902	0.050088	-0.716568	-0.169765	0.204778	0.000691414	-0.0328083	0.789073	0	0	0.109768	0.042078	-0.0878814	0.397264	0.0485534	-0.0887514	0.00348461	-0.153622	0.0229708	-0.28189	0.000789557	0	-0.037224	0.170734	0.323586	0.0635443	-0.0413395	0.0619241
62.5	0.0160133	0.273413	26	5.09902	0.0536207	-0.781301	-0.270088	0.0939326	0.229895	-0.0250453	0.710449	0	0	0.0703417	-0.101577	-0.108504	0.409219	0	0.0542163	-0.0548489	-0.249069	-0.0845002	-0.154331	0.148437	0	-0.0868953	0.165775	0.364669	-0.0337099	-0.198597	0.317877
63	0.0175745	0.291154	26	5.09902	0.0571001	-0.969949	-0.191372	0.232558	-0.159328	-0.204329	0.519208	0	0	0.255837	0.280073	-0.119974	0.393801	0.0139065	-0.00650885	-0.0376951	-0.082013	-0.0753466	-0.27327	0.0839036	0	0.0085721	0.444239	0.368744	0.00837264	0.0730479	-0.10554
63.5	0.0441043	0.286588	26	5.09902	0.0562046	-0.820036	-0.156779	0.25861	-0.201245	-0.0978581	0.627879	0	0	0.472625	0.138429	-0.0670015	0.282022	-0.000242116	0.0632833	0.0114558	0.104515	-0.0112019	-0.336345	0.094431	0	-0.253288	0.164803	0.501965	-0.0147709	0.108806	0.276654
64	0.0376308	0.224868	26	5.09902	0.0441003	-0.0811799	-0.266851	0.352361	-0.222592	-0.381913	0.424325	0	0	0.245334	0.131014	-0.106182	0.321005	0.0631499	0.0653979	-0.0333879	0.0125752	0.00888745	-0.316121	-0.0444257	0	-0.107504	0.360379	0.488015	-0.113634	0.166346	0.0134019
64.5	0.0832505	0.223019	26	5.09902	0.0437376	-0.134703	-0.196901	0.394712	0.169612	0.0350181	0.0602136	0	0	0.28783	0.267789	-0.0451995	0.292738	0.0280976	0.0960545	-0.0579222	-0.070273	0.0123938	-0.154414	0.13054	0	-0.477278	0.463393	0.491131	-0.0412782	0.340791	0.272167
65	0.0441742	0.168512	26	5.09902	0.033048	0.0294458	-0.0417591	0.409102	0.17778	0.0641999	0.000797003	0	0	0.128673	0.332559	-0.04695	0.226623	0.0154077	-0.0146372	-0.0358556	-0.0179918	-0.00917675	-0.205056	0.13154	0	-0.448274	0.111522	0.303835	-0.0402179	0.0734924	0.00347014
65.5	-0.0174759	0.183559	26	5.09902	0.0359988	0.266802	-0.179441	0.39935	0.0569984	-0.160471	0.0137085	0	0	0.153395	0.168625	-0.104701	0.195158	0.030325	-0.0686472	-0.0240857	-0.240598	-0.0253084	-0.459511	-0.141489	0	-0.33942	-0.0787555	0.123778	-0.0846039	0.112906	-0.0683858
66	0.0341597	0.256083	26	5.09902	0.050222	0.23883	-0.247172	0.371116	0.00233352	-0.031335	-0.469236	0	0	0.219185	0.341448	-0.0957118	0.201135	0.0554809	0.134509	-0.00675984	-0.0419729	0.00572824	-0.525238	-0.0221076	0	-0.421501	0.459212	0.346021	-0.153121	0.328493	0.198815
66.5	-0.0117473	0.205553	26	5.09902	0.0403123	-0.37327	-0.162635	0.148719	-0.305562	-0.222915	-0.000159401	0	0	0.150971	0.435833	-0.106811	0.230585	0.0639822	0.0171953	0.00591486	-0.119094	-0.0113408	-0.381848	-0.134962	0	-0.270432	0.202042	0.233988	-0.0403642	0.313133	0.0215987
67	-0.0248432	0.235583	26	5.09902	0.0462016	-0.658781	-0.232913	0.230967	-0.337151	-0.277085	0.273452	0	0	0.277731	0.227051	-0.131722	0.263843	0.0413413	0.023405	0.0280264	-0.0780996	0.0138056	-0.291256	0.0771134	0	-0.407938	0.0103549	0.196932	-0.106029	-0.0396602	0.250688
67.5	0.0136762	0.220843	26	5.09902	0.0433108	-0.28809	-0.186243	0.36059	-0.324835	-0.361287	0.171316	0	0	0.227937	0.498146	-0.155658	0.23513	0.0667181	0.0274589	0.11233	0.0339076	-0.0420765	-0.236884	-0.147805	0	-0.133572	-0.0399125	0.0997603	-0.0384629	0.028745	0.448367
68	0.0481552	0.222449	26	5.09902	0.0436258	-0.244145	-0.0246262	0.382027	-0.32423	-0.156052	-0.0916155	0	0	0.0433038	0.406709	-0.155515	0.227627	0.0408208	0.111372	0.205801	-0.00188508	0.0452704	-0.238956	-0.0991683	0	0.654474	0.213272	0.0551774	-0.135863	0.0423766	0.29586
68.5	0.0119618	0.194334	26	5.09902	0.0381121	-0.0531551	-0.172857	-0.0409648	-0.273152	-0.0656165	-0.189527	0	0	0.0925322	0.316255	-0.119526	0.224216	0.0226379	0.15187	0.238374	-0.0380118	0.0150323	-0.111645	-0.180229	0	-0.421736	0.165921	0.325983	0.06157	-0.0605028	0.423537
69	-0.00818117	0.2499	26	5.09902	0.0490094	-0.0833377	0.0121494	0.119507	-0.0946804	0	-0.883757	0	0	0.274607	0.142091	-0.133738	0.213611	0.0131257	0.173975	0.275007	0.108452	0.0712616	-0.44426	-0.0866933	0	-0.323978	0.0648031	-0.014813	-0.0872729	0.100163	0.371066
69.5	0.00783856	0.247656	26	5.09902	0.0485694	-0.335798	-0.102434	0.0409875	0.113003	0	-0.885789	0	0	0.377939	0.262206	-0.14653	0.103729	0.0483748	0.275971	0.396438	0.0282762	0.0840489	-0.247576	-0.131645	0	0.059946	0.0529898	0.17838	-0.0599247	0.0273127	0.0638985
70	-0.014192	0.275494	26	5.09902	0.0540289	-0.302274	-0.171838	0.111823	0.0682771	0	-1.05133	0	0	0.40293	0.207129	-0.144506	0.124649	0.0648478	0.193574	0.302877	0.0651904	0.0810864	-0.323995	-0.150753	0	-0.198744	0.0865338	0.237919	0.164491	-0.121746	-0.015137
70.5	-0.00447238	0.242393	26	5.09902	0.0475371	-0.221015	-0.224364	-0.021278	0.00224709	0	-0.79242	0	0	0.182156	0.121186	-0.0628068	0.245434	0.0613885	0.252391	0.302346	0.0760475	0.081017	-0.505097	0.00036846	0	-0.0251292	-0.169665	0.2872	0.169866	-0.103867	0.227713
71	-0.00635487	0.234587	26	5.09902	0.0460064	-0.546392	-0.0811175	-0.230171	0.0114947	0	-0.608113	0	0	0.108179	0.146469	-0.0763989	0.233211	0.114926	0.238599	0.26744	0.00217142	0.132907	-0.281807	0.228971	0	-0.358326	0.121731	0.269271	0.128807	-0.119721	0.132643
71.5	0.0138967	0.230798	26	5.09902	0.0452633	-0.299221	-0.0403041	-0.364341	-0.00168532	0	-0.702479	0	0	0.255299	0.156341	-0.10262	0.184117	0.143536	0.226314	0.377115	-0.00878114	0.0885505	-0.176378	0.196705	0	0.0200798	-0.0824988	0.23164	0.27988	-0.174495	0.154541
72	-0.0190241	0.208347	26	5.09902	0.0408602	-0.38419	-0.21527	-0.152083	-0.00764876	0	-0.732805	0	0	0.174723	0.147139	-0.123214	0.116157	0.134362	0.138821	0.30352	-0.0533311	0.0578841	-0.1661	-0.00194757	0	0.0163809	0.106368	-0.0962608	0.269167	-0.0502297	0.023932
72.5	-0.0421849	0.213709	26	5.09902	0.0419117	-0.25546	-0.246153	-0.369251	-0.15129	0	-0.762732	0	0	0.127057	0.0476616	-0.11174	0.152693	0.14257	0.139935	0.121176	-0.163716	0.0632074	-0.159718	-0.0991683	0	0.169739	0.219592	-0.0891659	0.12888	-0.149899	0.148977
73	-0.0414684	0.191126	26	5.09902	0.0374829	-0.379322	-0.36732	-0.232194	-0.117324	0	-0.543875	0	0	0.0534834	0.0520391	-0.147579	0.161706	0.0726833	0.240353	0.21864	-0.0275842	0.0458722	-0.140157	0.027845	0	-0.0450329	0.170102	-0.136481	0.160799	-0.217464	0.0726337
73.5	-0.05505	0.229784	26	5.09902	0.0450644	-0.282801	-0.259649	-0.321671	0.0829264	0	-0.779589	0	0	0.107856	0.288828	-0.144694	0.15668	0.0727286	0.27595	0.151565	-0.0503484	0.0804384	-0.343887	-0.00163175	0	-0.225106	0.0880408	-0.275887	0.112793	-0.0675162	-0.0963264
74	-0.095274	0.234382	26	5.09902	0.0459661	-0.578996	-0.320178	-0.361068	-0.219265	0	-0.806328	0	0	0.08106	-0.0699513	-0.128335	0.0922279	0.0995763	0.198298	0.168749	-0.0139114	0.0977735	-0.236718	-0.125013	0	-0.360909	0.0743802	-0.0309684	-0.0670542	0.0684546	-0.0389494
74.5	-0.0480639	0.217226	26	5.09902	0.0426015	-0.443819	-0.255284	-0.0994112	0.0611037	0	-0.709971	0	0	0.105701	0.0587394	-0.109651	0.100765	0.0918528	0.15352	0.179068	-0.0346235	0.0851714	-0.488189	0.0591115	0	0.220761	0.0605737	0.0852349	-0.101788	-0.0975947	-0.170935
75	0.00229003	0.236663	26	5.09902	0.0464134	-0.345245	-0.297479	-0.307418	-0.0875502	0	-0.564278	0	0	0.0199284	0.0148747	-0.118085	0.160344	0.108417	0.203404	0.350973	-0.00670516	0.177668	-0.394695	0.0144226	0	0.0209605	0.388819	0.074976	0.16142	0.0592186	0.425571
75.5	-0.0471834	0.270062	26	5.09902	0.0529635	-0.43153	-0.278455	-0.228716	-0.00393241	0	-0.868375	0	0	-0.17168	0.19757	-0.113654	0.152596	0.115547	0.157037	0.280182	0.051804	0.0905409	-0.628678	0.193968	0	-0.170972	0.268012	-0.0616491	0.16855	-0.0476614	0.102728
76	-0.0060691	0.253537	26	5.09902	0.0497226	-0.536288	-0.078462	-0.182887	0.151031	0	-0.7766	0	0	-0.352544	0.00491357	-0.135652	0.112545	0.141441	0.241941	0.261316	-0.0333826	0.0495984	-0.196685	0.277661	0	0.295561	-0.00491006	0.0650048	0.0347336	0.169655	0.334211
76.5	-0.0516705	0.232596	26	5.09902	0.0456158	-0.397926	-0.167327	-0.282139	0.147314	0	-0.695027	0	0	-0.257211	0.182561	-0.249779	0.162892	0.0877792	0.305369	0.246861	-0.0898396	0.106395	-0.442188	0.163912	0	-0.177196	0.0813807	-0.111985	-0.057475	0.0612436	0.0389494
77	-0.0815688	0.223837	26	5.09902	0.0438981	-0.343377	-0.336692	-0.301098	-0.0818893	0	-0.39619	0	0	-0.422993	0.0014294	-0.227846	0.202337	0.0741632	0.351127	0.233147	-0.148373	0.0342653	-0.106506	0.0843773	0	-0.417508	0.200243	-0.131304	0.00259588	0.0648491	-0.455546
77.5	-0.0548381	0.200674	26	5.09902	0.0393555	-0.316852	-0.198756	-0.136648	-0.053671	0	-0.383319	0	0	-0.352167	-0.247063	-0.194186	0.229595	0.073107	0.327639	0.227195	-0.0518278	0.0829148	-0.336593	0.288188	0	-0.071395	-0.0525523	0.0417546	0.00471646	0.0400059	-0.345878
78	-0.0416841	0.194154	26	5.09902	0.0380766	-0.184622	-0.319013	-0.24538	-0.139233	0	-0.266717	0	0	-0.301619	-0.285165	-0.194051	0.179635	0.112363	0.241065	0.196267	-0.0284194	0.190559	-0.259677	0.368618	0	-0.0925317	0.0332037	0.217546	-0.0178421	-0.073443	-0.215328
78.5	-0.0708877	0.259454	26	5.09902	0.0508832	-0.0613126	-0.653232	-0.140308	-0.0754073	0	-0.281701	0	0	-0.313145	-0.170724	-0.178015	0.204331	0.110898	0.254876	0.093531	-0.00548821	0.161721	-0.690344	0.0710075	0	-0.190935	0.0101118	0.420518	0.166977	-0.0926557	-0.483786
79	-0.0322378	0.206712	26	5.09902	0.0405396	-0.148966	-0.299989	-0.36425	0.0383302	0	-0.259743	0	0	-0.412894	-0.171037	-0.177909	0.168089	0.115338	0.258363	0.0901137	0.0822516	0.223424	0.134356	0.0503737	0	-0.213128	-0.028245	0.349712	0.189499	-0.0804564	-0.381417
79.5	-0.0151278	0.176418	26	5.09902	0.0345984	-0.231935	0.135608	-0.296801	-0.0195324	0	-0.46541	0	0	-0.321897	0.145084	-0.183622	0.154054	0.129611	0.165207	0.059014	0.0562184	0.158817	-0.216411	-0.0260027	0	-0.0516087	-0.0207098	0.258917	0.17067	-0.0271151	0.034522
80	0.00427582	0.195165	26	5.09902	0.0382751	-0.269749	0.19821	-0.402578	-0.0261441	0	-0.272296	0	0	-0.481647	0.264484	-0.180753	0.187439	0.137879	0.240425	0.0949443	0.020712	0.0612285	0.0305015	0.238551	0	0.130813	-0.0493923	0.064046	0.184235	0.0858893	-0.145626
80.5	-0.0362403	0.188376	26	5.09902	0.0369436	-0.197884	0.158415	-0.188297	-0.121689	0	-0.0629234	0	0	-0.300461	0.117524	-0.116975	0.190199	0.104228	0.150436	0.109399	0.0746874	0.122191	-0.645421	0.136488	0	-0.310651	0.0659212	0.0138063	-0.0118094	-0.0142243	-0.215209
81	-0.0221974	0.167629	26	5.09902	0.0328748	-0.311352	-0.183551	-0.217009	-0.00980943	0	-0.169443	0	0	-0.305281	-0.0893822	-0.0879915	0.175454	0.116509	0.183155	0.0433706	0.267682	0.119032	0.0604227	0.118539	0	-0.368718	-0.129169	0.196069	0.13367	-0.0748753	-0.0444538
81.5	-0.0374221	0.176138	26	5.09902	0.0345434	-0.049129	-0.181696	-0.170043	0.231321	0	-0.385351	0	0	-0.250101	-0.173628	-0.182447	0.156487	0.111004	0.145608	-0.0665515	0.146822	0.0167103	-0.319436	0.116907	0	-0.336719	0.00136121	-0.108341	0.0648971	0.298118	-0.0387699
82	-0.0130904	0.148895	26	5.09902	0.0292008	-0.150808	-0.293405	-0.134261	0.151203	0	-0.241731	0	0	-0.197102	-0.13079	-0.203873	0.158499	0.102878	0.218639	-0.0797197	0.322922	-0.0157845	0.119271	0.0562691	0	-0.080202	0.0559553	0.0691275	0.0569266	0.0270657	-0.15143
82.5	-0.042083	0.158845	26	5.09902	0.0311521	-0.192569	-0.286603	-0.078406	0.205696	0	-0.224317	0	0	-0.266528	-0.175682	-0.154997	0.200678	0.0861752	0.11752	-0.139639	0.208409	-0.0392529	-0.100705	0.0148963	0	-0.214009	0.0216334	-0.0975551	0.26372	0.0232627	-0.265885
83	-0.0488583	0.189823	26	5.09902	0.0372274	-0.280222	-0.235641	-0.0644252	0.364245	0	-0.191161	0	0	-0.355829	-0.121722	-0.108194	0.175707	0.127831	0.188849	-0.101203	0.201322	-0.0813063	-0.229755	0.0619539	0	-0.48538	-0.034176	-0.0900288	0.190925	-0.0580333	-0.144071
83.5	-0.0100642	0.183738	26	5.09902	0.0360339	0.178306	-0.162235	-0.0519221	0.00479668	0	-0.375548	0	0	-0.260819	0.0343503	0.0389809	0.177169	0.120937	0.196813	-0.119613	0.234466	-0.129921	-0.26208	0.435046	0	-0.198861	-0.141371	0.224161	0.0496508	-0.108707	-0.145267
84	-0.0402246	0.165835	26	5.09902	0.032523	0.177438	-0.290932	-0.135807	-0.225012	0	-0.237108	0	0	-0.193951	0.164024	0.0261273	0.206168	0.102651	0.227913	-0.0980326	0.0812494	-0.192862	-0.342064	0.0892726	0	-0.0477337	-0.17895	-0.270182	-0.0517714	-0.0263743	0.170097
84.5	-0.0226473	0.155114	26	5.09902	0.0304204	0.175359	-0.208323	-0.113256	0.0122294	0	-0.345899	0	0	-0.28853	-0.048287	-0.00691642	0.185118	0.132925	0.0831399	-0.075263	-0.0275604	-0.0391719	-0.262661	0.31777	0	-0.0109206	-0.220175	-0.0441035	0.145552	0.104707	-0.054565
85	-0.0397092	0.178343	26	5.09902	0.0349759	0.240066	-0.399585	-0.202346	-0.0384167	0	-0.475014	0	0	-0.218054	0.0790637	0.0224631	0.212049	0.110039	0.0118727	-0.0597393	0.00658585	-0.153494	-0.249068	0.201179	0	-0.303488	-0.0430238	0.024257	0.0418997	0.0652442	0.09507
85.5	-0.00613422	0.173358	26	5.09902	0.0339983	0.0622336	-0.407079	-0.157653	0.381142	0	-0.282418	0	0	-0.242534	-0.126636	0.0318319	0.232735	0.117006	0.136263	-0.000396318	0.236232	-0.175284	-0.0458351	0.0466365	0	-0.0787341	-0.0702479	0.00680729	0.180249	0.132365	-0.136173
86	-0.00110523	0.17465	26	5.09902	0.0342517	0.261644	-0.588192	0.119257	0.0743702	0	-0.311788	0	0	-0.0403684	-0.198955	0.0902807	0.21822	0.1568	0.0645108	0.134823	0.0935621	-0.128579	-0.181185	-0.0111591	0	-0.0267144	-0.0578026	0.0673538	0.0998867	0.041784	0.0935144
86.5	-0.0585703	0.175024	26	5.09902	0.034325	0.128625	-0.633225	-0.104981	0.0201374	0	-0.0682235	0	0	-0.130558	-0.168759	0.0543072	0.200622	0.113737	0.00580742	0.111006	0.0900305	-0.0746638	-0.409863	-0.101379	0	-0.160932	-0.261886	-0.00877277	-0.060985	-0.118635	0.0557616
87	-0.0463252	0.21266	26	5.09902	0.041706	0.32793	-0.59143	-0.362704	0.124022	0	0.256237	0	0	-0.0453236	-0.0202796	0.0857554	0.212205	0.149007	-0.00453866	0.0313166	-0.109597	-0.0667832	-0.484956	-0.0796926	0	0.113727	-0.197715	-0.104267	0.0245329	-0.302514	-0.159387
87.5	-0.0222028	0.212762	26	5.09902	0.041726	0.162465	-0.630861	-0.590989	0.225487	0	0.0818921	0	0	-0.171222	0.0333676	0.00449669	0.130742	0.0984626	0.103585	0.013901	-0.120478	0.129898	-0.273436	-0.0916939	0	0.123943	-0.0916869	0.0319271	0.0361596	-0.0928533	0.309621
88	-0.00523051	0.228026	26	5.09902	0.0447196	0.0438135	-0.706158	-0.1291	0.167668	0	0.507572	0	0	-0.134113	0	0.0092627	0.123686	0.144988	-0.0119037	-0.0430192	-0.145509	0.207328	-0.292913	0.0404779	0	-0.0379873	-0.171463	0.00551294	0.00972542	-0.194004	0.470145
88.5	0.0221658	0.18028	26	5.09902	0.0353559	0.137335	-0.545779	-0.0579463	0.39013	0	0.325098	0	0	0.0357633	0	-0.0228589	0.113918	0.121981	-0.042488	-0.023121	0.0604181	0.259437	-0.134356	-0.0862722	0	-0.073861	-0.0687895	-0.0300575	0.0779131	-0.144466	0.284313
89	0.0250357	0.179503	26	5.09902	0.0352034	0.0810221	-0.519806	0.0609925	0.0301197	0	0.165219	0	0	-0.103035	0	0.00910356	0.13909	0.131536	0.0573624	0.0124952	-0.0631144	0.193094	-0.466805	0.146226	0	0.159934	0.0439475	0.15791	0.157325	-0.0595644	0.317877
89.5	0.0148541	0.175394	26	5.09902	0.0343976	-0.08939	-0.620639	-0.227239	0.194158	0	0.136248	0	0	-0.0595697	0	0.0409272	0.1269	0.110535	0.0446026	0.0658262	0.014508	0.150901	-0.297804	0.232498	0	0.0932363	0.123627	0.0216683	0.0375855	0.122438	0.165191
90	-0.00247539	0.216876	26	5.09902	0.0425329	-0.0204463	-0.615802	-0.300461	0.342293	0	-0.0385351	0	0	-0.0578461	0	-0.0537889	0.106583	0.112399	0.0692248	0.0352349	0.00832777	0.120478	-0.557812	0.282398	0	0.10128	0.258726	0.0278523	-0.0707835	-0.05749	0.243808
90.5	-0.00403436	0.227932	26	5.09902	0.0447012	-0.217436	-0.62555	-0.314738	0.0960633	0	-0.168128	0	0	-0.115962	0	-0.108272	0.112188	0.0914624	0.0646243	0.0290733	0.0550969	0.146319	-0.358972	0.377619	0	0.106329	0.0308216	0.050767	-0.000767796	0.0443522	0.600215
91	-0.0469748	0.303919	26	5.09902	0.0596035	-0.00392085	-0.593321	-0.478029	0.317056	0	-0.252252	0	0	-0.0565265	0	-0.118477	0.106545	0.102902	0.0752592	-0.0679424	0.0860456	0.138496	-1.19163	0.228919	0	0.209018	-0.0385513	0.0306807	0.0797046	0.102188	0.102489
91.5	-0.0253647	0.277729	26	5.09902	0.0544671	0.144177	-0.68808	-0.37764	0.236982	0	-0.289631	0	0	-0.229957	0	-0.087049	0.109309	0.109385	0.126402	-0.0918486	-0.00140785	0.122885	-0.781351	0.41657	0	0.111966	-0.0930967	-0.104171	0.037037	0.300884	0.369152
92	-0.0034505	0.245737	26	5.09902	0.048193	0.0517867	-0.548725	-0.376412	0.227302	0	-0.0508488	0	0	0.0256645	0	-0.16419	0.115811	0.158359	0.102058	0.0556565	0.132027	0.128729	-0.819892	0.253816	0	0.359147	0.101215	0.0321668	-0.0548426	0.0795673	0.101891
92.5	0.0190548	0.251218	26	5.09902	0.0492679	0.12623	-0.617875	-0.341199	0.331965	0	0.137523	0	0	0.0200361	0	-0.148224	0.111269	0.147343	0.0875445	0.202638	0.258375	0.19844	-0.69598	0.276345	0	0.280002	-0.0715605	0.1	-0.169793	0.0442041	0.21814
93	-0.0097342	0.22991	26	5.09902	0.045089	0.0506815	-0.362773	-0.278115	0.206819	0	0.0584602	0	0	-0.0908087	0	-0.150982	0.0799899	0.130679	0.10213	0.230403	-0.0587955	0.132884	-0.849482	0.259975	0	0.247534	-0.0660671	-0.165724	-0.0240942	0.125895	0.168302
93.5	-0.00435156	0.229207	26	5.09902	0.0449512	0.126914	-0.485104	-0.471663	0.165507	0	-0.164541	0	0	-0.0720922	0	-0.0352758	0.0760544	0.0993614	0.244448	0.318318	-0.0860218	0.0684843	-0.570908	0.430256	0	0.0615899	0.0480311	-0.0617929	0.0381339	-0.0879636	0.245124
94	0.0136226	0.209044	26	5.09902	0.040997	-0.000210515	-0.517478	-0.265271	0.167884	0	0.274528	0	0	-0.128026	0	0.0135105	0.0678225	0.102642	0.175863	0.270326	-0.0691038	0.0295438	-0.525901	0.305506	0	-0.083255	0.00563928	0.145158	0.0155753	0.0300785	0.339356
94.5	0.021462	0.207455	26	5.09902	0.0406854	-0.179912	-0.273762	-0.313078	0.30621	0	0.191639	0	0	-0.125953	0	0.128674	0.0760916	0.106377	0.0219609	-0.0518055	-0.0650234	0.043199	-0.0667219	0.432361	0	-0.236379	-0.139135	-0.0723873	-0.0506014	0.21623	0.610028
95	-0.0102678	0.197825	26	5.09902	0.0387967	-0.152439	-0.323706	-0.0252108	0.152413	0	0.20471	0	0	0.0583847	0	0.123247	0.136504	0.108081	0.0164217	-0.0227845	-0.267705	-0.0527692	-0.50518	0.311928	0	-0.038457	-0.0181332	0.142138	-0.115791	-0.370277	0.371664
95.5	0.0190146	0.14976	26	5.09902	0.0293704	-0.14865	-0.276891	-0.0226648	0.112787	0	-0.0635212	0	0	-0.161177	0	0.144261	0.123396	0.0939895	0.0787663	-0.0356387	-0.0572922	-0.0387553	-0.210941	0.317033	0	0.00962893	0.0586777	0.176702	-0.0842748	0.0531931	0.425751
96	-0.0105712	0.168972	26	5.09902	0.0331382	-0.0682069	-0.391437	0.133874	0.182836	0	-0.176775	0	0	-0.128969	0	0.135084	0.130404	0.136242	0.0733612	-0.011553	-0.152525	-0.0688546	-0.211852	0.38383	0	-0.12776	-0.182013	-0.0575743	-0.0440203	-0.149751	0.320809
96.5	-0.0207448	0.21935	26	5.09902	0.0430181	-0.236435	-0.335419	0.0227102	0.118059	0	-0.177493	0	0	-0.0577115	0	0.207554	0.1767	0.108205	-0.0148744	-0.00788897	0.0861172	-0.00348323	-0.751596	0.369249	0	-0.0180249	-0.0477394	-0.236673	-0.0643487	-0.0457846	0.369511
97	-0.0405696	0.235854	26	5.09902	0.0462547	-0.281433	-0.496162	-0.0313942	0.167841	0	-0.0790229	0	0	-0.125872	0	0.153671	0.197014	0.0793142	0.0583114	-0.0071412	0.133149	0.00418914	-0.872275	0.290031	0	-0.212659	-0.17895	0.155129	-0.0337099	-0.085346	0.110506
97.5	0.0295106	0.324803	26	5.09902	0.0636992	0.619099	-0.300971	-0.0285981	0.133356	0	0.0139874	0	0	-0.0726847	0	0.0520547	0.129057	0.0957297	-0.00837588	0.0277946	0.578052	0.0356077	-1.14869	0.646015	0	-0.0719822	0.0949927	0.00503356	-0.092099	-0.104213	0.164114
98	0.0160122	0.260777	26	5.09902	0.0511426	0.280169	-0.540359	-0.00568324	0.0955015	0	-0.0643979	0	0	0.0171276	0	0.0556823	0.104507	0.0971642	0.0306978	0.0983317	0.387158	0.0720832	-0.811107	0.385356	0	0.0389267	-0.00515314	0.0174976	-0.0611678	-0.273028	0.497008
98.5	0.0145666	0.249407	26	5.09902	0.0489128	0.302695	-0.349787	-0.150629	0.324316	0	0.10098	0	0	-0.0592196	0	0.116196	0.130791	0.076203	-0.000897416	0.0517232	0.473394	0.0670493	-0.763199	0.100905	0	-0.0986379	-0.0412737	-0.133413	-0.145625	-0.145454	0.522616
99	0.0384577	0.252046	26	5.09902	0.0494303	0.344298	-0.582191	-0.242743	0.118664	0	-0.0352674	0	0	-0.094175	0	0.210422	0.1682	0.0620453	-0.0762597	0.0827482	0.525675	0.0438934	-0.2	0.422887	0	0.0541334	-0.158046	-0.048418	-0.148038	-0.108214	0.660285
99.5	0.0127152	0.198498	26	5.09902	0.0389286	0.36756	-0.569714	-0.116666	0.0722095	0	-0.0779868	0	0	-0.179517	0	0.222407	0.124303	0.0446825	-0.0516478	0.136117	0.224778	0.141806	-0.333775	0.278871	0	-0.14414	-0.076665	0.061697	0.0200724	-0.102237	0.288441
100	0.0177181	0.215323	26	5.09902	0.0422283	0.341482	-0.583973	-0.249358	0.111404	0	-0.22073	0	0	-0.118143	0	0.276412	0.12549	0.030552	-0.0303471	0.112637	0.360194	0.120524	0.133858	0.10738	0	-0.272311	-0.0975693	-0.101822	0.0458119	-0.0680595	0.437238
100.5	-0.0145855	0.242592	26	5.09902	0.0475762	0.543919	-0.591539	-0.142286	0.216628	0	-0.403682	0	0	-0.159508	0	0.305179	0.0801461	0.0668573	-0.0412192	0.142383	0.216784	0.0787025	-0.399917	0.359406	0	-0.05155	-0.172193	-0.0917066	0.0181346	-0.134785	-0.218978
101	0.0279744	0.305439	26	5.09902	0.0599016	1.18617	-0.613546	-0.147514	0.0904023	0	-0.219654	0	0	-0.0902701	0	0.287299	0.14144	0.0542068	0.0165145	0.138569	0	0.0977156	-0.268048	0.208075	0	-0.269493	-0.112591	-0.10163	0.0350627	-0.0683064	0.362929
101.5	0.0392305	0.342814	26	5.09902	0.0672313	1.3768	-0.615802	-0.0656528	0.42025	0	-0.30593	0	0	-0.18598	0	0.32071	0.0711294	0.0924762	-0.0405694	-0.108823	0	0.136205	0.103191	0.218233	0	-0.294798	-0.136947	-0.0553691	0.113232	-0.192275	0.169917
102	0.0738533	0.342047	26	5.09902	0.0670809	1.34885	-0.626641	-0.194003	0.274232	0	-0.211604	0	0	-0.0735195	0	0.328308	0.147745	0.0869711	-0.108515	-0.123412	0	0.104682	0.0356403	0.47126	0	-0.0256576	0.0881867	0.10815	-0.0942562	-0.116709	0.500479
102.5	0.0634483	0.32292	26	5.09902	0.0633298	1.23541	-0.569059	0.0733138	0.305216	0	-0.28202	0	0	-0.0707726	0	0.28403	0.2376	0.0480328	-0.142865	-0.0943012	0	0.0604995	0.0599254	0.565796	0	0.0860146	-0.0890617	-0.0811601	-0.19981	-0.107275	0.330142
103	0.0660932	0.349767	26	5.09902	0.068595	1.43619	-0.475574	-0.0376458	0.303747	0	-0.161194	0	0	-0.189131	0	0.306836	0.166329	0.0724472	-0.0639744	-0.0563669	0	0.00714005	-0.119768	0.676019	0	-0.151245	0.0839572	-0.0918984	-0.0388651	-0.175335	0.226756
103.5	0.0926722	0.383343	26	5.09902	0.0751798	1.492	-0.514387	0.0254609	0.252971	0	-0.274727	0	0	-0.236286	0	0.26792	0.201243	0.0622571	-0.0494404	-0.0825089	0	-0.0269401	0.554165	0.484051	0	0.259218	0.05649	-0.0499041	-0.0904172	-0.439818	0.518129
104	0.0730527	0.353441	26	5.09902	0.0693154	1.49847	-0.569823	-0.0338039	0.344713	0	-0.205786	0	0	-0.246008	0	0.302764	0.107568	0.0704074	-0.068905	-0.119023	0	-0.0428519	0.41177	0.208496	0	0.175963	-0.0251823	-0.0452541	-0.0549523	-0.0942856	0.28509
104.5	0.0536295	0.281206	26	5.09902	0.0551489	0.74725	-0.478156	-0.0856123	0.395013	0	-0.282299	0	0	-0.254302	0	0.371814	0.136668	0.0460505	-0.0172469	-0.0862403	0	0.0521559	0.584501	-0.237446	0	0.0478511	0.158824	0.142474	-0.128259	-0.23722	0.518547
105	0.0162425	0.243435	26	5.09902	0.0477416	0.383111	-0.359245	-0.0659938	0.422886	0	-0.476449	0	0	-0.204777	0	0.396962	0.128533	0.0307003	-0.0456754	-0.130082	0	0.0114218	0.449896	-0.348405	0	0.00346407	0.105348	-0.146261	-0.0579503	-0.114931	0.439751
105.5	-0.0141969	0.187664	26	5.09902	0.036804	0.0350508	-0.353934	-0.0652209	0.281535	0	-0.346059	0	0	-0.162201	0	0.353374	0.141478	0.00965741	-0.090639	-0.162326	0	-0.0201009	0.22901	-0.247658	0	0.128464	-0.154545	-0.053116	-0.155643	-0.126636	0.390391
106	-0.0122687	0.195838	26	5.09902	0.0384071	-0.175254	-0.467462	0.0250517	0.179724	0	-0.384833	0	0	-0.271241	0	0.208513	0	0.0282549	-0.05892	-0.11399	0	-0.0141991	0.163365	0.239236	0	0.10856	-0.142149	-0.185091	0.0239845	0.0206944	0.496769
106.5	-0.00829165	0.190818	26	5.09902	0.0374224	-0.291485	-0.414681	-0.0722453	0.373234	0	-0.277477	0	0	-0.168718	0	0.20391	0	0.0328007	-0.0465109	-0.0560603	0	-0.0201356	0.421964	0.141015	0	0.225693	-0.263345	-0.130489	-0.0228511	0.00488961	0.144908
107	-0.0275218	0.200098	26	5.09902	0.0392424	-0.388269	-0.535812	0.0079338	0.359708	0	-0.218339	0	0	-0.101338	0	0.223619	0	0.0349464	-0.0496673	-0.111283	0	0.0395538	0.379693	-0.217075	0	0.137565	-0.0909091	-0.124736	0.0639099	-0.264829	0.139763
107.5	-0.0144258	0.188144	26	5.09902	0.036898	-0.234751	-0.600196	0.0417604	0.170131	0	-0.3457	0	0	-0.150917	0	0.199532	0	0.0237153	-0.0472742	0.0126224	0	0.0487768	0.135682	-0.0472681	0	-0.164573	0.165775	0.101678	-0.16855	0.129155	0.355331
108	-0.0508401	0.184555	26	5.09902	0.0361942	-0.0779696	-0.458004	0.02196	-0.244155	0	-0.468279	0	0	-0.228665	0	0.189485	0	0.0444223	0.0507298	0.0798768	0	-0.0190131	-0.378616	-0.113749	0	0.0207844	0.113661	-0.266683	0.159592	0.0127426	0.240038
108.5	-0.0126355	0.165637	26	5.09902	0.0324841	0.0827062	-0.494707	-0.0633567	0.165421	0	-0.390293	0	0	-0.0384564	0	0.198532	0	0.0464591	-0.0700397	0.190442	0	-0.000798482	-0.150767	-0.170018	0	-0.0533114	0.176082	-0.0340844	-0.0865416	0.111128	0.253081
109	-0.00410115	0.186805	26	5.09902	0.0366354	0.260381	-0.462806	-0.253859	0.0707835	0	-0.457639	0	0	-0.0135728	0	0.21367	0	0.0458992	-0.0774047	0.240311	0	0.1347	0.19138	-0.233709	0	-0.181717	0.0614973	0.0245925	0.0135278	0.120314	0.19702
109.5	0.0128777	0.192219	26	5.09902	0.0376972	0.132598	-0.512713	0.0335311	0.0183657	0	-0.33506	0	0	-0.0189589	0	0.306285	0	0.0191514	-0.0254577	0.229446	0	0.183223	0.194695	-0.137225	0	-0.115136	-0.0183763	0.0430968	-0.0321378	-0.140021	0.509513
110	0.0429921	0.207008	26	5.09902	0.0405976	0.0117362	-0.362119	-0.0481484	-0.168878	0	0.270941	0	0	-0.0440848	0	0.323733	0	0.0300315	0.0137707	0.223344	0	0.102507	-0.122254	0.00773766	0	-0.0719234	-0.0709285	0.000623202	-0.075829	0.345829	0.751705
110.5	0.0318841	0.234262	26	5.09902	0.0459426	-0.121862	-0.34113	-0.0130942	-0.0728577	0	-0.0294094	0	0	-0.113269	0	0.344944	0	0.00645542	0.00609624	0.219627	0	0.00512648	0.0131786	0.121223	0	-0.305308	0.0650948	0.0499041	-0.121092	0.151973	0.963384
111	-0.00325923	0.213171	26	5.09902	0.0418062	0.0218673	-0.39442	0.104981	-0.242643	0	-0.179445	0	0	0.0340937	0	0.365534	0	0.0374614	-0.057579	0.237155	0	0.0502465	-0.0763365	-0.0446363	0	-0.294504	-0.321293	-0.0805369	-0.0597784	0.143083	0.672011
111.5	0.0140094	0.237928	26	5.09902	0.0466615	-0.206252	-0.399985	0.0727	-0.253835	0	-0.264246	0	0	0.0183933	0	0.320253	0	-0.000236063	-0.00570427	0.271141	0	-0.0111209	0.120845	0.00842194	0	0.0792626	-0.15756	-0.204458	0.141055	-0.0539833	0.889554
112	0.0297854	0.215099	26	5.09902	0.0421844	-0.113152	-0.354189	0.200255	-0.0394538	0	-0.208257	0	0	-0.0512482	0	0.375029	0	0.0322922	-0.0183094	0.31449	0	-0.0144768	-0.293908	0	0	-0.0303546	-0.0636364	0.0591083	0.028701	0.189114	0.762415
112.5	0.0862444	0.214947	26	5.09902	0.0421545	0.0996263	-0.399294	0.207211	0.0935569	0	0.0176935	0	0	0.0959793	0	0.369251	0	0.0446613	-0.0647377	0.256694	0	0.0869766	0.21666	0	0	0.240665	0.0106952	-0.027325	-0.00903075	0.118783	0.884289
113	0.0689461	0.209587	26	5.09902	0.0411035	0.183753	-0.455967	0.0372138	0.206689	0	-0.0600143	0	0	0.181779	0	0.355794	0	0.0265511	-0.0128836	0.185439	0	0.0802416	0.385993	0	0	-0.0679897	0.0364609	-0.0969799	-0.0118826	0.0688497	0.749551
113.5	0.0299319	0.209803	26	5.09902	0.0411458	0.0501026	-0.295151	0.00638796	0.0785186	0	-0.339005	0	0	-0.131689	0	0.324758	0	-0.0250984	0.083501	0.0838549	0	0.0014581	0.510899	0	0	-0.165336	0.0626641	-0.0955896	-0.0322474	-0.0270657	0.687268
114	0.0111148	0.215218	26	5.09902	0.0422078	0.0359192	-0.350369	0.0616063	0.0752776	0	-0.47063	0	0	-0.0863114	0	0.287013	0	-0.00955753	0.0597246	0.20379	0	-0.00668873	0.394115	0	0	-0.412048	-0.0126884	-0.0288591	-0.116559	0.0979404	0.567309
114.5	0.0418228	0.250795	26	5.09902	0.0491849	-0.0641282	-0.330254	0.574735	-0.0485718	0	-0.616323	0	0	0.0280344	0	0.37081	0	-0.000290539	0.0800041	0.220181	0	0.0841646	0.168255	0	0	-0.0260099	0.0102577	-0.000479386	0.0667983	-0.159777	0.729987
115	0.0494506	0.26861	26	5.09902	0.0526787	-0.0180254	-0.55429	0.153675	-0.138758	0	-0.419861	0	0	-0.0846686	0	0.357507	0	-0.0199716	0.126701	0.229034	0	0.180839	0.470037	0	0	0.152713	0.05158	-0.157383	0.0318087	0.0130884	0.911691
115.5	0.0520621	0.249464	26	5.09902	0.0489239	0.157465	-0.41981	0.100502	0.0302061	0	-0.378178	0	0	-0.133143	0	0.367394	0	-0.0356486	0.0647893	0.0936058	0	0.18416	0.359967	0	0	-0.114197	0.328877	-0.168792	-0.0343315	0.0643058	0.886443
116	0.0443162	0.202168	26	5.09902	0.0396483	0.203937	-0.313848	-0.0862716	0.21503	0	-0.0863553	0	0	-0.164463	0	0.386777	0	-0.00176745	0.0407757	0.17859	0	0.175701	0.206631	0	0	-0.194634	0.146524	0.0330777	-0.0291031	-0.242357	0.683978
116.5	0.0298347	0.192157	26	5.09902	0.0376851	0.109836	-0.160671	-0.0215054	0.146796	0	-0.490077	0	0	-0.045539	0	0.380481	0	0.0295987	0.065924	0.193672	0	0.234106	0.132864	0	0	-0.284817	0.173797	-0.010163	0.0214617	-0.187139	0.487077
117	0.00767573	0.165682	26	5.09902	0.032493	0.124678	-0.432796	0.0435563	0.29182	0	-0.151431	0	0	-0.136455	0	0.37702	0	0.013961	0.0699985	0.178552	0	0.123325	-0.122835	0	0	0.0250705	-0.087895	-0.166683	-0.0881869	-0.147281	0.28515
117.5	0.0209803	0.272005	26	5.09902	0.0533445	-0.0208936	-0.503037	0.0195276	-0.0567391	0	-0.328804	0	0	-0.162739	0	0.324048	0	-0.0219266	-0.0162979	0.155147	0	0.0616104	0.815416	0	0	-0.301315	-0.0193972	-0.119607	0.0331249	-0.0613424	0.748714
118	0.0761237	0.397479	26	5.09902	0.077952	-0.0823641	-0.302863	-0.0928187	0.180243	0	-0.233721	0	0	-0.196052	0	0.314405	0	-0.0392985	-0.102388	0.26833	0	0.124714	0.398923	0	0	-0.0614725	0.135489	0.00536913	0.0562319	-0.244234	1.85072
118.5	0.013534	0.208922	26	5.09902	0.040973	-0.221409	-0.0959587	0.0343722	0.153796	0	-0.299633	0	0	-0.124525	0	0.359923	0	-0.0288966	-0.0976017	0.11583	0	0.176545	-0.144882	0	0	0.16422	-0.156296	-0.0854746	0.0483712	-0.217168	0.770671
119	0.0234504	0.257865	26	5.09902	0.0505714	-0.208515	-0.196282	-0.075087	0.118059	0	-0.403164	0	0	-0.171276	0	0.343075	0	-0.0122329	-0.07725	0.119853	0	0.111267	0.450477	0	0	-0.218354	-0.0713175	0.0121764	-0.0752075	-0.0217316	0.985222
119.5	0.0156739	0.242496	26	5.09902	0.0475573	-0.10331	-0.0539449	-0.287458	0.063394	0	-0.528333	0	0	0.00791749	0	0.390213	0	-0.0100932	-0.0611481	0.195101	0	0.115722	0.327476	0	0	-0.0680484	-0.0122022	-0.132598	-0.0385361	-0.235146	0.838519
120	0.0278209	0.259735	26	5.09902	0.0509382	0.0474712	-0.312357	0.0301212	0.20764	0	-0.430461	0	0	-0.0439771	0	0.373552	0	-0.0113976	-0.101212	0.0267402	0	0.074687	-0.103191	0	0	0.324624	-0.0505591	-0.149329	0.0334174	-0.209117	1.01669
120.5	0.0573504	0.257667	26	5.09902	0.0505326	0.24104	-0.191626	-0.0795881	0.196621	0	-0.355105	0	0	0.030485	0	0.435551	0	-0.0387658	-0.126412	-0.0158378	0	0.0119772	0.248736	0	0	0.0209605	0.395916	-0.265676	0.0979123	-0.096113	0.981034
121	0.0318348	0.182528	26	5.09902	0.0357968	0.0581022	-0.293551	0.00954784	-0.0936433	0	0.0302861	0	0	-0.00325856	0	0.413875	0	-0.0323164	-0.0933932	-0.0495024	0	0.0998565	0.0719436	0	0	0.29791	0.0752066	-0.00316395	-0.155241	-0.152615	0.647661
121.5	0.0359226	0.230344	26	5.09902	0.0451742	0.133256	-0.301553	-0.0297347	-0.231451	0	-0.136048	0	0	-0.0526486	0	0.419853	0	-0.0273864	-0.0692764	-0.0197336	0	0.205314	0.193203	0	0	0.278946	0.0904229	-0.0808725	0.045885	-0.327851	0.843664
122	0.0540613	0.214749	26	5.09902	0.0421158	0.123783	-0.248991	0.104299	-0.178298	0	-0.0865546	0	0	-0.0358441	0	0.431417	0	-0.0378004	-0.0919284	0.0105809	0	-0.0354804	0.359055	0	0	0.238316	0.130335	0.0534516	-0.0412782	-0.115425	0.825954
122.5	0.0886556	0.274319	26	5.09902	0.0537984	0.0255776	-0.302281	0	0.0363424	0	0.0373396	0	0	-0.118735	0	0.430112	0	-0.0288754	-0.0211873	-0.010738	0	-0.107529	0.432325	0	0	0.466357	0.186388	0.152589	0.117473	-0.124611	1.1345
123	0.0037346	0.252971	26	5.09902	0.0496116	0.134361	-0.374159	0	-0.0814139	0	-0.387184	0	0	-0.0850456	0	0.412741	0	-0.0277858	-0.0468823	-0.068234	0	-0.128822	-0.159138	0	0	-0.0497299	0.171366	-0.0159636	-0.119959	-0.0798637	1.00281
123.5	0.037775	0.387292	26	5.09902	0.0759543	0.0442345	-0.0828271	0	-0.00617951	0	-0.43875	0	0	-0.0551531	0	0.376625	0	-0.0165365	-0.0262211	-0.0624687	0	-0.0776726	1.53966	0	0	-0.519434	-0.165241	-0.0887344	-0.0745494	-0.205216	0.840613
124	0.0356662	0.28046	26	5.09902	0.0550027	0.168965	0.0265905	0	-0.0796854	0	-0.331354	0	0	-0.0799828	0	0.400055	0	-0.0356486	-0.0152458	-0.0313016	0	-0.116787	-0.224451	0	0	-0.172088	0.0545455	0.328284	-0.0935249	-0.0815923	1.21054
124.5	0.00201675	0.322587	26	5.09902	0.0632646	0.374533	0.0859554	0	-0.0847414	0	-0.30306	0	0	-0.148601	0	0.374368	0	-0.0499032	-0.0771572	-0.103746	0	-0.0302382	-0.814919	0	0	-0.214009	-0.17088	0.0667785	-0.0627034	0.017089	1.19367
125	0.0181935	0.300452	26	5.09902	0.0589234	0.240803	0.188134	0	-0.0675857	0	-0.325257	0	0	-0.262866	0	0.354435	0	-0.043018	-0.0963227	-0.0425257	0	-0.071493	-0.434894	0	0	-0.0733326	0.159018	-0.030489	-0.138861	-0.143034	1.26032
125.5	-0.00622956	0.265725	26	5.09902	0.052113	0.123125	0.000436506	0	-0.0109762	0	-0.39619	0	0	-0.179221	0	0.357328	0	-0.0371527	-0.00230027	0.0323934	0	-0.0451431	-0.489598	0	0	-0.371947	0.242975	-0.0177852	-0.0856276	-0.244234	0.961948
126	-0.0192471	0.289229	26	5.09902	0.0567226	0.306984	-0.161107	0	0.0980511	0	-0.504583	0	0	-0.241295	0	0.362469	0	-0.0472126	-0.0999948	0.0782765	0	-0.0722337	-0.633568	0	0	-0.475869	0.421293	-0.23001	0.0483346	-0.139477	0.789518
126.5	0.0394615	0.320522	26	5.09902	0.0628595	0.28088	-0.0154596	0	0.13811	0	-0.53985	0	0	-0.0380793	0	0.334449	0	-0.027462	-0.0583217	0.0620574	0	-0.0373666	-0.499627	0	0	-0.104274	0.235391	-0.156136	0.138642	-0.00488961	1.31794
127	-0.0227299	0.351259	26	5.09902	0.0688875	0.178122	-0.090466	0	-0.130072	0	-0.950705	0	0	-0.177874	0	0.290947	0	-0.0376944	-0.0377637	0.00127121	0	-0.000601754	-0.567426	0	0	-0.238786	0.186777	-0.120182	-0.00299806	-0.145948	1.25242
127.5	-0.00440204	0.295716	26	5.09902	0.0579947	-0.0910478	-0.217817	0	0.19917	0	-0.591058	0	0	-0.285272	0	0.271981	0	-0.0279402	-0.0467791	0.0449933	0	0.0430254	-0.4276	0	0	-0.265089	0.300243	-0.079722	0.0310409	-0.0784808	1.1059
128	-0.00570513	0.267531	26	5.09902	0.0524671	0.0425241	-0.0959223	0	0.0780865	0	-0.493744	0	0	-0.204239	0	0.271393	0	-0.0415411	-0.0580226	0.0136468	0	-0.000543893	-0.642271	0	0	-0.0362846	0.107098	0.114813	-0.0531973	-0.125599	0.97547
128.5	-0.0548354	0.244493	26	5.09902	0.047949	0.0884427	-0.289367	0	-0.0957176	0	-0.650235	0	0	-0.295882	0	0.390294	0	-0.0575177	0.0163907	-0.0116577	0	-0.00947763	-0.539412	0	0	-0.268964	0.130384	-0.11232	-0.0273116	-0.27372	0.580352
129	-0.00789428	0.342501	26	5.09902	0.06717	0.186622	-0.245171	0	0.139882	0	-0.405196	0	0	-0.249966	0	0.291151	0	-0.046568	-0.0557945	-0.0473563	0	0.0579883	-0.627435	0	0	-0.240312	-0.228051	-0.118744	0.154291	-0.160024	1.38943
129.5	0.0108989	0.349699	26	5.09902	0.0685816	0.066207	-0.0760249	0	0.0949397	0	-0.46011	0	0	-0.331726	0	0.27245	0	-0.0526451	-0.116984	-0.0162042	0	0.0381883	-0.273353	0	0	0.3221	-0.483179	-0.0233941	0.0139666	-0.16926	1.4784
130	-0.00434443	0.295749	26	5.09902	0.0580011	0.0706805	-0.259358	0	0.0286937	0	-0.503029	0	0	-0.323028	0	0.240655	0	-0.0679075	-0.0723709	-0.0205861	0	0.102854	-0.582594	0	0	-0.0204321	-0.128294	0.445877	0.101459	-0.167037	1.04146
130.5	-0.00352625	0.345993	26	5.09902	0.0678549	0.0941529	-0.230585	0	0.00531524	0	-0.644537	0	0	-0.304015	0	0.278689	0	-0.0294807	-0.080819	-0.0255513	0	-0.0191867	-0.420307	0	0	-0.0295914	-0.0219251	0.19698	0.0196337	-0.304292	1.42384
131	0.00994381	0.349365	26	5.09902	0.0685162	0.00936793	-0.0488524	0	-0.0463247	0	-0.695704	0	0	-0.282471	0	0.327544	0	-0.000178561	-0.0955284	-0.0912877	0	-0.0496795	-0.318442	0	0	0.0100986	-0.0364609	0.290221	-0.0824101	-0.0992246	1.46787
131.5	0.0332489	0.349934	26	5.09902	0.0686277	0.110363	-0.188898	0	-0.0277862	0	-0.769148	0	0	-0.236016	0	0.31891	0	-0.0315568	-0.057971	-0.0677479	0	-0.0687852	0.207791	0	0	0.142027	-0.204132	0.412848	-0.0066908	-0.0817405	1.41301
132	0.0014162	0.276353	26	5.09902	0.0541972	0.126257	-0.272853	0	-0.0613197	0	-0.328644	0	0	-0.299976	0	0.230041	0	-0.0426941	-0.0237454	0.0347489	0	-0.041197	-0.312557	0	0	0.114549	-0.224064	0.145302	-0.0748053	-0.099027	1.16681
132.5	-0.0177151	0.256308	26	5.09902	0.0502662	0.238961	-0.108435	0	-0.160581	0	-0.506934	0	0	-0.238332	0	0.256377	0	-0.0336208	-0.0395688	0.103604	0	0.0478279	-0.248819	0	0	-0.00158525	-0.589402	0.0145254	0.0257395	-0.0826789	0.862331
133	-0.0232766	0.28613	26	5.09902	0.0561148	0.26296	-0.354116	0	-0.0243291	0	-0.582968	0	0	-0.316188	0	0.206852	0	-0.024938	-0.0109031	0.114214	0	0.0316384	-0.431828	0	0	-0.125939	-0.333301	0.0632311	0.02903	-0.125599	1.01699
133.5	-5.88861e-05	0.238672	26	5.09902	0.0468074	0.392664	-0.0595468	0	-0.2305	0	-0.0650355	0	0	-0.224275	0	0.258356	0	-0.0477786	-0.0400743	0.106669	0	0.0308515	-0.629092	0	0	0.0368718	-0.282304	0.0318792	0.135681	-0.160122	0.744226
134	0.0415026	0.247311	26	5.09902	0.0485016	0.822904	-0.2782	0	-0.0156864	0	0.226708	0	0	-0.235424	0	0.242454	0	-0.0345258	-0.00216618	0.0456813	0	0.0343231	-0.120017	0	0	0.00440348	-0.382158	0.107574	-0.0295784	0.00281523	0.689961
134.5	0.045186	0.316204	26	5.09902	0.0620127	0.887111	-0.125641	0	-0.0542327	0	0.628039	0	0	-0.26397	0	0.213385	0	-0.0453877	0.0846356	0.0104239	0	-0.0460574	-0.509739	0	0	0.058713	-0.343947	-0.0884947	0.00500896	-0.138984	0.903973
135	0.0498586	0.342023	26	5.09902	0.0670762	1.20438	-0.193954	0	-0.301327	0	0.313182	0	0	-0.276035	0	0.184691	0	-0.0534623	0.00138223	0.0222985	0	-0.00726734	-0.163199	0	0	0.0474401	-0.606271	0.181064	0.0135278	0.0546748	0.875194
135.5	0.0453828	0.319779	26	5.09902	0.0627138	1.12118	-0.26656	0	0.0853896	0	-0.0861162	0	0	-0.394474	0	0.203649	0	-0.0379668	-0.011883	-0.0904128	0	-0.00850557	-0.0853709	0	0	0.0575388	-0.463345	0.0161074	0.193448	0.0561071	0.891169
136	-0.0153062	0.323373	26	5.09902	0.0634187	1.15194	-0.149576	0	-0.124411	0	-0.359448	0	0	-0.43942	0	0.146424	0	-0.0327492	-0.0339574	-0.0300379	0	-0.0210035	-0.342064	0	0	0.0213128	-0.714827	-0.0212368	0.064568	-0.0367462	0.523274
136.5	0.009272	0.372135	26	5.09902	0.0729816	1.20428	-0.31774	0	-0.286591	0	-0.552961	0	0	-0.337436	0	0.150492	0	-0.0071848	0.058363	-0.0107006	0	0.0625593	-0.204973	0	0	-0.228276	-0.337336	0.0919942	-0.0256298	-0.0927545	1.07497
137	0.0409136	0.317635	26	5.09902	0.0622933	1.26922	-0.0519079	0	-0.118016	0	-0.134654	0	0	-0.284383	0	0.118526	0	-0.0245657	0.0539481	-0.0713746	0	0.00473303	-0.245089	0	0	0.0290629	-0.313175	0.0336529	0.0723922	-0.0778387	0.803219
137.5	0.0225804	0.274999	26	5.09902	0.0539318	1.15297	-0.169765	0	-0.10449	0	-0.23675	0	0	-0.292489	0	0.137133	0	-0.058356	0.0390015	-0.0872049	0	-0.00600597	0.0607542	0	0	0.161343	-0.260768	-0.111649	-0.0549523	-0.0746777	0.493
138	0.0373801	0.294396	26	5.09902	0.0577357	1.28704	-0.214252	0	-0.0850871	0	-0.0618076	0	0	0	0	0.156511	0	-0.001716	0.00234153	-0.0942639	0	0.0382693	-0.0221301	0	0	-0.187999	-0.250267	0	0.0294322	-0.18946	0.565275
138.5	-0.00545507	0.249737	26	5.09902	0.0489775	0.858692	-0.242661	0	-0.253576	0	-0.340041	0	0	0	0	0.111679	0	-0.0237546	-0.0243437	-0.0704848	0	0.0159002	-0.0503108	0	0	-0.390559	-0.184492	0	0.00709298	-0.149504	0.594532
139	0.00261881	0.253669	26	5.09902	0.0497486	0.71562	-0.142447	0	-0.279893	0	-0.135849	0	0	0	0	0.139079	0	-0.0556141	0.0341946	-0.0531365	0	-0.0575485	-0.328968	0	0	-0.176609	-0.401993	0	0.016855	-0.0109152	0.805313
139.5	0.010931	0.23408	26	5.09902	0.0459068	0.46237	-0.349569	0	-0.00332743	0	-0.134773	0	0	0	0	0.159192	0	-0.0712517	0.0217546	0.00786654	0	-0.102576	-0.102777	0	0	0.0877172	-0.35756	0	0.102409	-0.292636	0.857365
140	-0.00688119	0.286574	26	5.09902	0.0562017	0.31622	-0.232367	0	-0.12009	0	-0.194429	0	0	0	0	0.166586	0	-0.082032	0.0208262	-0.0358855	0	-0.0508482	-0.365106	0	0	-0.297792	-0.419154	0	0.0870169	-0.147577	1.17572
140.5	0.0166646	0.205931	26	5.09902	0.0403864	0.429109	-0.169728	0	-0.116979	0	-0.293218	0	0	0	0	0.099678	0	-0.0869681	0.0142761	-0.0621546	0	-0.0107621	-0.342561	0	0	-0.103159	0.0631502	0	0.282257	0.00824814	0.722089
141	0.0573542	0.216729	26	5.09902	0.0425041	0.707568	-0.0437962	0	0.018625	0	-0.253168	0	0	0	0	0.110149	0	-0.065332	0.0328846	-0.040058	0	0.00845928	0.0356403	0	0	-0.0837248	-0.0137093	0	0.207927	0.0857905	0.783954
141.5	0.0378726	0.204586	26	5.09902	0.0401225	0.579522	0.00309192	0	-0.0960633	0	-0.15147	0	0	0	0	0.122264	0	-0.0861419	-0.0348754	-0.0173707	0	-0.138079	-0.24741	0	0	0.29427	0.059893	0	0.101459	-0.110634	0.706234
142	0.00773586	0.195113	26	5.09902	0.0382647	0.358271	-0.0852643	0	0.0038892	0	-0.266877	0	0	0	0	0.144702	0	-0.0667817	-0.112208	-0.0206609	0	-0.100886	-0.378119	0	0	-0.0689878	0.227224	0	0.16376	-0.240283	0.643353
142.5	0.0413484	0.263623	26	5.09902	0.0517007	0.647729	-0.156269	0	0.219653	0	-0.473619	0	0	0	0	0.177162	0	-0.0789329	-0.0460674	-0.0846999	0	0.00947763	-0.195276	0	0	0.194986	-0.0878464	0	0.179079	-0.165704	0.935384
143	0.0558015	0.251282	26	5.09902	0.0492805	-0.0603652	-0.0168419	0	0.341169	0	-0.120666	0	0	0	0	0.171735	0	-0.0492797	-0.018722	-0.0392579	0	-0.0775684	-0.119851	0	0	0.0968178	0.137141	0	0.137362	-0.118042	1.18721
143.5	0.0189186	0.222427	26	5.09902	0.0436215	0.183596	-0.140591	0	0.171038	0	-0.362876	0	0	0	0	0.0881017	0	-0.0541523	-0.0790139	-0.0308754	0	0.0123012	-0.40116	0	0	0.139737	-0.0202236	0	0.165332	-0.0737887	0.89446
144	0.0190471	0.218163	26	5.09902	0.0427853	0.483606	-0.084464	0	0.029774	0	-0.338089	0	0	0	0	0.141805	0	-0.053889	0.0434061	-0.0278395	0	-0.0416946	-0.466805	0	0	0.261038	-0.0635877	0	-0.0176593	-0.0895935	0.719217
144.5	0.0328406	0.224162	26	5.09902	0.0439618	0.509394	-0.184242	0	0.0045374	0	-0.142305	0	0	0	0	0.150092	0	-0.0558834	0.0615297	0.0101098	0	-0.0638438	-0.43763	0	0	-0.021489	0.160039	0	0.183211	-0.136465	0.8168
145	0.047512	0.259302	26	5.09902	0.0508534	0.721015	-0.124768	0	0.140054	0	-0.211445	0	0	0	0	0.152255	0	-0.0778222	0.154737	-0.00094219	0	-0.0168607	-0.586738	0	0	0.271959	0.0369956	0	0.200358	-0.191584	0.768099
145.5	0.0390721	0.244416	26	5.09902	0.047934	0.668096	-0.0104762	0	-0.252063	0	-0.232008	0	0	0	0	0.105285	0	-0.042558	0.110124	-0.0202795	0	0.0131344	-0.484625	0	0	0.277889	0.0317939	0	0.329787	-0.178298	0.700072
146	0.0509609	0.248966	26	5.09902	0.0488262	0.583022	-0.0908297	0	0.00933408	0	-0.0929306	0	0	0	0	0.127813	0	-0.0651867	0.0766001	0.0162939	0	-0.0210498	-0.620472	0	0	0.177431	0.122314	0	0.274432	-0.0237072	0.851921
146.5	0.0511647	0.21893	26	5.09902	0.0429357	0.475475	0	0	0.190787	0	0.216187	0	0	0	0	0.124153	0	-0.0603293	0.0796534	0.00709634	0	0.012417	-0.598591	0	0	0.108384	0.12314	0	0.0695404	-0.140021	0.722388
147	0.0472067	0.274093	26	5.09902	0.0537541	0.656097	0	0	-0.144938	0	0.358771	0	0	0	0	0.123704	0	-0.0650899	0.0708959	0.00204889	0	0	-0.800249	0	0	0.24636	-0.0527467	0	0.0472378	-0.0054329	0.790714
147.5	0.0636712	0.254392	26	5.09902	0.0498903	0.635203	0	0	-0.150253	0	0.853112	0	0	0	0	0.148015	0	-0.0461988	-0.0213626	0.0281834	0	0	-0.309822	0	0	0.137682	-0.11298	0	0.105737	-0.212081	0.600215
148	0.0150359	0.249143	26	5.09902	0.048861	0.467686	0	0	0.0124887	0	0.192556	0	0	0	0	0.14531	0	-0.0488106	-0.0208778	0.000598216	0	0	-0.877414	0	0	-0.0522546	0.0530384	0	0.0304925	-0.193164	0.681285
148.5	0.0558813	0.259937	26	5.09902	0.0509778	0.325457	0	0	-0.103021	0	0.5638	0	0	0	0	0.247853	0	-0.0738636	-0.00485842	0.0248559	0	0	-0.583589	0	0	0.179603	0.158726	0	0.0384995	-0.22512	0.904571
149	0.0422406	0.21312	26	5.09902	0.0417963	0.509184	0	0	-0.0697031	0	0.412529	0	0	0	0	0.270732	0	-0.0409146	-0.0304709	0.0126523	0	0	-0.638127	0	0	0.113434	0.0322314	0	-0.0148806	0.0432657	0.498325
149.5	0.0663546	0.209781	26	5.09902	0.0411414	0.578127	0	0	0.04801	0	0.746593	0	0	0	0	0.138977	0	-0.00796259	0.0552375	0.021977	0	0	-0.307335	0	0	0.305014	0.0202722	0	-0.16036	-0.00350669	0.290176
150	0.0565511	0.174246	26	5.09902	0.0341725	0.590469	0	0	0.126745	0	0.23671	0	0	0	0	0.0800876	0	-0.0150475	-0.00744752	0.0370669	0	0	-0.209532	0	0	0.101515	0.0372873	0	-0.21268	0.173804	0.531351
150.5	0.0249596	0.228621	26	5.09902	0.0448362	0.540103	0	0	-0.101983	0	-0.0872719	0	0	0	0	0.0232057	0	-0.0177713	-0.0335138	0.00084498	0	0	-0.79196	0	0	0.242191	0.22562	0	-0.0102738	0.161555	0.498205
151	0.010954	0.211769	26	5.09902	0.0415312	0.185096	0	0	0.11754	0	-0.146569	0	0	0	0	0.0654877	0	-0.0198293	-0.0208778	0.0291182	0	0	-0.839536	0	0	0.0293565	0.111035	0	0.099521	0.121154	0.553309
151.5	0.0366318	0.210765	26	5.09902	0.0413343	0.29259	0	0	0.0452444	0	0.31115	0	0	0	0	0.056176	0	-0.0394316	-0.0762701	-0.0260373	0	0	-0.591877	0	0	0.043976	-0.0544482	0	0.0593031	0.186151	0.745902
152	0.0234674	0.240563	26	5.09902	0.0471783	0.229435	0	0	-0.0160754	0	0.172472	0	0	0	0	0.0795286	0	-0.0351008	-0.00611687	-0.10299	0	0	-0.801077	0	0	0.11907	-0.143899	0	0.076085	0.256482	0.782338
152.5	0.0362029	0.219274	26	5.09902	0.0430032	0.391453	0	0	0	0	0.360923	0	0	0	0	0.187751	0	-0.0586799	-0.038888	-0.0858365	0	0	-0.734604	0	0	0.272957	-0.135051	0	0.150305	0.155776	0.475171
153	0.0457127	0.193773	26	5.09902	0.038002	0.174096	0	0	0	0	0.273253	0	0	0	0	0.180704	0	-0.0542643	-0.0237042	-0.08716	0	0	-0.401823	0	0	0.0559535	-0.0627613	0	-0.00416804	0.451376	0.687029
153.5	0.0295259	0.169772	26	5.09902	0.033295	0.226014	0	0	0	0	0.267554	0	0	0	0	0	0	-0.057442	-0.104699	-0.0406488	0	0	-0.446001	0	0	0.164455	0.14385	0	-0.106248	0.151973	0.568864
154	0.0232947	0.20371	26	5.09902	0.0399508	0.195279	0	0	0	0	0.0167371	0	0	0	0	0	0	-0.0826705	-0.119078	-0.0717485	0	0	-0.485868	0	0	0.00827853	0.140739	0	0.000329056	0.164666	0.838997
154.5	0.0371481	0.183124	26	5.09902	0.0359135	0.14865	0	0	0	0	0.297402	0	0	0	0	0	0	-0.056861	-0.0101501	0.0129215	0	0	-0.455864	0	0	0.261038	0.175887	0	-0.117912	0.0497358	0.661003
155	0.0313203	0.249075	26	5.09902	0.0488476	0.261065	0	0	0	0	0.351239	0	0	0	0	0	0	-0.076893	-0.0774047	0.0357359	0	0	-0.749109	0	0	0.142262	-0.112543	0	-0.106285	0.339211	0.807048
155.5	0.0139102	0.247097	26	5.09902	0.0484597	0.235593	0	0	0	0	0.114131	0	0	0	0	0	0	-0.0620241	-0.0540719	-0.0618181	0	0	-0.878823	0	0	-0.0272428	0.0655809	0	0.100362	0.124068	0.805911
156	0.0174662	0.305281	26	5.09902	0.0598705	0.0181306	0	0	0	0	0.0777477	0	0	0	0	0	0	-0.02906	0.0687297	-0.0464814	0	0	-1.16303	0	0	0.0948215	0.145552	0	0.0648971	0.303946	0.91887
156.5	-0.00336678	0.295232	26	5.09902	0.0578998	0.12173	0	0	0	0	-0.150554	0	0	0	0	0	0	-0.0559258	-0.098035	-0.0435277	0	0	-1.14753	0	0	0.217356	-0.0672825	0	0.229571	0.0693436	0.837322
157	-0.00402345	0.285626	26	5.09902	0.0560158	0.0785222	0	0	0	0	-0.132581	0	0	0	0	0	0	-0.0787755	-0.087627	-0.0521121	0	0	-1.11828	0	0	0.367485	-0.0989791	0	0.0273847	0.257371	0.732978
157.5	-0.00933878	0.305847	26	5.09902	0.0599815	0.203647	0	0	0	0	-0.153583	0	0	0	0	0	0	-0.0625991	-0.034009	-0.0742834	0	0	-1.28346	0	0	0.189819	0.0458921	0	-0.100508	0.366474	0.659806
158	0.0247133	0.209662	26	5.09902	0.0411181	0.271854	0	0	0	0	0.0250658	0	0	0	0	0	0	-0.0724865	0.00745784	-0.0994235	0	0	-0.661417	0	0	0.405883	0.0754011	0	-0.0403642	0.0926063	0.637968
158.5	0.0280113	0.189684	26	5.09902	0.0372	0.379059	0	0	0	0	0.149837	0	0	0	0	0	0	-0.0722535	0.045139	-0.0389214	0	0	-0.571239	0	0	0.174025	0.00398639	0	-0.00789733	0.0450437	0.621515
159	0.00999663	0.208901	26	5.09902	0.0409688	0.317641	0	0	0	0	-0.0995856	0	0	0	0	0	0	-0.0584287	0.0668523	0.0138412	0	0	-0.746457	0	0	0.0142673	0.0531356	0	-0.151	0.300884	0.548762
159.5	-0.0164272	0.246525	26	5.09902	0.0483475	0.401874	0	0	0	0	-0.162589	0	0	0	0	0	0	-0.05332	0.0730414	0.0672021	0	0	-1.12424	0	0	0.177372	0.0108896	0	-0.0171475	0.0292389	0.170576
160	-0.021327	0.213068	26	5.09902	0.0417861	0.169438	0	0	0	0	-0.263051	0	0	0	0	0	0	-0.0529447	0.0142039	0.0745526	0	0	-0.922669	0	0	0.160463	-0.109383	0	-0.115133	0.150244	0.339775
160.5	0.0314791	0.13881	26	5.09902	0.0272228	0.322746	0	0	0	0	-0.307524	0	0	0	0	0	0	-0.0420495	0.00725153	-0.000329019	0	0	0	0	0	0.170561	0.1351	0	-0.0180615	0.0434632	0.507299
161	0.0316564	0.153777	26	5.09902	0.0301582	0.228041	0	0	0	0	-0.213836	0	0	0	0	0	0	-0.066706	-0.0202692	-0.0162341	0	0	0	0	0	0.20209	0.00656296	0	-0.0959014	0.130538	0.668781
161.5	0.0314527	0.165423	26	5.09902	0.0324421	0.373296	0	0	0	0	-0.0476209	0	0	0	0	0	0	-0.0760759	-0.256847	0.0203169	0	0	0	0	0	0.230038	-0.166213	0	-0.0521005	0.174693	0.618284
162	0.000856002	0.174253	26	5.09902	0.0341739	0.490685	0	0	0	0	-0.384514	0	0	0	0	0	0	-0.0917771	-0.187838	0.0430566	0	0	0	0	0	-0.0275951	-0.160914	0	-0.0984242	-0.090038	0.529616
162.5	0.0233702	0.18903	26	5.09902	0.0370718	0.759355	0	0	0	0	-0.285526	0	0	0	0	0	0	-0.0760608	-0.169209	0.02096	0	0	0	0	0	0.102219	-0.122071	0	-0.0878213	0.0418827	0.423896
163	0.0291026	0.166177	26	5.09902	0.03259	0.441187	0	0	0	0	-0.135371	0	0	0	0	0	0	-0.0771079	-0.139584	-0.0194719	0	0	0	0	0	-0.0267144	0.0514827	0	-0.11484	0.110041	0.667046
163.5	0.0479057	0.157931	26	5.09902	0.0309727	0.462002	0	0	0	0	-0.147246	0	0	0	0	0	0	-0.108468	-0.00991284	-0.0303221	0	0	0	0	0	0.159876	-0.036315	0	0.0698695	0.368894	0.517171
164	0.0207065	0.17283	26	5.09902	0.0338947	0.383743	0	0	0	0	-0.301267	0	0	0	0	0	0	-0.0834877	0.10378	-0.0160247	0	0	0	0	0	-0.171618	-0.137093	0	-0.120252	0.279893	0.600694
164.5	0.0340579	0.175981	26	5.09902	0.0345127	0.24504	0	0	0	0	-0.392564	0	0	0	0	0	0	-0.0963077	0.0686678	-0.05114	0	0	0	0	0	0.214772	-0.118328	0	0.0275675	0.382378	0.605421
165	0.0316816	0.177582	26	5.09902	0.0348267	0.206805	0	0	0	0	-0.477246	0	0	0	0	0	0	-0.0795382	0.0820362	-0.0243997	0	0	0	0	0	0.12547	-0.00904229	0	0.0170378	0.365931	0.616669
165.5	0.0354102	0.187895	26	5.09902	0.0368493	0.463528	0	0	0	0	-0.377381	0	0	0	0	0	0	-0.0647963	-0.117912	0	0	0	0	0	0	0.146372	-0.0361692	0	-0.0235823	0.260928	0.669678
166	0.0303595	0.183792	26	5.09902	0.0360446	0.308773	0	0	0	0	-0.309715	0	0	0	0	0	0	-0.0583621	-0.0926092	0	0	0	0	0	0	0.0346407	0	0	-0.0554276	0.166247	0.7958
166.5	0.013915	0.169654	26	5.09902	0.0332718	0.281222	0	0	0	0	-0.328644	0	0	0	0	0	0	-0.0614279	-0.180329	0	0	0	0	0	0	0.0196689	0	0	-0.0585353	-0.0152615	0.705098
167	0.0456353	0.160063	26	5.09902	0.031391	0.362612	0	0	0	0	0.112776	0	0	0	0	0	0	-0.0545094	-0.171045	0	0	0	0	0	0	0.0681071	0	0	0.101934	0.0598113	0.706833
167.5	0.0248814	0.157992	26	5.09902	0.0309848	0.338456	0	0	0	0	0.144138	0	0	0	0	0	0	-0.0467738	-0.151591	0	0	0	0	0	0	-0.0526656	0	0	-0.0229242	-0.216921	0.655199
168	0.00767894	0.15407	26	5.09902	0.0302157	0.175701	0	0	0	0	0.0468638	0	0	0	0	0	0	-0.0266328	-0.186817	0	0	0	0	0	0	-0.165864	0	0	-0.078498	-0.228676	0.663575
168.5	0.0281881	0.194737	26	5.09902	0.038191	0.510526	0	0	0	0	-0.105483	0	0	0	0	0	0	-0.0267145	-0.111115	0	0	0	0	0	0	0.0221935	0	0	0.0108954	-0.326715	0.759304
169	0.008317	0.112005	26	5.09902	0.021966	-0.00318404	0	0	0	0	-0.165657	0	0	0	0	0	0	-0.0297803	-0.0594254	0	0	0	0	0	0	-0.170092	0	0	0.137874	0.0215834	0.484923
169.5	0.0157777	0.158167	26	5.09902	0.0310191	0.243066	0	0	0	0	-0.243006	0	0	0	0	0	0	-0.0734308	-0.0332353	0	0	0	0	0	0	-0.202149	0	0	0.0599978	-0.0209908	0.679969
170	0.018819	0.106986	26	5.09902	0.0209817	0.295642	0	0	0	0	-0.179645	0	0	0	0	0	0	-0.0443315	-0.0639744	0	0	0	0	0	0	-0.105977	0	0	0.0538554	0.186052	0.347673
170.5	0.0346946	0.144709	26	5.09902	0.0283798	0.221488	0	0	0	0	-0.179605	0	0	0	0	0	0	-0.0167635	-0.0683996	0	0	0	0	0	0	0.144786	0	0	0.18566	-0.0272633	0.642156
171	0.0193407	0.138104	26	5.09902	0.0270845	0.255223	0	0	0	0	-0.0692596	0	0	0	0	0	0	-0.0134949	-0.0498427	0	0	0	0	0	0	0.139561	0	0	0.0257395	-0.32306	0.537992
171.5	0.0318396	0.127859	26	5.09902	0.0250751	0.22283	0	0	0	0	0.0842432	0	0	0	0	0	0	-0.0315629	0.0111507	0	0	0	0	0	0	0.212013	0	0	-0.0063983	-0.203635	0.539189
172	0.0309837	0.181176	26	5.09902	0.0355314	0.144598	0	0	0	0	-0.0155814	0	0	0	0	0	0	-0.0483657	-0.00597246	0	0	0	0	0	0	0.0162635	0	0	0.0711126	-0.230355	0.873878
172.5	0.0292883	0.149349	26	5.09902	0.0292897	0.214041	0	0	0	0	0.0263808	0	0	0	0	0	0	-0.0663307	-0.155862	0	0	0	0	0	0	0.024131	0	0	0.0109685	-0.00177804	0.709944
173	0.0295277	0.130946	26	5.09902	0.0256806	0.310615	0	0	0	0	-0.150315	0	0	0	0	0	0	-0.0422523	-0.126494	0	0	0	0	0	0	0.150775	0	0	-0.0494315	0.161901	0.512923
173.5	-0.000799828	0.145618	26	5.09902	0.0285579	0.15465	0	0	0	0	-0.323265	0	0	0	0	0	0	-0.0614733	-0.153541	0	0	0	0	0	0	-0.19205	0	0	0.0104932	-0.0353633	0.579754
174	0.0198327	0.126099	26	5.09902	0.0247301	0.202621	0	0	0	0	-0.0581812	0	0	0	0	0	0	-0.0758822	-0.027562	0	0	0	0	0	0	0.0116839	0	0	-0.0950971	-0.0307206	0.588788
174.5	0.00382381	0.102985	26	5.09902	0.0201969	0.0234988	0	0	0	0	-0.121065	0	0	0	0	0	0	-0.0686883	-0.00709681	0	0	0	0	0	0	-0.10903	0	0	0.0274579	-0.114486	0.468829
175	0.0375507	0.137622	26	5.09902	0.0269899	0.337982	0	0	0	0	0.191161	0	0	0	0	0	0	-0.0381121	-0.0715767	0	0	0	0	0	0	0.038046	0	0	-0.00723922	-0.0632686	0.589326
175.5	0.0345685	0.108575	26	5.09902	0.0212933	0.360349	0	0	0	0	0.190245	0	0	0	0	0	0	-0.0576055	-0.00912889	0	0	0	0	0	0	-0.0387506	0	0	0.0714416	-0.00469205	0.386921
176	0.0319899	0.112542	26	5.09902	0.0220712	0.2933	0	0	0	0	0.124213	0	0	0	0	0	0	-0.11118	-0.00917015	0	0	0	0	0	0	-0.0986966	0	0	0.0465065	0.142885	0.443879
176.5	0.0310932	0.175877	26	5.09902	0.0344923	0.0164202	0	0	0	0	0.322428	0	0	0	0	0	0	-0.094737	-0.0759915	0	0	0	0	0	0	0	0	0	-0.0940368	-0.0806045	0.814946
177	0.0387649	0.146013	26	5.09902	0.0286355	0.266986	0	0	0	0	0.558022	0	0	0	0	0	0	-0.080661	-0.0271907	0	0	0	0	0	0	0	0	0	0.00233995	-0.120907	0.409298
177.5	0.0653158	0.2206	26	5.09902	0.0432632	0.480238	0	0	0	0	0.489161	0	0	0	0	0	0	-0.0682102	0.0174945	0	0	0	0	0	0	0	0	0	-0.0900516	-0.0481553	0.917734
178	0.0393978	0.157552	26	5.09902	0.0308984	0.675728	0	0	0	0	-0.0998247	0	0	0	0	0	0	-0.0566249	0.00708649	0	0	0	0	0	0	0	0	0	0.0368177	0.0263743	0.434785
178.5	0.0203322	0.142916	26	5.09902	0.0280282	0.335351	0	0	0	0	-0.305093	0	0	0	0	0	0	-0.0589825	0.0345866	0	0	0	0	0	0	0	0	0	-0.0340024	0	0.556779
179	0.0243739	0.126214	26	5.09902	0.0247527	0.228383	0	0	0	0	0	0	0	0	0	0	0	-0.059724	0.0664294	0	0	0	0	0	0	0	0	0	-0.17089	0	0.569523
179.5	0.0225503	0.135997	26	5.09902	0.0266711	0.0703647	0	0	0	0	0	0	0	0	0	0	0	-0.0818837	0.030801	0	0	0	0	0	0	0	0	0	-0.105225	0	0.672251
180	0.0300881	0.155282	26	5.09902	0.0304532	0.192753	0	0	0	0	0	0	0	0	0	0	0	-0.0836027	0.0099541	0	0	0	0	0	0	0	0	0	-0.0939637	0	0.75715
180.5	0.0115654	0.116899	26	5.09902	0.0229257	-0.0614178	0	0	0	0	0	0	0	0	0	0	0	-0.0879668	0.0353293	0	0	0	0	0	0	0	0	0	-0.143578	0	0.558334
181	0.0188191	0.111233	26	5.09902	0.0218145	0.0709173	0	0	0	0	0	0	0	0	0	0	0	-0.0678894	-0.023405	0	0	0	0	0	0	0	0	0	-0.0438741	0	0.553548
181.5	0.0284929	0.165267	26	5.09902	0.0324115	0.16636	0	0	0	0	0	0	0	0	0	0	0	-0.0555777	0	0	0	0	0	0	0	0	0	0	-0.172169	0	0.802202
182	0.0186475	0.151301	26	5.09902	0.0296725	-0.16307	0	0	0	0	0	0	0	0	0	0	0	-0.0724321	0	0	0	0	0	0	0	0	0	0	-0.0206574	0	0.740996
182.5	0.0201111	0.136442	26	5.09902	0.0267584	-0.114652	0	0	0	0	0	0	0	0	0	0	0	-0.0568277	0	0	0	0	0	0	0	0	0	0	0.0166722	0	0.677695
183	0.0238256	0.180122	26	5.09902	0.0353249	-0.0965212	0	0	0	0	0	0	0	0	0	0	0	-0.0827371	0	0	0	0	0	0	0	0	0	0	-0.0959746	0	0.894699
183.5	0.0278976	0.150127	26	5.09902	0.0294424	0.106152	0	0	0	0	0	0	0	0	0	0	0	-0.07071	0	0	0	0	0	0	0	0	0	0	-0.0609118	0	0.750808
184	0.0109058	0.105145	26	5.09902	0.0206206	-0.130914	0	0	0	0	0	0	0	0	0	0	0	-0.0584589	0	0	0	0	0	0	0	0	0	0	-0.0347336	0	0.507658
184.5	0.00948457	0.118726	26	5.09902	0.0232842	-0.204568	0	0	0	0	0	0	0	0	0	0	0	-0.0662944	0	0	0	0	0	0	0	0	0	0	-0.0367445	0	0.554206
185	0.0118084	0.104256	26	5.09902	0.0204464	-0.0479185	0	0	0	0	0	0	0	0	0	0	0	-0.0466013	0	0	0	0	0	0	0	0	0	0	-0.107674	0	0.509214
185.5	0.00535919	0.0542323	26	5.09902	0.0106358	0.104205	0	0	0	0	0	0	0	0	0	0	0	-0.0526239	0	0	0	0	0	0	0	0	0	0	-0.124639	0	0.212397
186	0.0119474	0.0959897	26	5.09902	0.0188251	-0.0231567	0	0	0	0	0	0	0	0	0	0	0	-0.0550935	0	0	0	0	0	0	0	0	0	0	-0.0838361	0	0.472717
186.5	0.0242256	0.121283	26	5.09902	0.0237856	0.0743908	0	0	0	0	0	0	0	0	0	0	0	-0.0397797	0	0	0	0	0	0	0	0	0	0	-0.0175862	0	0.61284
187	0.0203537	0.0943069	26	5.09902	0.0184951	0.136703	0	0	0	0	0	0	0	0	0	0	0	-0.07117	0	0	0	0	0	0	0	0	0	0	0.00614237	0	0.457521
187.5	0.0143118	0.0737601	26	5.09902	0.0144655	0.045945	0	0	0	0	0	0	0	0	0	0	0	-0.0693844	0	0	0	0	0	0	0	0	0	0	0.0301634	0	0.365382
188	0.0229082	0.138806	26	5.09902	0.0272221	0.0525762	0	0	0	0	0	0	0	0	0	0	0	-0.0673597	0	0	0	0	0	0	0	0	0	0	-0.0832145	0	0.69361
188.5	0.0112021	0.0919131	26	5.09902	0.0180256	0.0495763	0	0	0	0	0	0	0	0	0	0	0	-0.0617699	0	0	0	0	0	0	0	0	0	0	-0.133012	0	0.43646
189	0.0207372	0.109426	26	5.09902	0.0214602	-0.0152887	0	0	0	0	0	0	0	0	0	0	0	-0.0375976	0	0	0	0	0	0	0	0	0	0	0.0375489	0	0.554505
189.5	0.0140506	0.128066	26	5.09902	0.0251158	-0.0995211	0	0	0	0	0	0	0	0	0	0	0	-0.0376037	0	0	0	0	0	0	0	0	0	0	-0.121348	0	0.623788
190	0.00281954	0.0188488	26	5.09902	0.00369656	-0.0147361	0	0	0	0	0	0	0	0	0	0	0	-0.00595606	0	0	0	0	0	0	0	0	0	0	0.0940002	0	0
190.5	-0.00408192	0.0238501	26	5.09902	0.00467738	-0.12052	0	0	0	0	0	0	0	0	0	0	0	0.00364082	0	0	0	0	0	0	0	0	0	0	0.0107491	0	0
191	-0.0121404	0.0398727	26	5.09902	0.00781968	-0.1086	0	0	0	0	0	0	0	0	0	0	0	-0.0315901	0	0	0	0	0	0	0	0	0	0	-0.17546	0	0
191.5	-0.00735589	0.0256751	26	5.09902	0.0050353	-0.125046	0	0	0	0	0	0	0	0	0	0	0	-0.0385298	0	0	0	0	0	0	0	0	0	0	-0.0276772	0	0
192	0.00167413	0.0435258	26	5.09902	0.00853612	0.190595	0	0	0	0	0	0	0	0	0	0	0	-0.0614037	0	0	0	0	0	0	0	0	0	0	-0.0856641	0	0
192.5	-0.00152397	0.0318243	26	5.09902	0.00624127	0.115362	0	0	0	0	0	0	0	0	0	0	0	-0.0719539	0	0	0	0	0	0	0	0	0	0	-0.0830317	0	0
193	-0.000706182	0.0144548	26	5.09902	0.00283483	0.0341298	0	0	0	0	0	0	0	0	0	0	0	-0.0629472	0	0	0	0	0	0	0	0	0	0	0.0104567	0	0
193.5	-0.00361156	0.0174024	26	5.09902	0.00341289	-0.065365	0	0	0	0	0	0	0	0	0	0	0	-0.054458	0	0	0	0	0	0	0	0	0	0	0.0259223	0	0
194	-0.0109067	0.0416214	26	5.09902	0.00816263	-0.207305	0	0	0	0	0	0	0	0	0	0	0	-0.0542219	0	0	0	0	0	0	0	0	0	0	-0.0220467	0	0
194.5	0.0105193	0.0574188	26	5.09902	0.0112608	0.289037	0	0	0	0	0	0	0	0	0	0	0	-0.0363749	0	0	0	0	0	0	0	0	0	0	0.0208402	0	0
195	-0.00137772	0.0104829	26	5.09902	0.00205586	0.00868375	0	0	0	0	0	0	0	0	0	0	0	-0.0516706	0	0	0	0	0	0	0	0	0	0	0.0071661	0	0
195.5	-0.0103652	0.0301354	26	5.09902	0.00591005	-0.0815483	0	0	0	0	0	0	0	0	0	0	0	-0.0696326	0	0	0	0	0	0	0	0	0	0	-0.118314	0	0
196	-0.00437531	0.0160714	26	5.09902	0.00315187	-0.0267881	0	0	0	0	0	0	0	0	0	0	0	-0.0785243	0	0	0	0	0	0	0	0	0	0	-0.00844576	0	0
196.5	-0.00758985	0.0239246	26	5.09902	0.00469199	-0.0842324	0	0	0	0	0	0	0	0	0	0	0	-0.0905817	0	0	0	0	0	0	0	0	0	0	-0.022522	0	0
197	-0.00241022	0.0156171	26	5.09902	0.00306277	0	0	0	0	0	0	0	0	0	0	0	0	-0.0776194	0	0	0	0	0	0	0	0	0	0	0.0149537	0	0
197.5	-0.0014969	0.0206996	26	5.09902	0.00405953	0	0	0	0	0	0	0	0	0	0	0	0	-0.0902155	0	0	0	0	0	0	0	0	0	0	0.0512961	0	0
198	-0.00584566	0.0298071	26	5.09902	0.00584566	0	0	0	0	0	0	0	0	0	0	0	0	0	0	0	0	0	0	0	0	0	0	0	-0.151987	0	0
198.5	-0.0038882	0.019826	26	5.09902	0.0038882	0	0	0	0	0	0	0	0	0	0	0	0	0	0	0	0	0	0	0	0	0	0	0	-0.101093	0	0
199	0.00588363	0.0300007	26	5.09902	0.00588363	0	0	0	0	0	0	0	0	0	0	0	0	0	0	0	0	0	0	0	0	0	0	0	0.152974	0	0
199.5	0.000728422	0.00371424	26	5.09902	0.000728422	0	0	0	0	0	0	0	0	0	0	0	0	0	0	0	0	0	0	0	0	0	0	0	0.018939	0	0
200	-0.000369836	0.0018858	26	5.09902	0.000369836	0	0	0	0	0	0	0	0	0	0	0	0	0	0	0	0	0	0	0	0	0	0	0	-0.00961574	0	0
200.5	0.00465459	0.0237338	26	5.09902	0.00465459	0	0	0	0	0	0	0	0	0	0	0	0	0	0	0	0	0	0	0	0	0	0	0	0.121019	0	0
201	0.00151731	0.0077368	26	5.09902	0.00151731	0	0	0	0	0	0	0	0	0	0	0	0	0	0	0	0	0	0	0	0	0	0	0	0.0394501	0	0
201.5	-0.000846545	0.00431655	26	5.09902	0.000846545	0	0	0	0	0	0	0	0	0	0	0	0	0	0	0	0	0	0	0	0	0	0	0	-0.0220102	0	0
202	-0.00149762	0.00763642	26	5.09902	0.00149762	0	0	0	0	0	0	0	0	0	0	0	0	0	0	0	0	0	0	0	0	0	0	0	-0.0389382	0	0
202.5	0.00543364	0.0277062	26	5.09902	0.00543364	0	0	0	0	0	0	0	0	0	0	0	0	0	0	0	0	0	0	0	0	0	0	0	0.141275	0	0
203	0.00112498	0.00573628	26	5.09902	0.00112498	0	0	0	0	0	0	0	0	0	0	0	0	0	0	0	0	0	0	0	0	0	0	0	0.0292494	0	0
203.5	0.00139356	0.00710581	26	5.09902	0.00139356	0	0	0	0	0	0	0	0	0	0	0	0	0	0	0	0	0	0	0	0	0	0	0	0.0362327	0	0
204	-0.00701142	0.0357513	26	5.09902	0.00701142	0	0	0	0	0	0	0	0	0	0	0	0	0	0	0	0	0	0	0	0	0	0	0	-0.182297	0	0
204.5	0.00108982	0.00555702	26	5.09902	0.00108982	0	0	0	0	0	0	0	0	0	0	0	0	0	0	0	0	0	0	0	0	0	0	0	0.0283353	0	0
205	0.00214167	0.0109204	26	5.09902	0.00214167	0	0	0	0	0	0	0	0	0	0	0	0	0	0	0	0	0	0	0	0	0	0	0	0.0556835	0	0
205.5	0.000149059	0.000760057	26	5.09902	0.000149059	0	0	0	0	0	0	0	0	0	0	0	0	0	0	0	0	0	0	0	0	0	0	0	0.00387554	0	0
206	-0.000413429	0.00210808	26	5.09902	0.000413429	0	0	0	0	0	0	0	0	0	0	0	0	0	0	0	0	0	0	0	0	0	0	0	-0.0107491	0	0

## Sheet: Fig.1f-KR_Exo70(noHEPES)
		sd	c	sqrt	se	3	7	8	9	10	11	12	17	18	19	20	22	24	34	36	37	38	45	46	49	50	58	59	60	61
-25	0.257983	0.446233	23	4.79583	0.0930459		0.566932	0.187588	-0.271797	0.51818	0.0217374	0.15995	-0.0342375	0.810722	0.699288	0.239984		0.121556	-0.466287	-0.132097	0.330171	0.783507	-0.0524821	-0.0700409	-0.449167	1.06832	0.46535	-0.060089	0.349379	1.14714
-24.5	0.206779	0.430458	23	4.79583	0.0897567		0.421804	0.190874	-0.178322	0.168121	-0.0548469	0.0393179	-0.0786913	0.776059	0.838115	0.289273		0.0968093	-0.365393	-0.229053	0.096656	0.704976	-0.0966155	-0.124453	-0.406752	0.998806	0.518346	-0.0806072	0.134435	1.09705
-24	0.186742	0.431477	23	4.79583	0.0899693		0.53074	0.210888	-0.602372	-0.0329346	0.0670532	0.109735	-0.12738	0.835048	0.941995	0.161221		0.0975682	-0.413852	0.0669139	0.0378076	0.721955	-0.0611425	-0.13967	-0.0838058	0.606151	0.714218	-0.248521	-0.0375384	0.940998
-23.5	0.17792	0.430811	23	4.79583	0.0898304		0.703436	0.380913	-0.729659	-0.149871	-0.0328146	0.113171	-0.138437	0.787747	0.951386	0.379651		0.131983	-0.439725	-0.0901252	0.163817	0.705004	-0.127724	-0.100688	-0.315828	0.597563	0.704625	0.0224025	0.175758	0.399578
-23	0.156693	0.370719	24	4.89898	0.0756726		0.701927	0.295842	-0.231204	0.0990852	-0.0293459	0.0360382	0.345899	0.653503	0.858819	0.144202	-0.448904	-0.189131	-0.312024	0.330459	0.143857	0.72422	-0.0597568	-0.0822998	-0.31148	0.610244	0.517903	-0.210521	0.0471568	0.126147
-22.5	0.152445	0.39067	24	4.89898	0.0797451		0.567875	0.266921	-0.39191	0.0399015	-0.0903062	0.108872	0.0179755	0.525565	0.84956	0.164513	-0.875059	-0.0970073	-0.210182	0.222624	0.406397	0.758571	-0.10725	-0.0815112	-0.0950168	0.589316	0.609301	0.0544884	0.325021	0.100015
-22	0.196516	0.349839	24	4.89898	0.0714105		0.74928	0.287323	-0.109067	-0.0879897	-0.0225104	0.183928	0.271152	0.541482	0.862506	0.117989	-0.591407	0.0183786	-0.040408	0.248246	0.210924	0.69724	0.0473205	0.00930174	-0.0702502	0.769653	0.514927	-0.230306	0.17558	0.163089
-21.5	0.164966	0.364173	24	4.89898	0.0743365		0.952167	0.245254	-0.0928721	-0.115881	-0.0754654	0.178205	0.302124	0.424982	0.816042	-0.216411	-0.405823	-0.201538	0.0195858	0.207418	0.307815	0.696021	-0.00827935	-0.124543	-0.254018	0.746431	0.333618	-0.152997	0.0851405	0.292197
-21	0.190172	0.354673	24	4.89898	0.0723973		0.759224	0.326999	-0.0640338	-0.265564	-0.0878446	0.13349	0.157544	0.501614	0.817687	0.0332008	-0.576497	-0.131257	0.182784	0.379941	0.276583	0.75502	0.0974816	-0.155638	-0.17132	0.617809	0.418337	-0.0931693	0.417554	0.234195
-20.5	0.16438	0.358982	24	4.89898	0.0732769		0.695069	0.291116	0.458607	-0.187286	-0.0726376	0.061061	-0.0277715	0.467277	0.708475	-0.047798	-0.717586	-0.03811	0.457583	0.299057	0.117932	0.776836	0.132816	-0.177898	-0.236711	0.558963	0.433596	-0.0641717	-0.078372	0.135068
-20	0.170915	0.352257	24	4.89898	0.0719043		0.859519	0.133227	0.0720602	-0.152991	-0.0630251	0.106298	0.0915586	0.49776	0.826874	0.234238	-0.604609	0.247501	0.484215	0.383619	-0.142683	0.675241	-0.0948141	-0.114184	-0.224093	0.525602	0.210751	-0.169851	0.193704	0.126036
-19.5	0.192294	0.315782	24	4.89898	0.0644587		0.635441	0.199296	0.183862	0.0204316	-0.0870105	0.22501	0.0722253	0.28368	0.875668	0.0828312	-0.648927	0.0974362	0.508128	0.0749498	0.219754	0.625657	-0.0283715	-0.0787512	-0.0379385	0.561226	0.460981	-0.0306203	0.0684419	0.331655
-19	0.201141	0.386	24	4.89898	0.0787918		0.511538	0.49469	0.0723088	0.0342716	-0.116621	0.106403	0.116323	0.300798	0.931775	0.222095	-1.04703	0.0643416	0.650266	0.194406	0.155364	0.502515	0.0779437	-0.0345186	-0.191568	0.606523	0.689587	0.0870453	0.0845616	0.314369
-18.5	0.18948	0.368596	24	4.89898	0.0752394		0.164175	0.438132	0.0413041	-0.110251	-0.154186	0.105802	0.197601	0.408289	0.911131	0.260047	-0.8562	-0.0624608	0.72242	0.305455	0.0301052	0.647243	0.125922	-0.131676	-0.0800972	0.69377	0.394973	-0.0593038	0.343234	0.212097
-18	0.209033	0.355408	24	4.89898	0.0725473		0.282094	0.325307	0.234329	-0.383275	-0.146465	0.0897687	0.325402	0.431689	0.860116	0.193646	-0.648161	0.00260666	0.788329	0.0730644	0.157759	0.519772	0.00180136	-0.154653	0.0833795	0.691413	0.686991	0.0958911	0.191388	0.314591
-17.5	0.239021	0.364174	24	4.89898	0.0743367		0.5036	0.481543	0.101396	-0.335796	-0.142671	0.0578074	0.345058	0.206697	1.02753	0.25427	-0.684995	0.119345	0.813991	0.330397	0.257186	0.49331	-0.0785326	-0.0316152	0.180869	0.70766	0.307563	0.106621	0.216503	0.498779
-17	0.234222	0.383536	24	4.89898	0.078289		0.165992	0.523183	0.00443939	-0.17924	-0.0311362	0.0561348	0.683521	0.321345	0.846113	0.117585	-0.88107	0.105157	0.858698	0.148107	0.162314	0.514618	-0.0326324	-0.0358628	-0.0208875	0.562606	0.513471	0.150641	0.378946	0.689295
-16.5	0.238769	0.383027	24	4.89898	0.0781851		0.412923	0.324957	-0.0893561	-0.313277	-0.139935	0.153273	1.00705	0.342994	0.79326	0.225138	-0.65653	-0.0159699	0.782624	0.487993	0.360276	0.579731	-0.111165	-0.176482	0.0925444	0.411335	0.454617	0.00978801	0.313844	0.480826
-16	0.29859	0.340354	24	4.89898	0.0694744		0.443338	0.370604	0.479668	-0.190593	-0.0577866	0.245302	0.819857	0.387867	0.838043	0.315765	-0.420969	0.106774	0.760938	0.555803	0.303823	0.63372	-0.167908	-0.0987705	-0.0422439	0.515541	0.357457	0.0127715	0.413279	0.583876
-15.5	0.221888	0.428557	24	4.89898	0.0874789		0.152191	0.252645	0.0594879	-0.28046	-0.0918116	0.34674	0.501471	0.195685	0.728771	0.255295	-1.00967	0.0777708	0.82174	0.65078	0.170017	0.657945	-0.1527	-0.188669	-0.219148	0.696529	0.597809	-0.0232923	0.402235	0.723941
-15	0.241174	0.370705	24	4.89898	0.0756698		0.17645	0.0502373	0.736939	-0.422426	-0.106154	0.0697896	0.446478	0.462873	0.598974	0.123672	-0.458923	-0.0243178	0.827177	0.593262	0.150996	0.605127	0.0780476	-0.236003	-0.170169	0.454044	0.751765	0.158178	0.304449	0.617708
-14.5	0.249968	0.362022	24	4.89898	0.0738975		0.222243	0.00509569	0.482686	-0.197795	-0.0389889	0.195492	0.27057	0.561779	0.75889	0.163799	-0.355198	-0.0740753	0.839492	0.480142	-0.0804528	0.636388	-0.129317	-0.0636246	-0.345369	0.616011	0.668883	0.295943	0.405664	0.680967
-14	0.238007	0.382938	24	4.89898	0.0781669		0.362502	-0.0487786	0.347516	-0.34973	0.0272607	0.20064	0.200381	0.342268	0.690161	0.175321	-0.518093	-0.189824	0.899099	0.480699	0.295322	0.556945	-0.0846988	-0.0376013	-0.334371	0.464787	0.96239	0.157236	0.522198	0.590539
-13.5	0.226026	0.427643	24	4.89898	0.0872923		0.416472	0.0619846	0.450758	-0.320525	0.130373	0.0907357	0.337978	0.576345	0.833287	0.394341	-0.556577	-0.0291352	0.850704	0.336146	0.0885309	0.529149	-0.199848	-0.148057	-0.843258	0.351202	0.781967	0.172939	0.440041	0.679079
-13	0.331656	0.451393	24	4.89898	0.0921402		0.316349	-0.0702116	0.575558	-0.103284	0.486807	0.203763	0.582167	0.943364	0.907108	0.436953	-0.331978	-0.00313459	1	0.65996	0.12554	0.550889	0.0738906	-0.0826583	-0.841894	0.402933	0.910533	0.0494111	0.364163	0.803524
-12.5	0.322902	0.446652	24	4.89898	0.0911724		0.387207	0.00206162	0.769933	-0.096106	0.81538	0.36975	0.659856	0.649523	0.82918	0.210665	-0.468706	-0.101759	0.863988	0.541647	0.255965	0.51552	-0.180379	-0.046204	-0.800887	0.53881	0.648368	0.0475792	0.492497	0.845758
-12	0.407418	0.390258	24	4.89898	0.0796611		0.501646	0.414968	0.53532	-0.0291579	0.924636	0.357337	0.784844	0.607803	0.84155	0.165134	-0.333157	0.0515722	0.865386	0.821697	0.343509	0.539323	-0.0735788	-0.060076	-0.25048	0.471437	0.764143	-0.0387857	0.72031	0.852643
-11.5	0.395726	0.388789	24	4.89898	0.0793611		0.470649	0.827116	0.396598	-0.193924	0.867908	0.347811	0.788659	0.590335	0.776507	-0.066588	-0.331388	0.122183	0.845681	0.697667	0.210549	0.658982	-0.158243	0.132859	-0.187348	0.371247	0.819768	0.138288	0.565659	0.806448
-11	0.424609	0.365724	24	4.89898	0.074653		0.460859	0.93257	0.488653	-0.00112597	0.900834	0.358748	0.918496	0.249518	0.698339	0.0682341	-0.179927	0.195301	0.871161	0.574409	0.251221	0.690233	-0.125714	0.0850778	-0.140032	0.422977	0.854719	0.225491	0.50118	0.889399
-10.5	0.391059	0.414566	24	4.89898	0.0846229		0.371914	0.997199	0.282097	-0.180249	0.862964	0.292591	1	0.506244	0.76475	0.176346	-0.396452	0.0585013	0.777629	0.8862	0.217359	0.650852	-0.160391	0.194387	-0.14357	0.396531	0.64669	-0.119236	0.395066	0.90798
-10	0.413643	0.447945	24	4.89898	0.0914364		1	1	0.210924	-0.404222	1	0.339828	0.829233	0.666567	0.833804	-0.0180446	-0.676509	0.27426	0.625825	0.659713	0.0208999	0.598437	-0.0764887	0.218008	0.591287	0.363635	0.429702	-0.0465847	0.633077	0.854086
-9.5	0.431076	0.46159	24	4.89898	0.0942217		0.954533	0.952758	0.548638	-0.45163	0.927729	0.39152	0.600433	1	0.850352	0.206628	-0.86339	0.340746	0.570159	0.827693	0.1935	0.642051	-0.164929	0.319073	0.17375	0.508673	0.62893	-0.0175347	0.473394	0.732751
-9	0.360678	0.459776	24	4.89898	0.0938514		0.735907	0.890462	0.822105	-0.195825	0.865802	0.16766	0.494649	0.383362	0.798088	0.0381701	-1.09571	0.0336556	0.453038	0.733519	-0.0263949	0.765683	-0.282156	0.395584	0.274138	0.514595	0.541014	0.169903	0.550163	0.62885
-8.5	0.427631	0.393334	24	4.89898	0.0802889		0.679399	0.751692	1	0.00774103	0.917079	0.477721	0.486858	0.382111	0.945802	0.0228896	-0.557343	0.123998	0.362942	0.887405	0.0470599	0.64612	-0.281706	0.520306	0.404749	0.697506	0.599266	0.165192	0.338514	0.637844
-8	0.460826	0.345387	24	4.89898	0.0705018		0.841774	0.733138	0.542778	0.355853	0.89644	0.571933	0.428728	0.322021	0.799505	0.0180446	-0.443423	0.134754	0.40878	0.779972	0.248967	0.559172	-0.225309	0.595939	0.863336	0.67247	0.459841	0.162994	0.562007	0.770099
-7.5	0.540586	0.364558	24	4.89898	0.0744151		0.879818	0.687062	0.989097	0.772273	0.891832	0.445668	0.574149	0.556373	0.667776	-0.0952233	-0.535125	0.503316	0.398003	0.639654	0.335196	0.655747	0.0638099	0.755807	1	0.674376	0.566942	0.0411411	0.643808	0.862563
-7	0.546673	0.314996	24	4.89898	0.0642982		0.567498	0.743407	0.944312	0.763054	0.932581	0.684803	0.552423	0.444978	0.809125	-0.0303435	-0.141384	0.447718	0.277222	0.70836	0.191621	0.817858	0.161222	0.661284	0.954218	0.596462	0.484566	0.0564774	0.641225	0.851458
-6.5	0.538325	0.314101	24	4.89898	0.0641155		0.565389	0.743251	0.964094	0.688787	0.854308	0.436378	0.480618	0.279676	0.935042	-0.165103	0.38443	0.473455	0.237278	0.555432	0.101494	0.628806	0.153774	0.771077	0.583998	1	0.678095	0.0685684	0.500957	1
-6	0.516701	0.275207	24	4.89898	0.0561764		0.869222	0.648456	0.759527	0.742247	0.942905	0.395714	0.410397	0.369222	0.902461	-0.101124	0.299446	0.487577	0.24353	0.489074	0.218955	0.57021	0.0720546	0.806868	0.570272	0.690189	0.497262	0.149542	0.612415	0.754405
-5.5	0.523056	0.259892	24	4.89898	0.0530503		0.744154	0.67549	0.68047	0.73704	0.85209	0.572756	0.394491	0.63273	0.899951	0.203615	0.437588	0.59808	0.409876	0.297357	0.196788	0.490613	0.0819967	0.844469	0.376529	0.456106	0.644696	-0.120335	0.651156	0.79564
-5	0.584488	0.263056	24	4.89898	0.0536961		0.668084	0.566438	0.887417	0.698381	0.747371	0.652489	-0.0375675	0.505418	0.956154	0.409497	0.579267	0.573828	0.411681	0.341338	0.378264	0.504022	0.297191	1	0.677693	0.828267	1	0.128553	0.484081	0.76984
-4.5	0.551976	0.223688	24	4.89898	0.04566		0.748971	0.486055	0.175409	0.531832	0.720252	0.689076	0.212732	0.438672	0.94495	0.520933	0.699965	0.406309	0.343173	0.283326	0.277804	0.454275	0.334811	0.829934	0.658894	0.80475	0.812138	0.358388	0.790088	0.724682
-4	0.562342	0.149817	24	4.89898	0.0305812		0.334213	0.628618	0.455304	0.582383	0.612339	0.685757	0.440594	0.663338	0.877902	0.60336	0.484913	0.659881	0.42949	0.572709	0.520101	0.47564	0.434752	0.838644	0.258067	0.664145	0.704942	0.498979	0.676404	0.39373
-3.5	0.502823	0.230505	24	4.89898	0.0470517		0.129115	0.569998	0.218667	0.637861	0.697264	0.746296	0.307653	0.366769	0.852706	0.807566	0.669613	0.489722	0.336169	0.678597	0.477785	0.653031	0.411404	0.674493	0.207468	0.808904	0.632539	0.183407	0.396803	0.113932
-3	0.565491	0.204023	24	4.89898	0.0416461		0.389093	0.793663	0.20304	0.380272	0.655722	0.671227	0.211309	0.307881	1	0.795919	0.640794	0.448906	0.403132	0.723999	0.649634	0.643116	0.467454	0.669636	0.360672	0.826267	0.73964	0.510756	0.597275	0.482381
-2.5	0.618398	0.221622	24	4.89898	0.0452385		0.345632	0.753365	0.411194	0.40943	0.664419	0.761884	0.45275	0.490527	0.982394	1	0.254715	0.685716	0.48916	0.857055	0.856378	0.608227	0.31174	0.672593	0.462381	0.851939	0.813594	0.289401	0.718796	0.698253
-2	0.600966	0.209682	24	4.89898	0.0428011		0.543067	0.791777	0.426146	0.476519	0.673919	0.74806	0.678478	0.256326	0.909642	0.734735	0.129833	0.829214	0.393212	1	0.812042	0.526635	0.376451	0.667593	0.398056	0.698172	0.677779	0.45229	0.623191	0.600052
-1.5	0.625053	0.238098	24	4.89898	0.0486015		0.762053	0.843162	0.438399	0.527821	0.659618	0.721377	0.306553	0.268614	0.892481	0.863687	0.297089	1	0.337441	0.808005	0.992298	0.469267	0.590882	0.730895	0.374909	0.652828	0.962675	0.290709	0.611346	0.599163
-1	0.641785	0.191746	24	4.89898	0.0391399		0.705716	0.713669	0.772419	0.406005	0.691944	0.873292	0.259578	0.437796	0.920727	0.6051	0.510019	0.45534	0.344185	0.501623	0.844683	0.58095	0.732255	0.81522	0.582975	0.842203	0.716561	0.521539	1	0.569033
-0.5	0.68285	0.198324	24	4.89898	0.0404826		0.905157	0.502781	0.660298	0.681515	0.741115	1	0.664673	0.565107	0.858951	0.794024	0.445486	0.383146	0.468085	0.667347	0.962145	0.679013	0.80469	0.793462	0.284027	0.830297	0.902238	0.701282	0.766799	0.326769
0	0.731934	0.217546	24	4.89898	0.0444065		0.722517	0.91596	0.989665	0.68799	0.606062	0.909878	0.628851	0.630728	0.787328	0.604354	0.268329	0.3681	0.516403	0.653438	1	1	0.927599	0.960571	0.515495	0.804533	0.968975	0.861241	0.857773	0.380626
0.5	0.65906	0.199505	24	4.89898	0.0407238		0.542827	0.664151	0.520652	0.830823	0.490133	0.748635	0.567651	0.624446	0.816847	0.822318	0.439003	0.346059	0.51823	0.498037	0.734689	0.904423	1	0.57859	0.427384	0.857287	0.748821	1	0.833771	0.302672
1	0.561523	0.191284	24	4.89898	0.0390456		0.577476	0.666971	0.269311	0.841098	0.444543	0.69118	0.733277	0.366794	0.638917	0.372818	0.272513	0.487643	0.278501	0.324154	0.509205	0.806244	0.881145	0.577407	0.436549	0.604942	0.58331	0.894111	0.651111	0.56733
1.5	0.489671	0.234264	24	4.89898	0.0478189		0.536466	0.416096	0.0275598	0.861318	0.428461	0.941265	0.401474	0.220487	0.650074	0.391546	0.348008	0.446003	0.179131	0.349467	0.822656	0.790408	0.537603	0.598753	0.116075	0.390376	0.74537	0.524679	0.580843	0.447994
2	0.417903	0.291089	24	4.89898	0.0594183		0.351838	0.429497	0.0225876	0.716256	0.468976	0.855874	0.191879	0.24669	0.60307	0.521181	1	-0.0987231	0.0483182	0.110369	0.362577	0.854859	0.49444	0.51613	0.124302	0.424171	0.873397	0.297357	0.316739	0.297898
2.5	0.339318	0.279948	24	4.89898	0.0571441		0.263613	0.387	-0.212487	1	0.359892	0.425559	-0.11183	0.26053	0.496715	0.3758	0.385962	0.111822	0.0621084	0.35197	0.621454	0.755087	0.357813	0.460696	-0.0657743	0.459501	0.682433	0.137817	0.475264	0.10268
3	0.271161	0.264906	24	4.89898	0.0540737		0.38695	0.407577	-0.404127	0.698546	0.30772	0.187717	0.134687	0.100883	0.412302	0.247003	0.467822	0.00422345	-0.115759	0.229424	0.64024	0.641206	0.326428	0.337246	-0.00703355	0.407801	0.598981	-0.0476839	0.372267	0.173453
3.5	0.222365	0.274564	24	4.89898	0.0560452		0.0589082	0.225416	-0.202401	0.77917	0.347482	0.138299	0.0591963	0.357484	0.535253	0.392882	-0.197961	0.212954	-0.0593264	0.09983	0.216091	0.625235	0.398587	0.298426	-0.188243	0.230719	0.708519	-0.044491	0.360199	-0.0154723
4	0.212889	0.243501	24	4.89898	0.0497044		0.0101495	0.181869	-0.0787726	0.686418	0.291313	0.24806	-0.0728719	0.166679	0.582065	0.325051	-0.036834	0.0808394	0.0829306	0.193293	0.170205	0.647723	0.322029	0.191035	-0.172386	0.296092	0.595118	-0.179848	0.336955	0.242227
4.5	0.164321	0.276051	24	4.89898	0.0563488		0.021962	0.25741	-0.27954	0.828712	0.201007	0.158814	-0.0640134	0.206672	0.556113	0.221815	-0.182284	-0.0135612	0.121126	-0.254087	0.0567819	0.604609	0.152319	0.190641	-0.277804	0.387989	0.416849	0.164774	0.332101	0.13529
5	0.157842	0.264983	24	4.89898	0.0540895		-0.00468043	0.130465	0.0381433	0.63453	0.270878	-0.0186201	-0.261809	-0.0461246	0.481908	0.284862	0.00772041	0.153694	0.156841	-0.24463	0.185469	0.619092	0.231475	0.241433	-0.363784	0.386578	0.399785	-0.117194	0.465111	0.157055
5.5	0.171531	0.237949	24	4.89898	0.0485711		0.120388	0.250194	-0.0871542	0.533193	0.197447	-0.0594407	-0.109049	0.0855169	0.591721	0.255357	0.073727	-0.0438843	0.120219	-0.288023	0.201907	0.714497	0.152596	0.103018	-0.0821859	0.372409	0.345997	0.0261712	0.335352	0.306781
6	0.102024	0.291018	24	4.89898	0.0594038		0.166918	0.197818	-0.528678	0.293924	0.169901	0.0089246	-0.366364	0.0742799	0.599215	0.0491956	-0.327911	0.0373841	0.0874336	-0.234121	0.294993	0.657062	0.288669	0.0824253	-0.103073	0.2718	0.44588	-0.121644	0.395244	0.00929079
6.5	0.0863962	0.311883	24	4.89898	0.0636628		0.064463	0.0978489	-0.691551	0.40502	0.126935	-0.183131	-0.281659	0.0996321	0.571173	0.0141624	-0.19136	0.18273	0.1482	-0.19218	0.140334	0.763802	0.279731	0.0986988	-0.331728	0.304525	0.385348	-0.069877	0.34457	-0.012178
7	0.129073	0.287498	24	4.89898	0.0586852		-0.028014	0.26449	-0.621977	0.526624	0.111169	-0.0574154	-0.109728	-0.133318	0.581249	0.374029	0.0915252	0.173788	0.163894	-0.175738	0.113658	0.771087	0.237191	0.144724	-0.166759	0.271676	0.37737	0.00827009	0.11689	0.0630737
7.5	0.0956969	0.292558	24	4.89898	0.0597181		-0.195138	0.0149759	-0.521114	0.390805	0.126366	-0.078466	0.0301639	-0.168882	0.590352	0.0769613	-0.147513	0.0740753	0.136988	-0.0272601	0.0130565	0.712673	0.332594	0.0742168	-0.415704	0.28507	0.535284	0.013452	0.291045	0.152724
8	0.0530553	0.34313	24	4.89898	0.0700411		-0.101769	0.0459974	-0.908264	0.461483	0.0897976	-0.159807	-0.0504672	-0.069775	0.563199	0.21638	-0.559701	0.152737	0.119419	-0.10768	0.103325	0.664011	0.122042	0.00059144	-0.184066	0.150743	0.480641	-0.213138	0.392261	0.0653687
8.5	0.0830895	0.325741	24	4.89898	0.0664915		-0.0360719	0.204839	-0.857584	0.207811	0.106917	-0.130589	-0.139245	-0.122081	0.511031	0.259271	-0.320662	0.196885	0.0888878	-0.118158	0.110511	0.650651	0.212596	-0.0601118	-0.202694	0.390872	0.535632	-0.0232923	0.513559	0.0151762
9	0.090657	0.318089	24	4.89898	0.0649297		-0.0643087	0.112241	-0.558902	0.296176	0.103336	-0.127205	-0.164689	0.0617414	0.524529	0.0115846	-0.307874	9.8987e-05	0.0916346	0.036594	-0.016626	0.594157	0.260297	0.0137823	-0.252568	0.119119	0.388039	-0.213557	0.926036	0.342131
9.5	0.0425478	0.351164	24	4.89898	0.0716811		-0.250549	0.248619	-0.685797	0.220408	0.0658427	-0.0942898	-0.147878	0.177791	0.481752	0.304491	-0.865629	0.00597222	0.202644	-0.0647504	-0.0208059	0.548317	0.244535	-0.0389634	-0.310201	0.290294	0.448127	-0.0787752	0.518146	-0.178154
10	0.0395627	0.31131	24	4.89898	0.0635459		-0.251594	0.103742	-0.456512	0.179263	0.0395077	-0.0277277	-0.110763	0.125084	0.485115	0.293838	-0.617456	0.0322698	0.202195	-0.129192	-0.176357	0.616309	0.124606	-0.00442684	-0.410546	0.216442	0.419223	-0.0937974	0.554037	-0.163755
10.5	0.0461125	0.31969	24	4.89898	0.0652564		-0.162975	0.0414073	-0.910928	0.262304	0.0741939	0.136313	-0.20536	0.214055	0.457193	0.125412	-0.459807	-0.0623618	0.174776	0.21329	-0.0507233	0.697998	0.171615	0.00655961	-0.326783	0.119553	0.271346	0.0104685	0.360422	-0.0512659
11	0.00910514	0.327616	24	4.89898	0.0668744		-0.133898	0.0847596	-0.839081	0.278255	0.0923711	0.101686	-0.267208	0.192982	0.536478	0.0164606	-0.468647	-0.16059	0.180916	0.0155154	-0.14846	0.758686	0.202654	-0.00770665	-0.362718	0.098997	0.343432	-0.256687	0.031616	-0.0712911
11.5	0.0261902	0.30087	24	4.89898	0.0614148		-0.197641	-0.00165318	-0.600206	-0.0677457	0.292025	0.161139	-0.137241	0.0902971	0.460976	-0.0390086	-0.382013	-0.0977992	0.135408	0.00577963	0.00737366	0.726638	0.27114	0.00668507	-0.378106	0.167067	0.240542	-0.189741	0.458209	-0.303561
12	0.0200774	0.338484	24	4.89898	0.0690928		-0.214254	-0.119262	-0.741485	-0.0375557	0.0428848	0.223729	-0.0339142	0.00918487	0.4093	0.0268029	-0.685231	-0.102056	0.108059	-0.0797095	0.0281326	0.803931	0.396785	-0.0477633	-0.213266	0.223108	0.418432	-0.0897147	0.407089	-0.25137
12.5	0.0453178	0.285976	24	4.89898	0.0583747		-0.267899	0.0035592	-0.494406	0.330354	0.0951378	0.0663008	-0.272639	-0.0381911	0.467317	0.026865	0.00053041	-0.170654	0.206726	0.120909	-0.051146	0.793508	0.205841	-0.0840204	-0.374355	0.381773	0.123532	-0.106412	0.295008	-0.17001
13	0.0681184	0.255907	24	4.89898	0.0522367		-0.151848	-0.0970515	-0.396029	0.282712	0.0374428	0.0544362	-0.221655	0.112045	0.465131	0.0391018	0.0927628	-0.0519352	0.111649	0.173296	0.05387	0.793402	0.337652	-0.057531	-0.209898	0.237695	0.156077	-0.125046	0.244601	-0.246039
13.5	0.110619	0.239084	24	4.89898	0.0488029		-0.0640173	-0.0905944	-0.0393508	0.0620221	0.0645814	0.200653	-0.14458	0.171459	0.476996	0.0308094	0.172678	-0.0844359	0.126956	0.0953176	-0.0878264	0.899115	0.37704	-0.0559359	-0.107805	0.298619	0.135119	-0.152316	0.3138	0.0565591
14	0.095494	0.206674	24	4.89898	0.0421872		-0.0744239	-0.0625097	-0.0486202	0.219212	-0.0206795	0.194133	0.0548964	0.305729	0.390698	-0.0144419	-0.209983	0.0866466	0.0174151	-0.0948849	-0.00648131	0.654356	0.0417778	-0.0757581	-0.125368	0.341188	0.132365	-0.0499346	0.354544	0.281981
14.5	0.0839894	0.219054	24	4.89898	0.0447143		-0.102815	-0.0928699	0.0957488	0.315857	0.0677754	0.326499	-0.0998674	0.162074	0.433174	0.0109634	-0.255068	0.0228	0.0106289	-0.00395611	0.0802179	0.686087	0.00675512	-0.0217041	-0.186197	0.311532	0.113781	-0.173881	0.302177	0.00603346
15	0.0565626	0.273993	24	4.89898	0.0559286		-0.0407866	-0.130951	0.331569	0.18548	0.0247788	0.209042	-0.0178138	-0.0142403	0.429632	-0.00593205	-0.716584	-0.0590953	0.0708054	-0.178149	0.0948243	0.667169	0.178543	-0.059377	-0.29835	0.259879	0.163865	0.023554	0.398139	-0.158499
15.5	0.0743226	0.297981	24	4.89898	0.0608252		-0.163609	-0.150887	0.298718	0.249238	-0.00835113	0.124265	-0.32815	-0.10699	0.426665	0.0648177	-0.296499	0.0335236	0.165257	0.643054	-0.0804528	0.679464	0.0678283	-0.0930891	-0.262927	0.216364	0.265077	-0.30861	0.561429	-0.212393
16	0.102878	0.267155	24	4.89898	0.0545327		-0.0151042	-0.227575	0.0260326	0.240089	0.136436	0.273383	-0.289645	-0.0751558	0.462945	0.179359	-0.14934	-0.0208863	0.114389	0.544584	0.0173774	0.646946	0.0464198	-0.0112911	-0.298691	0.202505	0.407889	-0.213923	0.508572	-0.0362378
16.5	0.0676131	0.270061	24	4.89898	0.055126		0.156614	-0.135561	-0.437298	0.208562	0.12131	0.310101	0.0244415	0.0541832	0.368961	-0.00472079	0.00884017	0.16323	0.0540998	-0.475382	0.149681	0.73901	-0.0321821	-0.00815471	-0.329298	0.145705	0.301611	-0.131484	0.437369	-0.0669233
17	0.0457492	0.289597	24	4.89898	0.0591138		0.0288369	-0.145791	-0.462975	0.376753	0.0736649	0.234	0.106527	-0.0245514	0.429199	-0.0382632	-0.387553	0.03062	0.0574367	-0.393757	0.0748168	0.610214	0.184813	0.116388	-0.433522	0.220472	0.150093	-0.178697	0.556129	-0.0868744
17.5	0.014935	0.308622	24	4.89898	0.0629972		0.0454327	-0.00750739	-0.314664	0.481539	0.05089	0.150294	-0.0437102	-0.210626	0.437246	-0.195851	-0.25224	0.00194674	0.0426701	-0.329006	0.0224497	0.684858	0.0546299	0.0669403	-0.763417	0.262173	0.0388768	-0.172782	0.454914	-0.146617
18	0.0183308	0.290351	24	4.89898	0.0592677		0.0781957	0.00472616	-0.189864	0.121863	0.132225	0.120306	-0.209628	0.277098	0.399296	-0.136934	-0.308286	0.076517	0.00694776	-0.373265	0.161046	0.59336	0.276544	-0.144293	-0.772156	0.175609	0.160129	-0.103271	0.343367	-0.249593
18.5	0.0252688	0.319276	24	4.89898	0.065172		0.100072	0.160086	-0.484214	0.145531	0.174133	0.227976	-0.186156	0.12048	0.345206	-0.108516	-0.426214	0.0615699	-0.137339	-0.196507	0.252771	0.598677	0.23345	-0.303714	-0.539153	0.166494	0.446291	0.0383146	0.444271	-0.527058
19	0.0410134	0.271398	24	4.89898	0.0553988		0.0569881	0.0276957	-0.27336	0.309008	0.0695148	0.251731	-0.375998	0.00895963	0.334278	-0.0464315	-0.445603	0.129541	0.0836963	-0.152959	0.0468251	0.587956	0.14061	-0.159599	-0.603308	0.147999	0.146104	0.122167	0.353787	0.224719
19.5	0.0465406	0.269624	24	4.89898	0.0550367		-0.0991462	-0.0842734	-0.533473	0.25841	0.040769	0.120998	-0.214251	0.120079	0.435636	-0.00465867	-0.215995	0.0863167	0.391217	-0.0430227	0.148553	0.498282	-0.0265701	-0.229945	-0.441835	0.100826	0.015576	0.288144	0.517255	-0.0119189
20	0.0425916	0.278286	24	4.89898	0.0568049		-0.12044	0.0111249	-0.530028	0.287122	0.0563015	0.172991	-0.324367	0.149861	0.405649	-0.152836	0.0406058	0.340251	0.345765	-0.0716736	0.164851	0.522229	0.0592025	-0.189996	-0.523168	0.298836	0.0478361	0.0509291	0.262947	-0.281796
20.5	0.0399798	0.313557	24	4.89898	0.0640046		-0.0700693	0.11792	-0.357318	0.121651	0.139528	0.166837	-0.269794	0.103186	0.394793	-0.0039754	-0.205092	0.431155	0.519832	-0.305981	0.216842	0.526539	0.160356	-0.109201	-0.850548	0.147565	-0.105771	-0.104685	0.356414	-0.0606678
21	0.0808112	0.361091	24	4.89898	0.0737074		0.11233	0.0839427	-0.270412	0.297209	0.0963585	0.159963	-0.177912	0.323648	0.497628	-0.0697248	-0.667845	0.342198	0.353928	-0.552527	0.206322	0.554152	0.153151	-0.0212022	-0.683149	0.191592	0.0633805	0.523266	0.607027	-0.183854
21.5	0.0333528	0.30875	24	4.89898	0.0630234		0.0348546	0.0713008	-0.832724	0.214849	0.118075	0.223259	-0.310207	0.0440724	0.576505	-0.0910926	-0.354137	0.24265	0.0966224	-0.00831402	0.0764606	0.393087	0.221706	-0.0366514	-0.479049	0.160618	-0.133473	0.255483	0.456339	-0.139769
22	0.0312147	0.322307	24	4.89898	0.0657906		-0.100158	0.144469	-0.601627	0.186113	0.0652629	0.0980923	-0.406097	0.0526316	0.438014	-0.0461519	-0.699081	0.344673	0.145397	0.270685	0.0394045	0.412783	0.205806	-0.0446269	-0.566009	0.0852776	-0.0135499	0.0552735	0.593846	0.0887252
22.5	0.0694507	0.300375	24	4.89898	0.0613137		-0.0930942	0.0413295	-0.510069	0.168707	0.0214932	0.192068	-0.25822	-0.0524063	0.495106	0.0209019	-0.442362	0.345564	0.148509	0.602813	0.215903	0.483587	0.100184	-0.0379956	-0.544482	0.0833398	0.192674	0.0176917	0.453622	0.02195
23	0.0771655	0.255076	24	4.89898	0.0520672		0.0618571	0.0209857	-0.0217708	0.0539995	0.0464653	0.194538	-0.216999	0.0345622	0.620183	-0.0249084	-0.12889	0.393539	-0.0117318	0.195828	0.0292598	0.473701	0.10822	-0.018245	-0.566222	0.270203	0.16874	-0.0364303	0.46756	-0.262474
23.5	0.0284375	0.277756	24	4.89898	0.0566968		0.00224592	0.0277735	-0.0677984	0.128313	0.0338521	0.129309	-0.194433	-0.0676978	0.625695	-0.108454	-0.445014	0.37008	-0.0397477	-0.488765	0.0249859	0.53056	0.00266741	-0.11741	-0.448698	0.22348	0.203818	-0.00225072	0.379347	-0.0193589
24	0.00747266	0.318464	24	4.89898	0.0650061		-0.0144699	0.0989186	-0.0341301	0.126038	0.0217374	0.119626	-0.176684	0.00805866	0.604415	-0.155227	-0.781942	0.278978	0.0497373	-0.416597	0.0935093	0.55515	0.120276	-0.0748799	-0.684215	0.209605	0.193371	0.00204135	0.261967	-0.22594
24.5	0.0202393	0.258416	24	4.89898	0.052749		0.0102181	0.0974405	-0.299641	0.201243	0.00116977	0.154332	-0.0373735	-0.120855	0.446493	-0.0446301	-0.554455	0.115221	0.00215669	-0.467038	0.0532594	0.557627	0.170853	-0.0460069	-0.205806	0.142403	0.343939	-0.040513	0.224429	-0.218722
25	0.00728807	0.265947	24	4.89898	0.0542863		-0.0367234	0.256963	0.0505025	0.0903589	-0.00193266	0.130838	-0.224629	-0.255525	0.581837	-0.0389155	-0.544849	0.206652	0.0802189	-0.436656	-0.186972	0.48949	0.0198843	-0.0954728	-0.272305	0.136311	0.223256	0.130228	0.146636	-0.274282
25.5	0.044024	0.285055	24	4.89898	0.0581866		0.020419	0.13665	0.608161	0.206803	0.130495	0.12352	-0.352591	-0.0518557	0.535217	-0.0545686	-0.136433	0.210446	0.0281212	-0.527554	-0.137	0.509425	0.244258	-0.0320812	-0.337482	-0.0261212	0.232152	0.0807119	0.064078	-0.418197
26	0.0263872	0.272042	24	4.89898	0.0555304		-0.0301399	0.169869	-0.00653479	0.156603	0.169199	0.0589311	-0.307782	-0.0863678	0.53685	-0.182869	-0.318364	0.100175	0.0529126	-0.286756	-0.0134792	0.508513	0.186684	-0.11033	-0.458118	0.00268188	0.455662	0.00764198	0.393908	-0.365598
26.5	0.0013619	0.312524	24	4.89898	0.0637938		-0.100655	0.102011	0.211635	-0.00387051	0.13252	0.0448452	-0.253985	-0.133393	0.557975	-0.145692	-0.815653	-0.0266935	0.0174221	-0.49439	0.0513338	0.501824	0.266671	-0.0872106	-0.342257	-0.0152697	0.511698	-0.112588	0.303513	-0.137104
27	0.0974267	0.357419	24	4.89898	0.0729578		-0.0336374	0.13595	0.888411	0.157847	0.116926	0.137868	0.0183958	-0.0969042	0.637764	0.151717	-0.805457	0.247963	0.126458	-0.251677	-0.0454161	0.48998	0.128174	0.1068	-0.542564	-0.00734804	0.472346	-0.17273	0.502471	-0.0250962
27.5	0.085868	0.303388	24	4.89898	0.0619289		-0.0497874	-0.13066	0.43712	-0.0156228	0.164307	0.189455	0.153891	-0.154641	0.597089	0.265389	-0.560526	0.269905	0.0445598	-0.322856	-0.196412	0.49069	0.188347	-0.0110402	-0.438936	0.0657293	0.467313	-0.15933	0.420092	0.346757
28	0.0983789	0.306526	24	4.89898	0.0625694		-0.0775614	0.000797417	-0.109671	-0.0178982	0.176808	0.118137	0.257185	-0.224516	0.556618	0.253618	-0.504125	0.353582	0.0398039	0.0581672	-0.378123	0.433495	0.273877	0.00376371	-0.493712	0.145938	0.629215	-0.00900288	0.489335	0.385364
28.5	0.10967	0.278644	24	4.89898	0.056878		0.0184131	0.0811615	0.211812	-0.0232935	0.126945	0.133281	0.0723546	-0.136171	0.576973	0.278247	-0.414486	0.36612	0.0698289	-0.265214	-0.0380425	0.452912	0.224027	-0.0166858	-0.580502	0.190584	0.565074	0.144884	0.411141	0.182707
29	0.0876422	0.271448	24	4.89898	0.0554092		-0.084522	0.223724	-0.160599	0.142787	0.169332	0.124422	-0.10601	0.0574117	0.624026	0.479906	-0.165724	0.339229	0.0606261	-0.52335	-0.0688522	0.362547	0.0773894	-0.0888953	-0.164287	0.099214	0.567417	-0.0278985	0.36011	-0.194588
29.5	0.0874665	0.294022	24	4.89898	0.060017		-0.0426896	0.236541	-0.362432	0.0835327	0.142559	0.114439	0.0275129	0.11157	0.661771	0.589726	-0.277287	0.614577	-0.00273274	-0.380498	0.0264888	0.342861	-0.0331174	-0.122303	-0.448144	0.0513743	0.333872	0.11777	0.282896	0.0309076
30	0.0785723	0.357071	24	4.89898	0.0728869		-0.0796873	0.370877	-0.597294	0.0672766	0.237158	0.0393179	-0.0804694	-0.155342	0.793609	0.496925	-0.525283	0.563434	0.138105	-0.386895	0.0615255	0.342583	0.0755534	-0.0514374	-0.38497	0.112716	0.475385	0.193824	0.462395	-0.283573
30.5	0.0891903	0.328431	24	4.89898	0.0670408		-0.0671033	0.464991	-0.522854	0.131621	0.243119	0.0759702	-0.189648	-0.184473	0.555489	0.462109	-0.32962	0.467582	0.414758	-0.528419	0.232857	0.438707	0.0605189	0.0515628	-0.229805	-0.00582882	0.455187	-0.00387333	0.390836	-0.243115
31	0.13128	0.301029	24	4.89898	0.0614474		-0.00126869	0.407616	-0.408211	0.209031	0.229905	0.0133934	-0.0651127	-0.212679	0.57032	0.520716	-0.0833333	0.390075	0.377378	-0.479122	0.339893	0.497428	0.123082	-0.105868	-0.0179036	-0.0163083	0.458005	0.0653232	0.508438	-0.170084
31.5	0.0945529	0.325703	24	4.89898	0.0664838		0.0818475	0.496013	-0.163973	0.165118	0.181284	0.0298445	-0.285959	-0.112246	0.694424	0.527455	-0.435467	0.359554	0.283271	-0.539113	0.0827071	0.468336	0.0824124	0.00793964	-0.265698	-0.010619	0.329313	-0.0397278	0.55368	-0.221128
32	0.0756087	0.270734	24	4.89898	0.0552634		0.237347	0.417205	0.090244	0.162937	0.10948	0.0361819	-0.30998	-0.0745301	0.657544	0.248028	-0.267386	0.213449	0.264127	-0.485273	0.06486	0.309114	0.0020785	0.0327443	-0.22307	-0.226983	0.35464	0.287202	0.194817	-0.280167
32.5	0.0559543	0.316183	24	4.89898	0.0645405		0.109639	0.0741792	0.0298682	0.239104	0.122897	-0.0267607	-0.0836701	-0.193083	0.59835	-0.0418038	-0.450731	0.190748	0.309917	-0.454149	-0.0731261	0.981994	0.0209928	0.0538928	-0.307345	-0.161409	0.107861	0.101649	0.415461	-0.221572
33	0.0281725	0.215936	24	4.89898	0.0440777		-0.00240022	0.238155	-0.038747	0.23514	0.155569	0.013302	-0.173386	-0.0241259	0.541618	0.123051	-0.37665	0.0505494	0.143212	-0.303601	-0.011084	0.421488	-0.0201961	0.0339451	-0.220129	-0.113368	0.0163992	-0.0963622	0.269537	-0.185779
33.5	0.00867576	0.253345	24	4.89898	0.0517139		0.0592511	0.240237	0.145932	0.00377668	0.129875	0.0491572	-0.218454	-0.0873189	0.531795	0.117523	-0.498114	0.133204	0.110504	-0.461227	-0.170346	0.310573	-0.0523435	-0.0226719	-0.384117	0.0150371	0.193402	-0.271814	0.379035	-0.0446772
34	0.0405468	0.254572	24	4.89898	0.0519642		-0.0733781	0.144644	0.15822	0.148487	0.12364	0.0410297	-0.285054	0.0527067	0.426665	0.249953	-0.493046	0.310852	0.135597	-0.369217	-0.0658933	0.310813	0.0799875	0.0105742	-0.364466	0.00592184	0.246051	-0.191364	0.509685	-0.139288
34.5	0.0127556	0.291907	24	4.89898	0.0595853		0.0764127	0.0060487	0.0290869	0.0417546	0.125643	0.0220436	0.0113155	0.212704	0.398624	0.156904	-0.68087	0.145973	0.213589	-0.499243	-0.162737	0.297904	0.0282329	-0.0368306	-0.461486	0.119475	0.422104	-0.135305	0.428374	-0.453583
35	0.0232886	0.284698	24	4.89898	0.0581138		0.0543478	0.0190213	-0.248784	0.191626	0.161835	0.104782	0.0171672	-0.0201216	0.436429	0.0299087	-0.659418	0.0162999	0.290331	-0.110648	-0.0702611	0.237628	0.0561541	0.0201986	-0.528667	0.0546762	0.45582	-0.0781994	0.536002	-0.407203
35.5	0.0100973	0.269029	24	4.89898	0.0549154		-0.160009	0.00157539	-0.41954	0.229697	0.050829	0.062028	0.0283211	-0.0219236	0.55418	0.0660911	-0.355375	0.100505	0.354343	-0.257735	-0.197069	0.302041	-0.0146188	-0.0230482	-0.214758	0.116701	0.237471	-0.276943	0.507949	-0.428376
36	0.0729853	0.335926	24	4.89898	0.0685706		-0.0695892	0.257255	-0.466207	0.275721	0.0478792	0.0879786	-0.0992855	-0.208174	0.494482	0.158209	-0.466761	0.0476788	0.987285	0.0774842	-0.0352245	0.333637	0.186476	0.0244462	-0.238118	0.120375	0.251971	-0.407956	0.582936	-0.19085
36.5	0.0588733	0.31104	24	4.89898	0.0634907		0.0174702	0.220145	-0.786057	0.194112	0.0269759	0.0346661	-0.00274805	-0.145556	0.514441	0.230418	-0.337046	0.0665853	0.675928	-0.0700046	-0.0382773	0.297117	-0.0323206	0.0600939	-0.160791	0.285907	0.131098	-0.109814	0.614196	-0.273579
37	0.0699963	0.288697	24	4.89898	0.0589301		-0.068372	0.333281	-0.547004	0.124114	0.0481029	0.0989024	0.0154214	-0.104963	0.406694	0.00183241	0.0535714	0.0997459	0.58298	-0.108391	0.0443829	0.610176	0.106038	-0.00482113	-0.352061	0.145333	0.224206	-0.210207	0.542993	-0.362045
37.5	0.063696	0.27599	24	4.89898	0.0563362		0.152225	0.225241	-0.476187	0.21757	-0.0219103	0.0669411	0.00872911	-0.27457	0.516134	0.0402509	-0.243223	0.00811694	0.473459	0.02794	-0.0645313	0.601298	-0.0279904	0.0285325	-0.297327	0.0546762	0.277266	-0.0327139	0.519036	-0.250259
38	-0.00636173	0.306402	24	4.89898	0.0625441		-0.0335345	0.10629	-0.966332	0.0293455	0.00251246	0.0726904	-0.183214	-0.0958781	0.605183	0.121126	-0.517445	0.0525291	0.284662	-0.204543	0.00878264	0.16045	0.127308	-0.0667073	0.0264291	0.212349	0.193624	-0.151322	0.375161	-0.312148
38.5	0.0065553	0.315111	24	4.89898	0.0643218		0.0526677	0.180508	-0.773555	0.29559	0.0190316	0.14606	-0.0839287	-0.0119879	0.491323	0.120473	-0.793022	0.117201	0.247401	0.0550456	-0.265311	0.16165	0.0527938	-0.0976593	-0.31148	0.207698	0.0971286	0.118398	0.447077	-0.315776
39	0.0130786	0.32489	24	4.89898	0.0663179		0.00684063	0.228586	-0.858543	0.00846821	0.0632082	0.095884	-0.151014	-0.0296819	0.671799	0.0986707	-0.605021	0.122348	0.270597	0.116458	-0.0790438	0.153713	0.108775	-0.0705068	-0.292297	0.196847	0.295343	-0.108087	0.484927	-0.414384
39.5	-0.0414254	0.346221	24	4.89898	0.070672		0.116736	0.179302	-1.1345	0.0524044	-0.00598108	0.10392	-0.374188	0.0493781	0.62644	0.133269	-0.564239	-0.0421685	0.22412	-0.0785659	0.0600695	0.128978	0.00668584	-0.109452	-0.364807	0.0891066	0.2155	-0.227637	0.312776	-0.391361
40	0.0108205	0.337834	24	4.89898	0.06896		0.324132	-0.0619457	-1.14931	-0.0129252	0.0637473	0.145681	-0.258058	0.25545	0.521719	0.162619	-0.313649	-0.0331607	0.183894	-0.0411374	0.00479053	0.133614	0.0581979	-0.0773891	0.103457	0.0635745	0.176813	-0.056425	0.547045	-0.481048
40.5	-0.0210552	0.291146	24	4.89898	0.05943		0.17333	0.0528824	-1.00529	0.0523106	0.0364663	0.0746897	-0.300734	0.109568	0.596236	0.0846636	-0.358793	-0.0966773	0.086984	-0.0397775	-0.0332519	0.110617	0.119756	-0.0432468	-0.329767	0.203931	0.103112	-0.0234494	0.184887	-0.26377
41	0.0260811	0.321444	24	4.89898	0.0656144		0.20479	0.130154	-1.06155	0.215576	0.0717628	0.170626	0.129611	0.133143	0.45018	0.229517	-0.5498	-0.15277	0.00508613	0.148045	-0.0463554	0.122922	0.157481	-0.0733027	-0.26054	0.209853	0.213601	-0.0448574	0.46992	-0.24715
41.5	-0.00617053	0.358939	24	4.89898	0.0732682		0.219106	0.165435	-1.30809	-0.00813981	0.0305259	-0.0465046	-0.0649834	0.425457	0.458634	0.179638	-0.494578	-0.245059	0.00278191	0.204203	-0.24427	0.0256939	0.122008	-0.0911176	-0.211944	0.22565	0.183082	0.0773619	0.398228	-0.151207
42	-0.0308018	0.405004	24	4.89898	0.0826711		0.271208	0.0617707	-1.48972	0.0866057	0.0765843	-0.00147655	-0.0521807	0.397402	0.478642	0.162401	-0.326084	-0.382321	0.00820524	-0.139206	-0.123427	0.0625696	0.084872	-0.0739838	-0.437615	0.196785	0.0865546	0.0506674	0.62662	-0.364118
42.5	0.0087595	0.323053	24	4.89898	0.0659429		0.310863	0.187918	-0.91867	0.129369	0.0728308	0.027388	-0.0971517	0.140676	0.583735	0.0379837	-0.458098	-0.370146	0.0701309	-0.19252	-0.0897051	0.13633	0.024942	-0.0440892	-0.168635	0.207078	0.355938	0.160115	0.490716	-0.386771
43	-0.00468142	0.264113	24	4.89898	0.0539118		0.285918	0.315524	-0.72252	0.093901	0.0465568	-0.0045995	-0.0768485	0.0730535	0.520194	0.0791354	-0.307697	-0.171743	-0.0254517	-0.284686	-0.186032	0.11843	0.0433367	-0.0848627	-0.259176	0.134156	0.294298	-0.0135043	0.298838	-0.278576
43.5	0.0149805	0.265572	24	4.89898	0.0542096		0.252743	0.0971293	-0.664169	0.455149	0.0323772	0.157755	0.102389	-0.0550091	0.473369	0.198273	-0.405292	-0.120434	0.039551	-0.365322	0.0596938	0.129401	-0.0128174	-0.00109327	-0.377808	0.116794	0.190395	-0.0144465	0.227145	-0.156241
44	0.0193551	0.259415	24	4.89898	0.0529529		0.179794	0.165377	-0.687609	0.395097	0.0509206	0.0902261	0.0221137	0.0801111	0.414704	0.218461	-0.487152	-0.0170588	0.110511	-0.188564	0.0464963	0.17431	0.044272	-0.104649	-0.400443	0.186104	0.056289	0.119707	0.206973	-0.211467
44.5	-0.00801871	0.280272	24	4.89898	0.0572103		0.341328	0.119671	-0.220691	0.321346	0.11894	0.0323403	-0.290906	-0.0875691	0.402791	0.123517	-0.678925	-0.123437	0.0444966	-0.412208	-0.0152639	0.0884363	0.0885787	0.013173	-0.567714	0.193932	0.12236	0.131327	0.332903	-0.270877
45	0.0497739	0.263486	24	4.89898	0.0537838		0.414706	0.171678	-0.305572	0.642036	0.10412	0.0552855	-0.232227	0.15319	0.431817	0.17147	-0.454562	-0.0742733	0.0471169	-0.0384794	-0.156538	0.129276	0.0559116	-0.0076708	-0.414809	0.348629	0.033938	0.0267469	0.248876	-0.156093
45.5	-0.0126068	0.336254	24	4.89898	0.0686377		0.239096	0.145597	-0.760273	0.483955	0.11301	0.040703	-0.187191	0.251671	0.470631	0.209889	-0.754892	0.00386049	-0.0499902	-0.391346	0.161516	0.0439686	-0.109987	0.0132088	-0.632039	0.38726	-0.0736695	0.04067	0.102462	-0.0506737
46	0.039873	0.330457	24	4.89898	0.0674543		0.0832362	0.417321	-0.653514	0.594183	0.0369342	0.0247746	-0.222043	-0.00758315	0.539384	0.025778	-0.374057	-0.113769	-0.0774721	-0.204049	0.446083	0.181211	0.230852	-0.0850778	-0.744831	0.329747	0.128661	0.0596702	0.244423	0.0970906
46.5	0.0279194	0.345419	24	4.89898	0.0705084		0.108816	0.321962	-0.768015	0.403073	0.0701149	0.0409382	-0.348744	0.107816	0.485247	0.20523	-0.326615	0.022833	-0.035364	-0.354845	0.413254	0.156937	0.125333	-0.0932683	-0.874334	0.242563	0.141071	0.0481549	0.363183	0.214725
47	0.0588045	0.356631	24	4.89898	0.072797		0.119497	0.162829	-0.508364	0.444734	0.0649069	0.193244	-0.177039	0.166779	0.585344	0.123921	-0.390382	-0.133336	-0.0132352	-0.286107	0.475766	0.189417	0.00866041	-0.101638	-0.961124	0.450385	0.126318	0.00842711	0.349646	0.512659
47.5	0.000736337	0.359072	24	4.89898	0.0732953		0.0211562	0.21079	-0.876514	0.30068	0.0834096	0.000653339	-0.219004	0.0735791	0.521863	0.0161811	-0.232968	-0.0597882	-0.0163051	-0.231865	0.495163	0.132578	-0.0665466	-0.0843788	-0.943817	0.340552	0.00933929	-0.148443	0.152157	0.539199
48	0.00100581	0.389997	24	4.89898	0.0796079		0.158449	-0.00132255	-0.858224	0.234506	0.0667277	0.0803084	-0.423168	0.0112871	0.360927	-0.0294739	-0.428277	-0.156531	8.43004e-05	-0.453562	0.870844	0.144249	0.107043	-0.0762241	-0.843216	0.199296	0.0457467	0.153049	0.392973	0.468648
48.5	0.0533371	0.338775	24	4.89898	0.0691522		0.24484	0.0127003	-0.675107	0.2095	0.21063	0.091781	-0.250461	0.0849914	0.322689	0.228617	-0.590641	-0.0247468	-0.0747183	-0.265832	0.672271	0.0712558	-0.0043302	0.0209334	-0.65655	0.396004	0.295406	0.288616	0.363094	0.30915
49	0.00637736	0.334743	24	4.89898	0.0683292		0.149019	0.124806	-0.952161	0.376472	0.179412	0.116529	-0.236559	0.107265	0.273151	-0.00636686	-0.468234	-0.0635497	-0.0788701	-0.396415	0.416307	0.105502	-0.180552	0.0460965	-0.434503	0.531291	0.339918	-0.0219838	0.320167	-0.0936852
49.5	0.0396119	0.34343	24	4.89898	0.0701023		0.34234	0.0414073	-0.701566	0.72897	0.23079	0.061257	-0.189486	0.185074	0.244749	0.136686	-0.450731	-0.0449731	-0.0379493	-0.442034	0.49272	0.122615	-0.0524821	-0.0286938	-0.501428	0.29927	0.231773	0.0260665	0.522153	-0.265842
50	-0.00467366	0.340722	24	4.89898	0.0695496		0.222346	0.171347	-0.844834	0.412597	0.0491812	0.204782	-0.464001	0.0192207	0.287106	0.100317	-0.467586	-0.0799815	-0.0518658	-0.387421	0.276113	0.11914	-0.107424	0.0989856	-0.625687	0.33911	0.354893	0.298194	0.249722	-0.286423
50.5	0.00197663	0.308092	24	4.89898	0.062889		0.20707	0.207892	-0.807863	0.47856	0.0239345	0.00667712	-0.429407	0.148835	0.261682	0.0528604	0.0511551	0.00181476	-0.0734959	-0.390573	0.172835	0.112787	0.0560848	0.0155029	-0.64828	0.364317	0.224491	-0.186182	0.289576	-0.0928339
51	-0.0245426	0.315307	24	4.89898	0.0643617		0.019236	0.18255	-0.652875	0.345883	0.000132235	0.17857	-0.12557	0.0941262	0.160552	-0.00462762	-0.111091	0.116508	-0.142714	-0.444074	0.460736	0.0912101	-0.0754495	-0.0625314	-0.919349	0.323701	0.142654	-0.201675	0.294919	-0.259846
51.5	0.000875139	0.233818	24	4.89898	0.0477279		0.0427068	0.262856	-0.471322	0.361647	0.0137321	0.217523	-0.0364683	0.17694	0.215843	0.0664327	-0.29644	0.0463589	-0.114677	-0.472446	0.2082	0.139277	0.0109814	0.0193562	-0.493627	0.0920055	0.123753	-0.118084	0.137908	-0.111452
52	-0.00882841	0.325419	24	4.89898	0.0664259		-0.0882766	0.294616	-0.4319	0.334154	0.0864714	0.186241	-0.0992208	-0.0406687	0.161837	0.106746	0.403642	-0.0142541	-0.0594248	-0.705022	0.480368	0.0637118	-0.27353	0.0342498	-0.903619	0.177438	0.180612	-0.133787	0.21392	-0.186186
52.5	-0.0660476	0.290409	24	4.89898	0.0592794		-0.117216	0.294286	-0.540967	0.255501	0.00462822	0.126003	0.244221	-0.0338614	0.161236	0.0678303	-0.350189	0.0301251	-0.125699	-0.447412	0.39118	-0.0200983	-0.229917	-0.0862965	-0.884138	0.13352	-0.0415044	-0.337137	0.0219976	-0.101236
53	-0.0461838	0.303268	24	4.89898	0.0619043		-0.118777	0.214389	-0.681571	0.333075	0.0867257	0.158278	0.200123	-0.108467	0.176476	0.148612	-0.371994	0.0507474	-0.136623	-0.363437	-0.0352715	0.0656122	-0.0883708	0.1784	-0.966111	0.246702	0.00971919	0.0220361	0.0990337	-0.227717
53.5	-0.0558402	0.336251	24	4.89898	0.0686369		-0.0522391	0.157772	-0.885428	0.179146	0.156301	0.0603946	0.188452	-0.0118127	0.0969989	0.140599	-0.0582273	-0.0473488	-0.108438	-0.301221	0.345811	0.138528	-0.290955	0.0498423	-1.1668	0.11546	0.00604679	-0.141115	0.0992118	-0.0111415
54	-0.0691002	0.339927	24	4.89898	0.0693873		-0.178251	0.00505679	-0.928082	0.20251	0.196582	0.0693715	0.214542	-0.0818129	0.0786367	0.109572	-0.500766	0.0983271	-0.0467867	-0.251337	0.368448	0.0738665	-0.337756	-0.045989	-0.961379	0.127227	0.151993	-0.309448	0.285034	0.00203583
54.5	-0.0882699	0.340532	24	4.89898	0.0695109		-0.179811	-0.0929088	-1.05363	0.314239	0.186014	0.123363	0.195403	-0.193658	0.190323	0.291881	-0.514969	0.0495925	-0.162587	-0.533055	0.232529	0.0784063	-0.210656	0.0192845	-0.73669	0.0437937	0.00740811	-0.336823	0.0461771	0.117893
55	-0.0113253	0.357354	24	4.89898	0.0729445		-0.230147	0.0131866	-0.936712	0.340441	0.100682	0.0932967	0.32718	0.061441	0.204614	0.0997577	-0.369165	0.0444122	-0.311631	-0.371009	0.436596	0.123421	-0.122493	-0.0699692	-0.721685	0.0916645	0.148732	-0.182518	0.292158	0.665939
55.5	0.00408341	0.333002	24	4.89898	0.0679738		-0.11305	0.0687918	-0.769009	0.381422	0.0529549	0.00433817	0.392325	-0.0537077	0.100686	0.172029	-0.0932343	-0.0107896	-0.217228	-0.345233	0.229664	0.262909	-0.203727	0.016184	-0.743808	-0.0110996	0.238959	-0.0561633	-0.00810438	0.802895
56	-0.0478034	0.322892	24	4.89898	0.0659101		-0.162272	-0.0544772	-0.601058	0.242435	0.0383888	-0.0414347	0.154053	-0.109993	0.133555	0.0207156	-0.337812	0.0356353	-0.314335	-0.353114	0.095294	0.229911	-0.14598	0.0490895	-1.02306	0.0153472	0.33175	-0.0360115	0.0900387	0.596054
56.5	-0.039767	0.338465	24	4.89898	0.0690889		-0.0495817	0.0309437	-1.01421	0.320244	0.0421829	-0.0196786	0.285733	0.061441	0.15265	0.0770545	-0.300212	-0.147557	-0.245111	-0.389492	0.363329	0.196741	0.102366	-0.123486	-0.844537	0.0504751	0.182322	-0.076001	0.00734737	0.382625
57	-0.0386554	0.342152	24	4.89898	0.0698414		-0.0791901	-0.0358838	-0.534929	0.315646	0.0730343	-0.0808964	0.389221	0.105163	0.0813508	-0.127213	-0.582273	0.0161679	-0.229262	-0.239901	0.343462	0.258321	-0.273704	-0.13734	-1.11049	0.133288	0.184348	0.197226	0.160306	0.245817
57.5	-0.035462	0.285648	24	4.89898	0.0583076		-0.0884824	0.0317605	-0.932415	0.16038	0.0976096	-0.0284333	0.317642	-0.00961033	0.119132	-0.0219268	-0.317421	0.076352	-0.255451	-0.338031	0.343603	0.266307	-0.262653	-0.145602	-0.41451	0.0369107	0.159084	0.33609	0.00699114	0.0115857
58	-0.0267467	0.260557	24	4.89898	0.053186		-0.252983	0.0732651	-0.613844	0.290922	-0.00621503	0.0556122	-0.0107982	-0.00625673	0.121294	0.0235729	-0.318835	-0.0523311	-0.229185	-0.192613	0.515828	0.227675	-0.135033	-0.0903111	-0.567714	0.0486149	0.110932	0.302748	0.205504	-0.141768
58.5	-0.0443471	0.380273	24	4.89898	0.0776229		-0.300816	0.127956	-0.804383	0.0756744	0.0513173	-0.0292957	0.0272219	0.0809871	0.090694	0.0292254	-0.481259	-0.015277	-0.318227	-0.225869	0.426404	0.345712	0.00384522	0.034196	-1.06356	0.105167	0.766075	-0.0384193	0.320212	-0.271913
59	-0.0459017	0.281309	24	4.89898	0.0574219		-0.319709	0.0104053	-0.493021	0.1232	0.0642661	-0.0276232	-0.0358217	0.061366	0.166064	0.0210572	0.0500943	-0.0347115	-0.316106	-0.333024	0	0.341556	-0.136488	-0.0295182	-0.787629	-0.0436852	0.619875	0.115938	0.158303	-0.276429
59.5	-0.0269273	0.271682	24	4.89898	0.0554569		-0.141493	0.17691	-0.414746	-0.143232	0.0549588	-0.030916	-0.115451	0.0532823	0.136641	0.239953	0.117103	-0.0867786	-0.315607	-0.406861	0	0.292865	-0.0716043	-0.0714388	-0.699604	0.0875409	0.638332	-0.0950013	0.258494	-0.109602
60	-0.0173891	0.295215	24	4.89898	0.0602605		-0.148436	0.0188657	-0.399616	0	0.0559862	0.0318176	-0.188937	0.0147158	0.157081	0.246164	-0.180281	0.158247	-0.327346	-0.419348	0	0.275742	0.0484636	-0.11689	-0.720917	0.0820531	0.654636	0.0601937	0.51022	-0.229753
60.5	-0.0555225	0.311456	24	4.89898	0.0635757		-0.254818	-0.0881049	-0.108357	0	0.0120435	0.038351	-0.23019	0.0915734	0.169619	0.196192	-0.4469	-0.10948	-0.353928	-0.391408	0	0.262266	0.223612	-0.17046	-0.946375	0.0881455	0.636623	0.18079	0.160351	-0.292086
61	-0.0291974	0.26529	24	4.89898	0.054152		-0.297147	0.0150926	-0.0933338	0	0.00344828	-0.105148	-0.2363	0.069775	0.187621	0.2252	-0.180929	-0.0777378	-0.291946	-0.267996	0	0.297942	0.129629	-0.126066	-0.864316	0.113228	0.478425	0.157027	0.223316	-0.0605197
61.5	-0.0708887	0.276139	24	4.89898	0.0563666		-0.201978	-0.00124475	-0.344639	0	0.0416743	-0.0946557	-0.30096	0.103261	0.108564	0.218865	-0.481612	0.0807734	-0.225974	-0.371998	0	0.291953	0.0838674	-0.101997	-0.962488	0.0440417	0.190775	0.0013609	0.218863	0.00222091
62	-0.0707849	0.291248	24	4.89898	0.0594508		-0.311651	-0.0391901	-0.508754	0	-0.0274438	0.0140337	-0.145744	0.136972	0.0876917	-0.00689484	-0.170674	0.0884284	-0.235704	-0.252789	0	0.262765	0.0250459	-0.211449	-1.09468	0.00998341	0.388831	0.000523423	0.178074	0.113784
62.5	-0.0366281	0.28166	24	4.89898	0.0574937		-0.203933	-0.077719	-0.13375	0	-0.0390499	0.0331504	0.229026	0.20915	0.0663032	0.303311	-0.382072	0.125285	-0.19035	-0.351754	0	0.295773	0.00883362	-0.179135	-0.936613	-0.0541647	0.416152	-0.125726	0.253863	-0.145654
63	-0.0291042	0.273345	24	4.89898	0.0557964		-0.187749	-0.0117084	-0.292077	0	-0.0270573	0.0375539	-0.0575474	0.153915	0.0512556	0.379465	-0.59182	0.113373	-0.2317	-0.317447	0	0.230036	0.0475283	-0.129239	-0.443966	-0.00372053	0.63428	-0.0714473	0.36207	-0.342501
63.5	-0.0587663	0.279682	24	4.89898	0.0570898		-0.297267	0.0168236	-0.373761	0	-0.0305361	0.0775644	-0.0822153	0.291889	0.0909222	0.194826	-0.652463	-0.12832	-0.341304	-0.224108	0	0.318424	0.16337	-0.0500394	-0.455987	0.0152852	0.584608	-0.157498	0.0653248	-0.435927
64	-0.0542494	0.33468	24	4.89898	0.0683163		-0.346695	0.144119	-0.594133	0	-0.00770013	0.066928	0.253176	0.224867	0.112467	0.29418	-0.785655	-0.308675	-0.264605	-0.347921	0	0.214305	0.109537	-0.0986988	-0.614988	-0.0639465	0.728939	0.130908	0.0293895	-0.177784
64.5	0.0149695	0.278369	24	4.89898	0.0568218		-0.0865108	-0.0409211	-0.295557	0	0.066687	0.0604338	0.367075	0.131116	0.198874	0.383223	-0.186881	-0.256706	-0.321705	-0.359728	0	0.241467	0.247099	-0.168417	-0.515495	0.00217031	0.753443	0.147344	-0.0673732	0.0596313
65	-0.0505748	0.231865	24	4.89898	0.0473293		-0.145488	-0.164754	-0.558937	0	-0.0319703	-0.0716712	-0.00339465	0.0302575	0.103628	-0.0368656	-0.332273	-0.00395948	-0.247583	-0.487251	0	0.185453	0.0633942	-0.143039	-0.117439	-0.0305858	0.65527	0.0460089	0.0583782	0.0190258
65.5	-0.0124724	0.204877	24	4.89898	0.0418204		-0.222552	0.0225805	0.0384629	0	-0.0606551	-0.0544884	0.0476868	-0.0258278	0.108732	0.0291633	-0.225778	0.138087	-0.304016	-0.146253	0	0.18219	0.105796	-0.157269	-0.407477	-0.067202	0.677494	-0.0396231	0.0992564	-0.0376444
66	0.0220396	0.181258	24	4.89898	0.0369992		-0.259104	0.065466	0.224207	0	0.0919133	-0.0108062	0.0969901	0.0555848	0.0993287	0.229797	0	0.00643416	-0.283587	-0.268676	0	0.197854	0.188485	-0.156015	-0.25065	-0.0106345	0.495045	0.00622874	0.0380728	-0.026984
66.5	-0.00641045	0.364377	24	4.89898	0.0743782		-0.244565	0.205695	0.653727	0	-0.0443597	-0.0298314	-0.122272	0.10684	0.0477128	0.350177	-0.323668	0.118158	-0.266902	-0.462	0	0.207605	0.1721	-0.151749	-1.01624	-0.131149	0.812834	-0.0762628	0.298259	-0.257958
67	-0.0251531	0.326333	24	4.89898	0.0666125		-0.0864593	0.0687918	0.33505	0	0.0341674	0.0196002	-0.0864182	0.0294567	-0.00536814	0.218523	0.0149694	0.00395948	-0.216582	-0.426117	0	0.124112	0.0792601	-0.0960463	-1.15819	-0.119506	0.739007	-0.0514002	0.230663	-0.255145
67.5	-0.0737216	0.295407	24	4.89898	0.0602998		-0.238993	0.0537965	0.0847747	0	-0.0238328	0.0810532	-0.288675	-0.00981055	-0.0789249	0.220107	-0.595651	-0.0661563	-0.276281	-0.187483	0	0.105962	0.271348	-0.131067	-0.99497	-0.0126963	0.538703	0.0508244	-0.0078372	-0.263511
68	-0.0362446	0.301597	24	4.89898	0.0615632		-0.0957345	0.197507	0.246084	0	-0.0610111	0.154907	-0.0997058	0.0114873	-0.0553507	0.0731101	-0.286421	0.121556	-0.225602	-0.278782	0	0.166142	0.180379	-0.121998	-1.20581	-0.0188352	0.458575	0.0115153	0.0152291	-0.0571143
68.5	-0.0147363	0.281152	24	4.89898	0.05739		-0.126286	0.289832	0.495401	0	-0.0589869	0.0335555	-0.121302	-0.0584628	-0.0667475	0	-0.212341	0.150559	-0.215549	-0.18705	0	0.132549	0.202757	-0.063069	-0.97259	-0.0719612	0.430557	0.0691442	0.219041	-0.22272
69	-0.0107179	0.323815	24	4.89898	0.0660984		0.00265739	0.189707	0.659268	0	0.032367	0.0831831	-0.15651	0.0189454	-0.0221931	0	-0.482025	0.11169	-0.276871	-0.0753516	0	0.11772	0.196799	-0.148057	-1.04834	-0.0261057	0.573812	-0.0141848	0.202698	-0.196439
69.5	-0.00528104	0.310769	24	4.89898	0.0634354		0.0260595	0.27542	0.801399	0	0.00198352	0.0678296	-0.207203	-0.0849663	-0.0704824	0	-0.259783	0.199591	-0.422633	0.172214	0	0.13467	0.109294	-0.194656	-0.836438	-0.0577302	0.534397	-0.18189	0.0541034	-0.187926
70	0.0375511	0.30877	24	4.89898	0.0630275		-0.0651488	0.316944	0.813759	0	0	0.102195	-0.00733892	0.0440223	-0.0653665	0	-0.339227	0.258026	-0.416472	-0.0719209	0	0.147762	0.215783	-0.0835544	-0.65834	-0.060319	0.695951	-0.0513478	0.257114	-0.131293
70.5	0.0251725	0.365498	24	4.89898	0.0746069		-0.101529	0.312626	0.875981	0	0	0.0642754	0.150173	0.0443226	-0.0520242	0	-0.197372	0.307751	-0.469666	-0.0391284	0	0.123767	0.132643	-0.170102	-1.11778	-0.0904243	0.652674	-0.0583617	0.273812	-0.0374963
71	0.00693975	0.332377	24	4.89898	0.0678461		-0.115811	0.345418	1.03395	0	0	0.116765	-0.200446	-0.0101859	-0.0665794	0	-0.18529	0.284951	-0.487165	-0.148261	0	0.188861	0.00235563	-0.133773	-0.778678	-0.0137349	0.448571	-0.147605	0.124861	-0.0916494
71.5	0.0128613	0.354643	24	4.89898	0.0723911		-0.217014	0.336179	0.956139	0	0	0.0830655	-0.157674	-0.0906725	0.0156601	0	-0.144861	0.146303	-0.385625	-0.192366	0	0.157686	0.101846	-0.157807	-1.05849	0.0530485	0.496945	0.296467	0.164225	-0.0943885
72	0.0119524	0.389234	24	4.89898	0.079452		-0.13743	0.378287	1.01396	0	0	0.126604	-0.193689	-0.178417	-0.142694	0	-0.256777	0.452206	-0.37572	-0.256004	0	0.161362	0.182354	-0.102767	-1.10265	0.136342	0.613955	0.0136613	0.104778	-0.150503
72.5	0.00963092	0.432129	24	4.89898	0.088208		-0.171016	0.415707	1.23	0	0	0.0241474	-0.171769	-0.0258778	-0.127971	0	-0.380304	0.157653	-0.333317	-0.0862309	0	0.221417	0.0988326	-0.184171	-1.34008	0.151022	0.472061	0.068045	0.31331	-0.100311
73	0.0329783	0.34162	24	4.89898	0.069733		-0.130006	0.377937	1.14817	0	0	0.0566445	-0.271443	-0.0382411	-0.195499	0	0.117515	0.314713	-0.362871	-0.179292	0	0.185952	0.144178	-0.0811348	-0.772326	0.180197	0.378542	-0.0668411	0.00382954	-0.0185446
73.5	0.00390384	0.30178	24	4.89898	0.0616006		-0.172764	0.319103	0.492453	0	0	-0.0167647	-0.25531	-0.0354131	-0.120837	0	0.0265205	0.265417	-0.36108	-0.154041	0	0.145477	0.281048	-0.151283	-0.956563	0.531508	0.277678	0.0861031	-0.094937	-0.0126221
74	-0.0128402	0.340824	24	4.89898	0.0695703		-0.159117	0.360958	0.626416	0	0	0.0366523	-0.278846	0.0119879	-0.0590376	0	-0.346594	0.302174	-0.31626	-0.00831402	0	0.188909	0.140749	-0.119883	-1.21446	0.323593	0.0919682	0.109395	0.17892	-0.177376
74.5	0.0251542	0.382022	24	4.89898	0.07798		-0.147151	0.205325	0.86213	0	0	0.0830001	-0.184313	0.193833	-0.00684528	0	-0.432343	0.208632	-0.27123	0.204111	0	0.168388	0.164097	-0.117768	-1.22128	0.559397	0.490043	0.0103638	-0.00115777	-0.163533
75	0.00837301	0.360649	24	4.89898	0.0736172		-0.284666	0.223588	0.865504	0	0	-0.0427022	0.0262843	0.123358	-0.154367	0	-0.257426	0.0830831	-0.295354	-0.0346778	0	0.305889	0.00918003	-0.0860097	-1.13824	0.513185	0.446608	-0.0499346	0.126508	-0.178857
75.5	0.0530439	0.289097	24	4.89898	0.0590117		-0.148231	0.151937	0.810598	0	0	0.0240821	0.103133	0.298321	-0.122867	0	-0.366042	0.213647	-0.337672	0.175923	0	0.276164	0.141961	-0.0928382	-0.544098	0.559691	0.202868	-0.0490971	0.199403	-0.22383
76	0.0947513	0.29739	24	4.89898	0.0607045		-0.248731	0.0875797	1.10267	0	0	0.0579511	0.168019	0.19078	-0.142814	0	-0.18918	0.326855	-0.358382	0.294267	0	0.278871	0.181349	-0.101674	-0.281512	0.307377	0.420173	0.0115677	0.211872	-0.0430115
76.5	0.0573828	0.300197	24	4.89898	0.0612775		-0.24556	0.0964291	0.963881	0	0	0.0683784	0.0591316	0.0873439	-0.167625	0	-0.254715	0.370047	-0.352847	-0.228187	0	0.363382	0.231891	-0.134938	-0.522316	0.237075	0.330041	0.25161	0.0980541	0.12611
77	0.0533448	0.303615	24	4.89898	0.0619752		-0.176759	0.174537	0.905459	0	0	0.0542402	0.16123	0.0950522	-0.172453	0	-0.357025	0.295806	-0.29201	-0.407294	0	0.287787	0.339557	-0.162503	-0.394092	0.350148	0.497515	-0.0521329	0.142539	-0.00932781
77.5	0.033399	0.301238	24	4.89898	0.0614899		-0.0826876	0.158219	0.831054	0	0	0.0335555	0.0110892	0.1626	-0.151785	0	-0.379892	0.0346125	-0.303215	-0.310215	0	0.30038	0.275505	-0.218958	-0.597852	0.365371	0.503815	0.0277938	0.207552	-0.0653687
78	0.0375469	0.288115	24	4.89898	0.0588113		-0.0789844	0.0467948	0.837057	0	0	-0.0642362	0.077883	0.313737	-0.114725	0	-0.120285	-0.00620319	-0.385492	-0.439159	0	0.332629	0.162019	-0.135655	-0.477429	0.553862	0.208598	-0.0201518	0.111591	0.0992745
78.5	0.0887126	0.275899	24	4.89898	0.0563177		-0.0577939	0.104714	0.816635	0	0	-0.0701816	0.268792	0.175589	-0.0879799	0	0.171971	0.0116475	-0.292361	-0.377314	0	0.492216	0.254685	-0.223779	-0.29558	0.497884	0.351505	0.0217744	0.156655	0.210024
79	0.0392023	0.231622	24	4.89898	0.0472796		-0.0999177	0.100338	0.425756	0	0	-0.0558212	-0.0688953	0.210176	-0.0302033	0	-0.0312353	0.225327	-0.253695	-0.641601	0	0.44293	0.0169398	-0.154007	0.0621936	0.442479	0.135625	-0.0247579	0.222826	0.0163977
79.5	0.0208345	0.215266	24	4.89898	0.043941		0.0744411	0.258383	0.138829	0	0	0.0312296	-0.154247	0.254123	-0.0460916	0	0.040429	-0.0512093	-0.180382	-0.453315	0	0.449658	0.120969	-0.155423	-0.459653	0.3823	0.128091	0.159225	0.0520996	-0.0894285
80	-0.00546328	0.208452	24	4.89898	0.0425502		0.0365691	0.226097	-0.116206	0	0	0.0183327	-0.192558	0.148359	0.00287022	0	-0.242633	0.110997	-0.118119	-0.469603	0	0.518457	0.0292375	-0.0606854	-0.441792	0.261444	0.150632	-0.0109395	-0.0586454	0.0770654
80.5	-0.00402498	0.233512	24	4.89898	0.0476654		0.0162186	0.203711	-0.294243	0	0	0.0817196	-0.0418351	0.0566609	-0.0293026	0	-0.345945	0.00633517	-0.0439978	-0.417401	0	0.47588	0.110576	-0.0676393	-0.521889	0.435674	0.282426	-0.143575	0.103086	0.0369411
81	-0.00945095	0.236353	24	4.89898	0.0482454		0.079173	0.11405	-0.533544	0	0	0.131099	0.126184	0.23723	-0.0776399	0	-0.397984	0.00933778	0.033109	-0.420213	0	0.461454	0.1677	-0.00066313	-0.418134	0.271614	0.105486	-0.151479	0.134524	-0.098127
81.5	0.00885553	0.203805	24	4.89898	0.0416015		-0.00476615	0.0444609	-0.204496	0	0	0.116137	-0.00051728	0.158395	-0.0786487	0	-0.00400754	0.00300261	-0.146844	-0.376016	0	0.40593	0.0919043	-0.0437307	-0.471802	0.408436	0.302276	-0.0385763	0.178875	-0.12748
82	0.00867578	0.232351	24	4.89898	0.0474284		-0.00594912	0.283686	-0.374543	0	0	0.137332	-0.140054	0.0182696	-0.14052	0	-0.35785	0.00768799	-0.16015	0.373265	0	0.360099	0.114213	-0.0331207	-0.554585	0.370456	0.156615	-0.114577	0.0672841	0.200659
82.5	-0.00727024	0.282927	24	4.89898	0.0577522		-0.0743382	0.185098	-0.558476	0	0	0.0795897	0.00019398	-0.127762	-0.119925	0	-0.158593	-0.0805754	-0.0599446	-0.421171	0	0.288661	0.196487	-0.00824432	-0.706978	0.508224	0.283693	-0.0488877	0.140134	0.508328
83	0.0303645	0.280219	24	4.89898	0.0571994		-0.176056	0.083087	-0.623966	0	0	0.070064	0.176619	0.0294817	-0.153346	0	-0.0475601	-0.0813343	0.196694	-0.367733	0	0.431604	0.316832	-0.0964585	-0.417665	0.536019	0.12445	0.0584664	0.0547268	0.614821
83.5	-0.00566442	0.304844	24	4.89898	0.062226		-0.000908655	0.0839427	-0.629115	0	0	0.00147655	0.0763958	0.00953525	-0.167217	0	-0.404173	-0.132379	0.311286	-0.381919	0	0.441068	0.272768	0	-0.645637	0.613871	-0.0575553	-0.107563	0.163646	0.416531
84	-7.10989e-05	0.248841	24	4.89898	0.0507944		0.01531	-0.0791193	-0.583123	0	0	0.0806481	-0.111927	0.147709	-0.126962	0	-0.326556	-0.0944006	0.307057	-0.325977	0	0.397359	0.163786	0	-0.343919	0.581503	0.214994	-0.0307773	-0.0141604	0.126851
84.5	-0.00338942	0.2448	24	4.89898	0.0499697		0.0492045	0.110569	-0.596868	0	0	0.138246	-0.300993	0.00620667	-0.0507632	0	-0.428984	-0.379483	0.337335	0.0386957	0	0.358592	0.175148	0	-0.279893	0.421815	0.0487226	0.0286312	0.0769025	0.165569
85	0.0179511	0.283176	24	4.89898	0.057803		-0.158243	-0.0431967	-0.544625	0	0	0.155364	-0.30901	-0.0335861	0.0333858	0	-0.465464	-0.358927	0.362113	0.535868	0	0.437037	0.0905879	0	-0.349589	0.453858	0.231203	0.054593	0.142762	0.196698
85.5	0.00192625	0.291175	24	4.89898	0.0594358		-0.10465	-0.0682667	-0.699364	0	0	0.140912	-0.302221	0.00680732	-0.0188546	0	-0.647749	-0.0884284	0.460611	0.155154	0	0.399681	0.121003	0	-0.197408	0.477809	0.121537	-0.0101021	-0.140535	0.440295
86	-0.0274105	0.297011	24	4.89898	0.0606272		-0.129715	-0.0310409	-0.475477	0	0	0.162446	-0.425916	0.116625	-0.00861065	0	-0.636905	-0.290461	0.362457	0.311637	0	0.395986	-0.0369973	0	-0.629865	0.54377	-0.0453034	0.0698247	0.0164759	0.0732159
86.5	-0.057644	0.329549	24	4.89898	0.0672689		0.030157	0.0101136	-0.505949	0	0	0.136208	-0.287673	0.092074	-0.0783365	0	-0.713402	-0.22767	0.245989	-0.0534693	0	0.444571	-0.0846988	0	-1.00993	0.536376	0.00823123	0.19754	0.0415015	-0.165087
87	-0.0442331	0.283396	24	4.89898	0.057848		0.0563537	-0.10452	-0.43229	0	0	0.226957	-0.299829	-0.02325	0.0399789	0	-0.378359	-0.258488	0.0596988	-0.12471	0	0.477464	-0.0598954	0	-0.766188	0.636613	0.161396	-0.0881968	0.0592688	-0.243596
87.5	-0.0644909	0.288118	24	4.89898	0.0588117		-0.14451	-0.046892	-0.753489	0	0	0.173148	-0.208238	-0.080011	-0.0626644	0	-0.462105	-0.207675	-0.122229	-0.243394	0	0.323809	-0.0393529	0	-0.606718	0.578325	0.271029	0.214185	0.117335	-0.248334
88	-0.0406826	0.227569	24	4.89898	0.0464522		-0.102044	0.0545745	-0.311006	0	0	0.0396577	-0.169442	0.0488525	-0.0707466	0	-0.388614	-0.247666	0.0422696	-0.14004	0	0.350491	-0.0197457	0	-0.647811	0.388252	0.283629	0.187176	-0.101127	-0.173046
88.5	-0.0505102	0.241132	24	4.89898	0.0492208		0.0680291	0	-0.493057	0	0	0.083366	-0.233811	0.0370648	-0.0772797	0	-0.0961221	-0.410136	0.00129963	-0.0620924	0	0.31948	-0.147192	0	-0.723859	0.425272	0.249248	-0.0232923	-0.0867436	-0.0424193
89	-0.0536884	0.239131	24	4.89898	0.0488123		0.0862879	0	-0.439891	0	0	0.0647197	-0.282209	-0.0845909	0.012982	0	-0.433817	-0.267166	0.108719	-0.316458	0	0.270319	0.0201961	0	-0.493627	0.488815	0.247697	0.0980895	-0.070802	-0.297786
89.5	-0.043783	0.307861	24	4.89898	0.0628419		0.0996948	0	-0.42572	0	0	0.0590357	-0.406582	0.180169	0.00556029	0	-0.645156	-0.254298	0.120191	-0.0407665	0	0.244241	-0.185956	0	-0.901616	0.462461	0.431032	0.126878	0.111947	-0.031907
90	-0.0384897	0.250839	24	4.89898	0.0512023		0.0793444	0	-0.556238	0	0	0.0220175	-0.335747	0.266336	0.0663993	0	-0.515618	-0.319926	-0.00811392	-0.0433318	0	0.232877	-0.10777	0	-0.500107	0.42769	0.30617	0.0574195	0.0811328	-0.0762881
90.5	-0.0764378	0.302424	24	4.89898	0.0617321		-0.00725209	0	-0.711972	0	0	0.0701816	-0.364004	-0.0602147	0.0296869	0	-0.447254	-0.210875	0.0972827	-0.292011	0	0.272824	-0.0898258	0	-0.931029	0.450571	0.28097	-0.00340225	0.143519	-0.0617042
91	-0.0759366	0.301259	24	4.89898	0.0614942		0.204533	0	-0.643854	0	0	0.0637658	-0.391161	0.10276	0.0340823	0	-0.555929	-0.278813	-0.0225082	-0.298501	0	0.0727531	-0.0467316	0	-0.883414	0.505139	0.22829	0.113949	-0.102017	0.0751777
91.5	-0.0639951	0.294537	24	4.89898	0.0601221		0.222912	0	-0.740242	0	0	0.0674637	-0.257056	-0.0496534	0.020776	0	-0.629125	-0.372026	0.0297229	-0.0550765	0	0.162216	-0.0943292	0	-0.749606	0.394577	0.348055	0.0831719	0.0448413	0.0374963
92	-0.0321312	0.310494	24	4.89898	0.0633793		0.137721	0	-0.919807	0	0	0.0565007	-0.252594	-0.197412	0.0719596	0	-0.459158	-0.015541	0.161751	0.0636996	0	0.144594	-0.073752	0	-0.669295	0.48387	0.433723	-0.132897	0.324754	0.0707359
92.5	-0.0611224	0.331517	24	4.89898	0.0676707		0.0966774	0	-0.811024	0	0	0.0797073	-0.217678	-0.303576	0.0807383	0	-0.681223	-0.166265	0.137452	0.319518	0	0.138058	0.0415353	0	-0.932435	0.437146	0.214487	-0.127139	0.202877	0.0242079
93	-0.06003	0.241639	24	4.89898	0.0493244		0.0930428	0	-0.644138	0	0	0.0588397	-0.0606188	-0.194885	-0.0326532	0	-0.36616	-0.173062	0.0571136	-0.198238	0	0.207605	-0.0235563	0	-0.654674	0.451114	0.249881	-0.0805025	-0.0661264	-0.063703
93.5	-0.0474471	0.261431	24	4.89898	0.0533644		0.16162	0	-0.644174	0	0	0.075147	-0.173742	-0.177641	-0.0800418	0	-0.455092	-0.0771439	0.0224661	-0.395209	0	0.361673	-0.0685211	0	-0.433394	0.397151	0.471491	-0.0294164	0.0809547	-0.174859
94	0.00399482	0.297963	24	4.89898	0.0608214		0.299547	0	-0.674077	0	0	0.0970338	-0.243962	-0.0708762	-0.084185	0	-0.284064	-0.229815	-0.00283812	-0.527276	0	0.353371	-0.05172	0	0.704676	0.432883	0.365688	-0.0763674	0.203233	-0.115376
94.5	0.0260733	0.264344	24	4.89898	0.0539589		0.226324	0	-0.475583	0	0	0.0864498	-0.207074	-0.108066	-0.112887	0	0.120757	-0.301119	-0.144737	-0.440148	0	0.45702	0.0263276	0	0.695128	0.392423	0.308165	0.0716043	0.0606047	-0.029427
95	-0.0696707	0.284399	24	4.89898	0.0580527		0.207328	0	-0.548993	0	0	0.0779694	-0.108209	0.0597642	-0.0731845	0	-0.193069	-0.0418385	-0.163058	-0.603894	0	0.406083	-0.152458	0	-0.782557	0.297115	0.413303	-0.0397278	-0.105713	-0.320958
95.5	-0.0539816	0.307839	24	4.89898	0.0628373		0.112639	0	-0.606847	0	0	0.0395662	-0.331609	-0.0293065	-0.0526847	0	-0.0670085	-0.130432	-0.236371	-0.437552	0	0.514138	-0.113971	0	-0.639627	0.28941	0.731092	-0.117509	0.156699	-0.376184
96	-0.0655529	0.331811	24	4.89898	0.0677305		0.12824	0	-0.76972	0	0	0.0743369	-0.2535	0.135095	-0.0731365	0	-0.453619	-0.0582044	-0.161492	-0.340906	0	0.483415	-0.105033	0	-0.999403	0.19787	0.534967	0.0743784	0.0664826	-0.0530426
96.5	-0.0401724	0.321585	24	4.89898	0.0656433		0.081556	0	-0.467415	0	0	0.128002	-0.137726	0.423155	0.00386699	0	-0.197666	-0.102782	-0.142868	-0.342698	0	0.46155	-0.243357	0	-0.817128	0.269025	0.713426	-0.16357	0.0590907	-0.488599
97	-0.0273911	0.313049	24	4.89898	0.0639009		0.149911	0	-0.389885	0	0	0.120502	-0.224564	0.43727	-0.0652224	0	-0.055752	-0.150328	-0.223691	-0.315407	0	0.438265	-0.117608	0	-0.932265	0.289426	0.55621	-0.033028	0.231598	-0.372816
97.5	-0.0448308	0.312202	24	4.89898	0.0637279		0.226992	0	-0.435345	0	0	0.162485	-0.162426	-0.0184448	-0.0659909	0	-0.212223	-0.0248787	-0.223537	-0.342884	0	0.388711	-0.11456	0	-0.96658	0.337188	0.531833	-0.0856844	0.334461	-0.405056
98	-0.00972732	0.311974	24	4.89898	0.0636815		0.203041	0	-0.533686	0	0	0.16063	-0.357602	0.190079	-0.0134023	0	0.227369	-0.0213152	0	-0.368227	0	0.419741	-0.211002	0	-0.913594	0.331018	0.527622	0.0575242	0.244022	-0.175674
98.5	-0.0247825	0.279529	24	4.89898	0.0570586		0.206847	0	-0.625599	0	0	0.141186	-0.155507	0.0590635	-0.0238624	0	-0.233439	0.135645	0	-0.519611	0	0.474431	-0.105622	0	-0.551388	0.336847	0.431	-0.113688	0.232266	-0.283351
99	-0.00198989	0.235116	24	4.89898	0.0479929		0.108558	0	-0.59321	0	0	0.250412	-0.11988	-0.119403	-0.0438338	0	-0.161363	-0.147755	0	-0.359264	0	0.399749	-0.176257	0	0.353724	0.27952	0.469117	-0.0151269	-0.0219085	-0.150837
99.5	0.00558372	0.324482	24	4.89898	0.0662347		0.313863	0	-0.663991	0	0	0.22122	-0.199864	-0.0804365	-0.0314523	0	-0.234264	-0.164813	0	-0.697883	0	0.45583	-0.0837635	0	0.273754	0.187468	0.883148	-0.0320335	0.229862	-0.242634
100	0.024362	0.24688	24	4.89898	0.0503941		0.259927	0	-0.507192	0	0	0.199451	-0.12696	0.0793103	-0.0927716	0	0.141855	-0.0558617	0	-0.227693	0	0.344953	-0.178508	0	0.31408	0.101787	0.712065	0.0456948	-0.00547713	-0.419973
100.5	-0.0128927	0.26264	24	4.89898	0.0536112		0.298982	0	-0.548958	0	0	0.15309	-0.17594	0.209776	-0.0925795	0	-0.07467	-0.0921569	0	-0.497697	0	0.236352	-0.235113	0	0.05013	0.116607	0.736411	-0.0532321	0.0541925	-0.394618
101	-0.00350256	0.293669	24	4.89898	0.059945		0.347535	0	-0.501794	0	0	0.240429	-0.0100546	0.0594389	0.109296	0	-0.266502	0.076682	0	-0.391779	0	0.286617	-0.0752416	0	-0.642525	0.0614662	0.791307	0.030882	0.179365	-0.379183
101.5	-0.0206049	0.276968	24	4.89898	0.0565358		0.322898	0	-0.236034	0	0	0.201437	-0.0185574	-0.0430963	0.112827	0	-0.373468	0.0679711	0	-0.462371	0	0.233779	-0.169432	0	-0.647257	0.105911	0.730016	-0.0186339	0.0834484	-0.383958
102	-0.0263706	0.269187	24	4.89898	0.0549476		0.198327	0	0.182832	0	0	0.124252	-0.0923992	-0.0504793	-0.00263003	0	-0.278996	0.0119444	0	-0.725112	0	0.233059	-0.146915	0	-0.641417	0.0640086	0.634565	0.000837477	0.122145	-0.266916
102.5	0.00408628	0.270676	24	4.89898	0.0552514		0.260904	0	-0.0448201	0	0	0.106246	0.159387	-0.0935005	-0.038838	0	0.311881	-0.0690929	0	-0.699305	0	0.19889	-0.187515	0	-0.743936	0.153348	0.525343	0.0165925	0.0210625	0.221424
103	0.0304288	0.278486	24	4.89898	0.0568457		0.228055	0	-0.0426537	0	0	0.235489	0.28347	-0.04187	-0.0860104	0	0.215229	-0.0298611	0	-0.735126	0	0.240671	-0.212319	0	-0.556034	0.137659	0.524583	-0.0837477	0.110522	0.542234
103.5	0.0597872	0.296664	24	4.89898	0.0605563		0.239679	0	-0.464751	0	0	0.104769	0.245934	0.135245	0.0146873	0	0.529408	-0.0696209	0	-0.461382	0	0.220774	-0.10001	0	-0.528539	0.215527	0.642258	0.015755	0.0237788	0.67138
104	0.100305	0.251143	24	4.89898	0.0512643		0.37236	0	0.0200661	0	0	0.372403	0.356374	0.251971	-0.1144	0	0.426921	0.0338866	0	-0.357194	0	0.253379	-0.294107	0	-0.207639	0.186987	0.753285	0.0704528	-0.0300574	0.31263
104.5	0.0606972	0.213087	24	4.89898	0.0434963		0.490468	0	0.0854139	0	0	0.109931	-0.0731952	0.342293	-0.0489858	0	0.199788	-0.0198634	0	-0.232298	0	0.240364	-0.169709	0	-0.225585	0.146682	0.683256	-0.0866265	0.107895	-0.093093
105	0.028913	0.216122	24	4.89898	0.0441158		0.265001	0	0.0951096	0	0	0.116817	-0.131583	0.165128	-0.0114809	0	-0.221711	-0.00970073	0	-0.419811	0	0.140112	-0.137319	0	-0.458758	0.253213	0.580809	0.124208	0.115866	0.228013
105.5	0.0364017	0.244629	24	4.89898	0.0499346		0.263973	0	-0.04688	0	0	0.135476	-0.124826	0.0784593	0.00383096	0	-0.345297	-0.141617	0	-0.304528	0	0.150718	-0.111892	0	-0.289143	0.310757	0.702789	-0.0646428	0.0682193	0.588244
106	-0.0115928	0.268427	24	4.89898	0.0547924		0.219569	0	-0.120254	0	0	0.101137	-0.0312308	0.381485	0.0230098	0	-0.104903	-0.110931	0	-0.245619	0	0.16118	0.0138913	0	-0.781662	0.220069	0.605217	-0.0919131	0.0266287	-0.5439
106.5	-0.0472776	0.311305	24	4.89898	0.063545		0.0678405	0	0.0495791	0	0	0.147067	-0.164172	0.406687	-0.0106762	0	-0.399576	0.19253	0	-0.483696	0	0.172669	-0.0878858	0	-0.596402	0.128792	0.425998	-0.113164	0.134078	-1.00433
107	-0.0136645	0.324486	24	4.89898	0.0662354		0.140327	0	0.0662713	0	0	0.113877	0.0142575	0.5815	0.0380934	0	-0.111622	0.162636	0	-0.210756	0	0.227195	-0.209755	0	-0.887762	0.205342	0.167221	0.0847946	0.258895	-0.968463
107.5	-0.0276165	0.301958	24	4.89898	0.0616368		0.157506	0	-0.0345562	0	0	0.0603423	-0.00578707	0.665365	-0.0432934	0	-0.0278171	-0.186096	0	-0.288827	0	0.240258	-0.19815	0	-0.684684	0.220054	0.189762	-0.0395708	0.219531	-0.906833
108	0.0357955	0.289624	24	4.89898	0.0591192		0.228981	0	0.131335	0	0	0.0586045	-0.0267369	0.961659	-0.0278015	0	-0.109088	0.0389349	0	-0.28824	0	0.218394	-0.0242838	0	-0.718189	0.238393	0.361066	0.031196	0.103086	-0.318219
108.5	0.00783555	0.253677	24	4.89898	0.0517816		0.140876	0	-0.0388891	0	0	0.0493532	-0.128997	0.59499	-0.0589175	0	0.316773	-0.0543769	0	-0.310493	0	0.262305	-0.0812693	0	-0.702673	0.18088	0.320353	-0.325622	0.203099	-0.179338
109	0.0514849	0.217609	24	4.89898	0.0444192		0.171753	0	-0.116206	0	0	0.0647067	-0.0675698	0.527918	-0.0372167	0	0.483911	0.145907	0	-0.427662	0	0.210994	0.056743	0	-0.414383	0.101369	0.369962	-0.00779901	0.107806	0.0654057
109.5	0.0558775	0.290498	24	4.89898	0.0592976		0.167227	0	-0.278439	0	0	0.0310858	-0.15735	0.430938	-0.116274	0	0.317008	-0.0163329	0	-0.331572	0	0.125466	-0.139363	0	-0.480711	0.0802394	0.569411	-0.0255431	0.267801	0.897468
110	0.100822	0.314962	24	4.89898	0.0642914		0.16697	0	-0.250559	0	0	0.0210636	-0.0579031	0.207273	-0.0962663	0	0.0736681	0.173029	0	-0.199475	0	0.13086	-0.0218589	0	-0.250693	0.174043	0.637034	0.149071	0.26081	1.30267
110.5	0.0482062	0.374639	24	4.89898	0.076473		0.135407	0	-0.395639	0	0	-0.143212	-0.163137	0.212503	-0.119985	0	0.112977	-0.0881645	0	-0.426858	0	0.141907	-0.119999	0	-0.399719	0.0560249	0.520309	0.0596702	0.273901	1.50096
111	0.0852769	0.383915	24	4.89898	0.0783663		0.0853278	0	-0.243066	0	0	-0.154671	-0.107853	0.324098	-0.117667	0	-0.00271099	0.231993	0	-0.44293	0	0.224988	-0.114456	0	-0.457948	0.25281	0.759553	0.140696	0.214677	1.45381
111.5	0.0832317	0.381319	24	4.89898	0.0778364		0.238908	0	0.0196044	0	0	-0.0843068	0.102939	0.65568	-0.125629	0	-0.126945	0.107632	0	-0.256653	0	0.185616	-0.0383136	0	-0.802762	0.200257	0.44971	-0.169066	0.273367	1.36752
112	0.0689149	0.415773	24	4.89898	0.0848693		0.269476	0	-0.0313599	0	0	-0.0983013	-0.175067	0.507596	-0.051844	0	-0.224481	-0.00409146	0	-0.47563	0	0.20536	0.0702186	0	-0.772966	0.108918	0.45199	-0.0054436	0.302667	1.57692
112.5	0.0610259	0.344126	24	4.89898	0.0702443		0.131035	0	0.111908	0	0	-0.120855	-0.215318	0.39983	0.00798617	0	0.0119637	0.0529911	0	-0.386494	0	0.219651	-0.0421589	0	-0.646831	0.0772939	0.259474	-0.133054	0.455181	1.28202
113	0.0685916	0.388784	24	4.89898	0.0793602		0.0650974	0	-0.11855	0	0	-0.0920293	-0.13931	0.17664	0.0999892	0	-0.0835691	0.145379	0	-0.305022	0	0.196462	0.109675	0	-0.668187	-0.0628459	0.502169	0.0342842	0.174823	1.61119
113.5	0.0516889	0.321631	24	4.89898	0.0656527		0.082499	0	-0.125439	0	0	-0.0660525	-0.184669	0.286283	0.0380574	0	-0.121759	0.191705	0	-0.225066	0	0.0901927	0.0620085	0	-0.665928	0.122545	0.30177	-0.0862601	0.300753	1.23989
114	0.0676937	0.417645	24	4.89898	0.0852515		0.114285	0	-0.192208	0	0	-0.0786097	-0.274062	0.435668	-0.110305	0	0.214521	0.21853	0	-0.35809	0	0.170778	-0.0524821	0	-0.706168	0.0981754	0.303289	-0.083329	0.229105	1.69555
114.5	0.0334851	0.400373	24	4.89898	0.0817258		0.0162015	0	-0.305253	0	0	-0.133817	-0.301219	0.620267	-0.0486496	0	0.187058	0.0389019	0	-0.205996	0	0.0758245	-0.0440988	0	-0.794961	0.0976793	0.111312	-0.0386286	-0.0144721	1.54349
115	0.0457481	0.333211	24	4.89898	0.0680164		0.0109039	0	-0.195973	0	0	-0.0540572	-0.146455	0.907701	-0.118351	0	0.281	0.190484	0	-0.246423	0	0.111107	-0.14695	0	-0.737286	0.0621638	0.182259	-0.138288	0.215924	0.920195
115.5	0.0190413	0.290155	24	4.89898	0.0592277		0.116308	0	-0.15822	0	0	-0.022893	-0.180628	0.504142	-0.148663	0	0.0506836	0.371531	0	-0.328234	0	0.139383	-0.0315239	0	-0.804041	0.101183	0.0781018	-0.193248	0.194861	0.768248
116	0.0249982	0.239184	24	4.89898	0.0488232		0.165581	0	0.0626487	0	0	-0.0908794	-0.18968	0.590735	-0.161609	0	0.0879302	0.155773	0	-0.372338	0	0.124803	-0.0532442	0	-0.532248	0.143178	0.179726	-0.221042	0.191522	0.5191
116.5	0.0326177	0.20922	24	4.89898	0.0427068		0.00617199	0	0.32056	0	0	-0.0488697	0.0038796	0.377506	-0.119612	0	-0.121228	0.198139	0	-0.313244	0	0.0853745	-0.0173208	0	-0.538855	0.028152	0.20176	0.0392567	0.190186	0.490968
117	0.00680792	0.204872	24	4.89898	0.0418194		0.237039	0	-0.0263167	0	0	-0.132314	-0.130225	0.166354	-0.0968908	0	-0.101485	0.0986571	0	-0.233132	0	0.122433	-0.0324246	0	-0.617119	0.0438867	0.229588	0.00832243	0.073162	0.553857
117.5	0.0122783	0.242618	24	4.89898	0.0495241		0.186463	0	-0.149909	0	0	-0.107905	-0.0190747	0.263483	-0.105081	0	-0.143859	0.182004	0	-0.323598	0	0.130504	-0.0242491	0	-0.641587	-0.010371	0.569	-0.183826	0.202075	0.47061
118	0.0213856	0.183093	24	4.89898	0.0373737		0.168907	0	0.110736	0	0	-0.186907	-0.0111539	0.144656	-0.154944	0	0.216231	0.30851	0	-0.281317	0	0.0784831	-0.224893	0	-0.410418	-0.0351125	0.366575	0.0274274	0.200517	0.195958
118.5	0.0197497	0.271656	24	4.89898	0.0554516		0.261813	0	-0.291402	0	0	-0.14201	-0.0609421	0.220537	-0.256134	0	0.0813296	0.168806	0	-0.374718	0	0.0660537	-0.218554	0	-0.512852	-0.0403367	0.335834	0.228893	0.150332	0.857344
119	-0.0205686	0.224823	24	4.89898	0.0458919		0.140036	0	-0.390525	0	0	-0.180152	-0.122434	0.24684	-0.277546	0	-0.121818	0.189824	0	-0.184577	0	0.0940031	-0.105899	0	-0.646191	-0.114794	0.391522	0.274431	0.185599	0.128035
119.5	-0.0439131	0.21975	24	4.89898	0.0448563		0.25348	0	-0.300423	0	0	-0.14086	0.100805	0.343594	-0.28474	0	-0.381365	-0.0982281	0	-0.199938	0	0.131675	-0.322999	0	-0.534038	-0.125816	0.340077	-0.0183722	0.198335	-0.0151022
120	-0.0316468	0.232516	24	4.89898	0.0474622		0.231535	0	-0.269489	0	0	-0.141004	-0.0154861	0.138023	-0.243596	0	-0.235679	0.0603491	0	-0.279555	0	0.135179	-0.261718	0	-0.68656	-0.0302138	0.546934	-0.00198901	0.1921	0.101643
120.5	-0.0375331	0.193844	24	4.89898	0.0395682		0.137875	0	-0.351351	0	0	-0.0292173	-0.0891662	0.142428	-0.227263	0	0.125943	0	0	-0.208592	0	0.176124	-0.247411	0	-0.569035	-0.0407088	0.434356	-0.0265376	-0.0542815	-0.0739562
121	-0.0440487	0.174492	24	4.89898	0.035618		0.228124	0	-0.110665	0	0	-0.0260029	0.0727426	0.0320344	-0.183093	0	-0.125	0	0	-0.0674703	0	0.114197	-0.179409	0	-0.664436	-0.113104	0.238199	-0.234127	0.0513426	-0.0905019
121.5	-0.0196035	0.156881	24	4.89898	0.0320231		0.197109	0	-0.169443	0	0	0.0391872	-0.118587	0.193283	-0.266546	0	-0.20739	0	0	-0.222531	0	0.106145	-0.0387293	0	-0.460548	0.0616987	0.223035	0.050458	0.0645678	0.0778057
122	-0.0286628	0.232812	24	4.89898	0.0475226		0.167227	0	-0.230493	0	0	-0.0384947	-0.11739	0.369372	-0.261442	0	-0.257013	0	0	-0.255324	0	0.104657	-0.0482212	0	-0.727908	0.0736199	0.529553	-0.0557446	0.0227546	0.0369411
122.5	-0.00496624	0.207394	24	4.89898	0.0423342		0.186223	0	0	0	0	-0.0846988	-0.217516	0.354081	-0.273931	0	-0.375295	0	0	-0.145263	0	0.0762276	-0.0476322	0	-0.550492	0.0581487	0.319214	0.148443	0.161687	0.271617
123	-0.0570419	0.256419	24	4.89898	0.0523414		0.109484	0	0	0	0	-0.156618	-0.157835	0.465726	-0.251918	0	-0.652346	0	0	-0.0237985	0	0.167428	-0.144213	0	-0.726587	-0.121894	0.279545	-0.033185	0.206973	-0.329768
123.5	-0.0301013	0.183881	24	4.89898	0.0375345		0.201276	0	0	0	0	-0.0990461	-0.0836701	0.443101	-0.236126	0	-0.488154	0	0	-0.127245	0	0.123824	-0.0939827	0	-0.259048	-0.0278109	0.259822	-0.0728605	0.00329519	-0.265805
124	-0.011448	0.179193	24	4.89898	0.0365776		0.0565423	0	0	0	0	-0.152019	-0.168536	0.403534	-0.265213	0	-0.0386021	0	0	0.0526039	0	0.132904	-0.205252	0	-0.42342	-0.0675431	0.396461	0.154096	0.00752549	-0.157832
124.5	-0.00583995	0.202684	24	4.89898	0.0413727		0.145248	0	0	0	0	-0.0353325	0.0417381	0.499462	-0.210054	0	-0.10396	0	0	-0.0768969	0	0.130159	-0.169467	0	-0.641587	-0.0151456	0.331497	0.0439152	0.0993454	-0.179079
125	-0.0292326	0.241882	24	4.89898	0.0493739		0.211511	0	0	0	0	-0.0562655	-0.00439688	0.407939	-0.203977	0	-0.325731	0	0	0.0121156	0	0.118085	-0.277826	0	-0.837333	-0.0471422	0.207712	0.209788	0.182393	-0.298453
125.5	-0.047785	0.276397	24	4.89898	0.0564193		0.253395	0	0	0	0	0.0274533	-0.239792	0.581375	-0.155352	0	-0.303866	0	0	-0.210478	0	0.124707	-0.274085	0	-0.954047	-0.0482428	0.22848	-0.00649045	0.160796	-0.330693
126	-0.0486621	0.197517	24	4.89898	0.0403181		0.120062	0	0	0	0	0.0269829	-0.256409	0.361514	-0.147306	0	-0.33516	0	0	-0.183403	0	0.0997524	-0.236325	0	-0.578584	0.00122467	0.107196	-0.116252	0.257203	-0.288385
126.5	-0.0269852	0.220879	24	4.89898	0.0450867		0.0524791	0	0	0	0	0.0988109	-0.224564	0.560853	-0.0965786	0	-0.180634	0	0	-0.203678	0	0.0330652	-0.0520664	0	-0.669082	-0.120731	0.292399	-0.0690919	0.210491	-0.279316
127	-0.0391716	0.239928	24	4.89898	0.048975		0.0803216	0	0	0	0	0.224552	-0.0552843	0.418425	-0.11422	0	-0.228017	0	0	-0.416659	0	0.0478078	-0.162192	0	-0.880813	-0.063435	0.228733	0.0197854	0.0927996	-0.131922
127.5	-0.020778	0.190545	24	4.89898	0.0388949		0.0495474	0	0	0	0	0.175408	-0.0395396	0.320369	-0.0228536	0	-0.211339	0	0	-0.308824	0	0.0438534	-0.287456	0	-0.632678	-0.00403057	0.182132	0.185187	-0.0573095	0.108861
128	-0.0119553	0.14044	24	4.89898	0.0286671		0.0414895	0	0	0	0	0.306272	-0.253888	0.201016	-0.0451789	0	0.00642386	0	0	-0.269417	0	0.047971	-0.138463	0	-0.343408	-0.0907808	0.170545	0.0245485	0.0674177	-0.0114747
128.5	-0.0311444	0.15345	24	4.89898	0.0313228		0.00346317	0	0	0	0	0.162668	-0.291649	0.328078	-0.0969508	0	-0.0895804	0	0	-0.231433	0	0.117134	-0.138774	0	-0.446012	-0.0657138	0.0695539	0.118555	-0.0606938	-0.12611
129	-0.0119299	0.139351	24	4.89898	0.0284449		0.0135612	0	0	0	0	0.182739	-0.22159	0.28418	-0.029843	0	-0.0540429	0	0	-0.0957812	0	0.0921795	-0.215471	0	-0.358881	-0.0456385	0.233324	-0.140591	0.109587	-0.0400503
129.5	0.00394046	0.174803	24	4.89898	0.0356816		0.106981	0	0	0	0	0.161466	-0.0256054	0.47396	-0.0110966	0	-0.0803277	0	0	-0.130119	0	0.0962107	-0.178578	0	-0.457181	-0.067357	0.283091	-0.0933264	0.199492	-0.18304
130	-0.0150063	0.177772	24	4.89898	0.0362876		0.364096	0	0	0	0	0.0615314	-0.104297	0.324374	-0.101226	0	-0.211869	0	0	-0.407912	0	0.0892713	-0.2127	0	-0.400955	-0.010774	0.20825	0.00334991	0.0256045	0.0131033
130.5	-0.0136024	0.194548	24	4.89898	0.0397119		0.552513	0	0	0	0	0.0723638	-0.0829588	0.268714	-0.147342	0	-0.240453	0	0	-0.398424	0	0.146533	-0.196453	0	-0.358114	-0.101942	0.130623	0.153363	-0.0653248	-0.0595573
131	-0.00333382	0.210385	24	4.89898	0.0429447		0.477644	0	0	0	0	0.0699726	0.00501115	0.162199	-0.158498	0	-0.347124	0	0	-0.49949	0	0.0780512	-0.110957	0	-0.299672	-0.0114561	0.363884	0.312013	0.0349112	-0.1565
131.5	-0.00136207	0.196982	24	4.89898	0.0402089		0.321989	0	0	0	0	-0.0516921	-0.028903	0.17629	-0.0286181	0	-0.104491	0	0	-0.392366	0	0.0680309	-0.176984	0	-0.312503	0.00649542	0.366448	0.49945	-0.171661	-0.204175
132	0.0302837	0.166808	24	4.89898	0.0340496		0.040958	0	0	0	0	-0.0658827	-0.147231	0.191731	-0.11195	0	-0.0283475	0	0	0	0	0.11389	0.0700454	0	-0.137687	-0.0677291	0.598094	0.413975	-0.0300129	-0.113044
132.5	-0.0118474	0.144545	24	4.89898	0.0295051		-0.0181217	0	0	0	0	-0.0673853	-0.0853189	0.301449	-0.133831	0	-0.0032414	0	0	0	0	0.091786	0.0157619	0	-0.277932	0.0165718	0.255422	0.183983	-0.379035	-0.184446
133	0.0137708	0.15762	24	4.89898	0.032174		0.179622	0	0	0	0	-0.0206586	-0.0217904	0.224191	-0.141998	0	-0.0363036	0	0	0	0	0.10076	-0.0261198	0	-0.254316	-0.0634505	0.585082	0.0875164	-0.111324	-0.170714
133.5	0.000433203	0.155433	24	4.89898	0.0317276		0.188846	0	0	0	0	-0.0102051	0.126378	0.112621	-0.114833	0	-0.167374	0	0	0	0	0.126704	-0.219836	0	-0.308325	-0.031764	0.464463	0.149647	-0.1046	-0.201325
134	0.00264046	0.163397	24	4.89898	0.0333532		0.141682	0	0	0	0	-0.0108846	0.198248	0.071627	-0.103424	0	-0.241042	0	0	0	0	0.0786559	-0.0883362	0	-0.470012	0.109833	0.423782	0.134624	0.00850514	-0.189887
134.5	-0.00718616	0.185066	24	4.89898	0.0377764		0.127606	0	0	0	0	-0.0474454	0.148977	0.322872	-0.0589055	0	-0.243105	0	0	0	0	0.107402	-0.122146	0	-0.592012	0.13769	0.361731	-0.0278461	-0.0641225	-0.223164
135	0.0237079	0.203919	24	4.89898	0.0416247		0.126406	0	0	0	0	0.0260943	0.209175	0.217734	-0.0357756	0	-0.229903	0	0	0	0	0.126109	-0.00613157	0	-0.654035	0.0450649	0.52243	0.239414	0.117291	-0.134883
135.5	0.0345248	0.145572	24	4.89898	0.0297148		0.0499589	0	0	0	0	0.034248	0.195985	0.224942	-0.073881	0	-0.180929	0	0	0	0	0.155882	-0.0762462	0	-0.246899	0.063559	0.410865	0.1296	0.288017	-0.146506
136	0.0165941	0.154412	24	4.89898	0.0315193		0.136401	0	0	0	0	-0.0325363	0.180596	0.149536	-0.138983	0	-0.155116	0	0	0	0	0.135908	-0.0386947	0	-0.401637	-0.0230673	0.46994	-0.019419	0.179009	-0.0436778
136.5	-0.0181635	0.163044	24	4.89898	0.0332812		0.144442	0	0	0	0	-0.0261074	0.0545731	0.0865681	-0.0724519	0	-0.314356	0	0	0	0	0.0735881	-0.214501	0	-0.595081	-0.0268498	0.196853	0.183669	0.0666607	0.00706988
137	-0.00845115	0.168053	24	4.89898	0.0343036		0.0276368	0	0	0	0	-0.0276362	-0.201093	0.0327352	-0.0303114	0	-0.322843	0	0	0	0	0.092026	-0.167769	0	-0.415533	-0.00178275	0.42679	0.252813	0.205726	-0.073586
137.5	-0.0193279	0.134031	24	4.89898	0.0273589		0.0606398	0	0	0	0	-0.0195348	-0.330413	0.0780589	-0.0436417	0	-0.141148	0	0	0	0	0.100203	-0.163682	0	-0.399719	-0.0127118	0.222876	0.185868	0	-0.000666272
138	-0.00866337	0.1534	24	4.89898	0.0313126		0.0809903	0	0	0	0	-0.0314779	-0.393715	-0.00127637	-0.126241	0	0.144507	0	0	0	0	0.151351	-0.0551841	0	-0.486423	0.0417939	0.190331	0.18681	0	0.090613
138.5	0.0396646	0.19468	24	4.89898	0.0397389		0.115056	0	0	0	0	-0.0963021	0.886004	0.00397928	-0.0794053	0	0.111622	0	0	0	0	0.174387	-0.199986	0	-0.0221663	0.0495915	-0.0077247	-0.0608741	0	0.0777687
139	0.0332431	0.227573	24	4.89898	0.0464532		0.0971746	0	0	0	0	-0.0467921	0.988103	0.142128	-0.0954017	0	0.046735	0	0	0	0	0.132587	-0.12232	0	-0.312972	0.000449564	-0.0141197	0.174666	0	-0.192405
139.5	0.00544614	0.103737	24	4.89898	0.0211753		0.104787	0	0	0	0	-0.0478636	0.32427	0.180995	-0.0371807	0	-0.0544554	0	0	0	0	0.0964315	-0.126823	0	-0.23377	-0.049638	-0.0199449	0.0668935	0	-0.0729938
140	-0.0202274	0.129587	24	4.89898	0.0264518		0.0164415	0	0	0	0	0.0768979	-0.117843	0.0511049	-0.0490819	0	0.250059	0	0	0	0	0.105866	-0.254997	0	-0.463362	-0.0911839	0.0705987	-0.0623397	0	-0.0176192
140.5	0.0165572	0.164251	24	4.89898	0.0335277		0.0373748	0	0	0	0	0.169763	-0.265494	0.184999	-0.091979	0	0.401815	0	0	0	0	0.102593	-0.103613	0	-0.429643	-0.0373138	0.00585684	0.0986129	0	0.3244
141	0.0155769	0.182261	24	4.89898	0.0372039		0.0945344	0	0	0	0	0.145551	-0.284504	0.134495	0.0461036	0	0.391266	0	0	0	0	0.132482	-0.154225	0	-0.401253	-0.0306323	-0.0877576	-0.121801	0	0.509587
141.5	0.0178409	0.144737	24	4.89898	0.0295444		-0.0612227	0	0	0	0	0.16945	-0.176554	0.0275546	-0.0216647	0	0.425153	0	0	0	0	0.116117	-0.276544	0	-0.0340168	-0.0509247	-0.0387185	-0.0344412	0	0.383995
142	0.0348754	0.133963	24	4.89898	0.0273451		-0.0517419	0	0	0	0	0.117679	0.00640134	0.0833146	-0.0780362	0	0.402522	0	0	0	0	0.0764579	-0.183531	0	-0.208747	0.00940983	0.189572	0.139388	0	0.33432
142.5	0.0141726	0.107685	24	4.89898	0.0219811		-0.0338431	0	0	0	0	0.0994904	-0.00190747	0.018595	-0.0205719	0	0.238331	0	0	0	0	0.112566	-0.241244	0	-0.214246	0.0131149	-0.040713	0.208951	0	0.201621
143	0.0301222	0.165556	24	4.89898	0.033794		0.17009	0	0	0	0	0.124892	-0.0280301	-0.0302075	-0.0948853	0	0.629715	0	0	0	0	0.13444	-0.170194	0	-0.336374	-0.0099214	0.117612	0.0691442	0	0.146654
143.5	0.0117499	0.154466	24	4.89898	0.0315303		0.0348375	0	0	0	0	0.201555	0.255084	-0.0275296	-0.118267	0	0.340582	0	0	0	0	0.0700465	-0.226106	0	-0.455944	-0.0314074	0.205591	-0.0411411	0	0.0746965
144	0.0369324	0.182971	24	4.89898	0.0373488		0.0168873	0	0	0	0	0.0653469	0.128059	-0.145657	-0.116154	0	0.454208	0	0	0	0	0.111155	-0.229951	0	-0.377041	0.0847195	0.471935	0.295315	0	0.127554
144.5	0.0221954	0.105816	24	4.89898	0.0215995		0.166078	0	0	0	0	0.0696459	0.0969254	-0.140026	-0.0511595	0	0.0652405	0	0	0	0	0.145458	-0.126303	0	-0.18641	0.0201218	0.347611	0.0687255	0	0.0567812
145	0.0285894	0.129299	24	4.89898	0.0263931		0.0162186	0	0	0	0	0.0846465	0.128318	-0.0749806	-0.0353553	0	0.182107	0	0	0	0	0.146984	-0.245193	0	-0.191952	0.052971	0.314623	0.344255	0	-0.0364969
145.5	0.0251294	0.176216	24	4.89898	0.0359698		0.0227164	0	0	0	0	0.0609173	0.0637871	-0.0879696	-0.0871153	0	-0.0223951	0	0	0	0	0.1373	-0.180587	0	-0.364594	0.105074	0.680945	0.201884	0	0.0731418
146	0.0125717	0.179198	24	4.89898	0.0365787		0.0458956	0	0	0	0	0.148896	-0.0152274	-0.061416	-0.0419964	0	-0.134901	0	0	0	0	0.143404	-0.309454	0	-0.367066	0.0383059	0.601767	0.280607	0	-0.0270951
146.5	0.00948242	0.172329	24	4.89898	0.0351765		0.0961802	0	0	0	0	0.107239	-0.2578	-0.0735791	-0.0637452	0	0.302864	0	0	0	0	0.130687	-0.287595	0	-0.35253	-0.0115181	0.508849	0.1162	0	0.012326
147	-0.000277361	0.143205	24	4.89898	0.0292316		0.0799787	0	0	0	0	0.146361	-0.175972	-0.154266	0.00374689	0	0.164191	0	0	0	0	0.0884747	-0.331001	0	-0.263566	-0.0220906	0.388008	0.139178	0	-0.0696994
147.5	-0.000178305	0.138968	24	4.89898	0.0283668		0.0384549	0	0	0	0	-0.0392003	-0.143351	0.0190455	0.00238984	0	0.0979491	0	0	0	0	0.0590567	-0.377698	0	-0.317149	0.035655	0.338842	0.0769956	0	0.204731
148	0.0111936	0.14703	24	4.89898	0.0300125		0.0727266	0	0	0	0	-0.0172743	-0.15457	0.0237756	-0.0221811	0	0.274222	0	0	0	0	0.054488	-0.246233	0	-0.361908	0.045778	0.398107	0.198273	0	0.0034424
148.5	-0.00377287	0.120815	24	4.89898	0.0246614		0.174479	0	0	0	0	-0.0597021	-0.103909	0.0414696	-0.101346	0	0.334866	0	0	0	0	0.0456674	-0.169051	0	-0.316424	0.00452664	0.141799	-0.121382	0	0.0384587
149	-0.0115197	0.140837	24	4.89898	0.0287481		0.00284597	0	0	0	0	-0.0234941	-0.206783	0.174162	-0.0603706	0	0.0376002	0	0	0	0	0.0485565	-0.303634	0	-0.327763	0.116716	0.364675	0.0671029	0	-0.166087
149.5	0.0222059	0.135673	24	4.89898	0.0276941		-0.0742011	0	0	0	0	-0.0255586	0.00051728	0.166229	0.00250994	0	0.32797	0	0	0	0	0.0886282	-0.137527	0	-0.347372	0.250608	0.248077	0.12023	0	-0.0871706
150	0.0214433	0.147232	24	4.89898	0.0300536		-0.0223563	0	0	0	0	0.0417483	-0.143028	0.029807	-0.027189	0	0.408062	0	0	0	0	0.0729355	-0.112966	0	-0.0971056	0.187933	0.449362	-0.0444386	0	-0.228124
150.5	0.0149855	0.191423	24	4.89898	0.039074		-0.159906	0	0	0	0	0.0224226	-0.217484	0.156794	0.0543059	0	0.58681	0	0	0	0	0.0607939	-0.0984862	0	-0.434545	0.0808594	0.373856	0.12871	0	-0.194477
151	-0.00100117	0.170314	24	4.89898	0.0347653		-0.167621	0	0	0	0	-0.0176793	-0.373121	0.358736	0.0535734	0	0.203147	0	0	0	0	0.0340058	-0.12374	0	-0.30321	-0.0266948	0.424542	0.0867836	0	-0.172749
151.5	-0.0210002	0.163077	24	4.89898	0.0332879		-0.165718	0	0	0	0	0.0162943	-0.238272	0.0779088	0.0340703	0	0.320957	0	0	0	0	0.0554095	-0.0229328	0	-0.5941	-0.0729068	0.182353	0.0690919	0	-0.166161
152	-0.025771	0.167871	24	4.89898	0.0342665		-0.130589	0	0	0	0	0.0447537	-0.0960202	0.038166	0.0252675	0	0.43417	0	0	0	0	0.0782816	-0.0603111	0	-0.638348	-0.0740695	-0.0351094	-0.0901335	0	-0.114562
152.5	-0.0331943	0.129095	24	4.89898	0.0263513		-0.176245	0	0	0	0	-0.11078	-0.181953	0.164577	0.0275613	0	0.214521	0	0	0	0	0.0465121	-0.101396	0	-0.45019	-0.125335	0.0333998	-0.163727	0	0.0263918
153	-0.0417937	0.135091	24	4.89898	0.0275754		-0.216911	0	0	0	0	-0.0602901	-0.215803	0.263383	0.0473646	0	0.146393	0	0	0	0	0.0575018	-0.138636	0	-0.430922	-0.108624	-0.0417577	-0.192149	0	-0.1126
153.5	-0.0189685	0.143055	24	4.89898	0.0292009		-0.148676	0	0	0	0	0.0337123	-0.170767	0.242936	-0.0183622	0	0.339521	0	0	0	0	0.0553807	-0.0288565	0	-0.430155	-0.210318	-0.0120936	0.0274274	0	-0.134994
154	-0.0277869	0.0792217	24	4.89898	0.0161711		-0.193749	0	0	0	0	-0.0266693	-0.143319	0.0271792	-0.016789	0	-0.052157	0	0	0	0	0.0422409	0.0682787	0	-0.249755	-0.173578	0.01966	0.0317718	0	0
154.5	-0.0263817	0.0776951	24	4.89898	0.0158595		-0.132801	0	0	0	0	-0.0444009	-0.197924	-0.0274795	0.0137266	0	-0.120226	0	0	0	0	0.0568396	0.000346416	0	-0.147619	-0.17378	0.160414	-0.0202565	0	0
155	-0.0203299	0.13129	24	4.89898	0.0267995		-0.15286	0	0	0	0	-0.0721678	-0.129934	-0.0333108	-0.0018134	0	0.433758	0	0	0	0	0.035935	0.0615582	0	-0.367535	-0.162416	-0.0596131	-0.0395185	0	0
155.5	0.0185174	0.122186	24	4.89898	0.0249411		-0.193903	0	0	0	0	-0.133399	0.0075329	0.0440223	0.0695337	0	0.273338	0	0	0	0	0.0697393	0.185818	0	-0.247879	-0.0833708	0.27277	0.180215	0	0
156	0.0147449	0.0993895	24	4.89898	0.0202878		-0.0646688	0	0	0	0	-0.0505423	-0.0462643	-0.0125635	0.0220971	0	0.231436	0	0	0	0	0.0244558	0.248103	0	-0.10772	-0.173609	0.254155	0.0289976	0	0
156.5	0.00842585	0.164398	24	4.89898	0.0335575		-0.0785386	0	0	0	0	-0.0763361	-0.163461	0.0440974	0.0128499	0	0.3938	0	0	0	0	0.0558318	0.17016	0	-0.458076	-0.0753407	0.421724	-0.044491	0	0
157	-0.0274979	0.0761794	24	4.89898	0.01555		-0.0703607	0	0	0	0	-0.00991768	-0.159678	-0.0118377	0.0513877	0	-0.135608	0	0	0	0	0.0135044	0.080715	0	-0.259858	-0.135505	0.0480261	-0.0708192	0	0
157.5	-0.0252001	0.0872729	24	4.89898	0.0178145		-0.102404	0	0	0	0	-0.0839017	0.0553813	-0.0936507	0.0445784	0	-0.0676568	0	0	0	0	0.0414731	0.0725742	0	-0.318343	-0.126141	0.108906	-0.135619	0	0
158	-0.00984746	0.0835598	24	4.89898	0.0170566		-0.180274	0	0	0	0	-0.0129622	0.0410915	-0.109818	0.0328093	0	0.0269331	0	0	0	0	0.0623872	0.00356809	0	-0.240377	-0.0319345	0.222433	-0.0501963	0	0
158.5	-0.0261002	0.105516	24	4.89898	0.0215383		-0.120577	0	0	0	0	-0.0737358	0.0303256	-0.176139	0.0781203	0	0.0613508	0	0	0	0	0.0730602	0.0882322	0	-0.374355	-0.204241	0.0841485	-0.0925936	0	0
159	-0.0268397	0.10328	24	4.89898	0.0210819		-0.0824647	0	0	0	0	-0.157494	0.0691863	0	0.0166328	0	0.077381	0	0	0	0	0.0142531	0.00678976	0	-0.41694	-0.206288	0.0542628	-0.0194713	0	0
159.5	-0.0306107	0.0983477	24	4.89898	0.0200751		-0.155191	0	0	0	0	-0.06046	0.141153	0	0.0058245	0	0.0473244	0	0	0	0	0.00495259	0.0226903	0	-0.337653	-0.0753097	-0.0615126	-0.266475	0	0
160	-0.0432888	0.132719	24	4.89898	0.0270912		-0.178268	0	0	0	0	0.0100875	0.199767	0	0.0156601	0	-0.241337	0	0	0	0	-0.00905095	0.0170437	0	-0.483397	-0.161765	0.0340963	-0.241769	0	0
160.5	-0.0567657	0.16012	24	4.89898	0.0326845		-0.213911	0	0	0	0	-0.0198615	0.113414	0	-0.00659309	0	-0.0636492	0	0	0	0	0.0143491	-0.0904493	0	-0.439618	-0.129676	0.0881692	-0.614551	0	0
161	-0.0229622	0.083923	24	4.89898	0.0171307		-0.181148	0	0	0	0	-0.0696982	0.106398	0	0.0511955	0	0.0202735	0	0	0	0	0.0259627	0.0210968	0	-0.272603	-0.0546762	0.0119986	-0.209893	0	0
161.5	-0.00108225	0.109811	24	4.89898	0.0224151		-0.15502	0	0	0	0	-0.113054	0.129708	0	-0.00123695	0	0.322607	0	0	0	0	0.0536146	-0.0135795	0	0.183256	-0.0940673	-0.076962	-0.261241	0	0
162	-0.000352579	0.0987509	24	4.89898	0.0201575		-0.268207	0	0	0	0	-0.0603162	0.0854806	0	0.00951134	0	0.00760255	0	0	0	0	-0.0058452	0.049399	0	0.301078	-0.0836653	0.120018	-0.163517	0	0
162.5	-0.0109121	0.0627537	24	4.89898	0.0128095		-0.215214	0	0	0	0	-0.0518881	0.0281918	0	0.0325451	0	0.149694	0	0	0	0	0.00849426	-0.0345377	0	-0.126007	-0.0549088	0.00174122	0	0	0
163	0.00180092	0.127481	24	4.89898	0.026022		-0.275202	0	0	0	0	-0.0691624	0.0896188	0	0.0187345	0	0.309111	0	0	0	0	-0.000777441	0.115911	0	-0.329511	-0.0664579	0.250958	0	0	0
163.5	-0.00829021	0.106844	24	4.89898	0.0218094		-0.283363	0	0	0	0	-0.171031	0.132003	0	0.0654265	0	0.299741	0	0	0	0	-0.0395535	0.0427131	0	-0.178865	-0.0856961	0.01966	0	0	0
164	-0.000820929	0.134656	24	4.89898	0.0274866		-0.290975	0	0	0	0	-0.104822	0.130969	0	0.000540417	0	0.517268	0	0	0	0	-0.020751	-0.0426785	0	-0.171107	-0.0661324	0.0279862	0	0	0
164.5	-0.0156665	0.0988926	24	4.89898	0.0201864		-0.179896	0	0	0	0	-0.157768	-0.022825	0	0.110834	0	0.159889	0	0	0	0	-0.0256555	-0.01015	0	-0.29899	-0.123816	0.172381	0	0	0
165	-0.0251493	0.118094	24	4.89898	0.0241058		-0.197641	0	0	0	0	-0.110114	-0.0644984	0	0.0428371	0	0.08905	0	0	0	0	0.0119783	0.0857727	0	-0.50032	-0.0585363	0.0978884	0	0	0
165.5	-0.0408627	0.142882	24	4.89898	0.0291656		-0.268996	0	0	0	0	-0.19493	0	0	0.0899374	0	-0.39268	0	0	0	0	-0.0242446	0.0119514	0	-0.40688	-0.0550018	0.260139	0	0	0
166	-0.024679	0.123619	24	4.89898	0.0252336		-0.119239	0	0	0	0	-0.103763	0	0	0.0990284	0	0.0838637	0	0	0	0	0.000758245	-0.037794	0	-0.541455	-0.107926	0.134232	0	0	0
166.5	-0.00808634	0.149805	24	4.89898	0.0305789		-0.100261	0	0	0	0	-0.172795	0	0	0.115998	0	0.375354	0	0	0	0	-0.0240335	0.0672048	0	-0.535487	-0.0792627	0.159211	0	0	0
167	-0.0201238	0.122264	24	4.89898	0.0249569		-0.227884	0	0	0	0	-0.150072	0	0	0.0669517	0	0.197489	0	0	0	0	-0.0422985	0.0594104	0	-0.469329	-0.0159828	0.0987432	0	0	0
167.5	-0.0181999	0.112491	24	4.89898	0.0229621		-0.29809	0	0	0	0	-0.18087	0	0	0.185723	0	0.0505068	0	0	0	0	-0.00297539	-0.111026	0	-0.298691	0.0229122	0.195713	0	0	0
168	-0.0120231	0.0981174	24	4.89898	0.0200281		-0.160077	0	0	0	0	-0.179747	0	0	0.0951014	0	-0.0517445	0	0	0	0	-0.034361	0.00336024	0	-0.275417	0.0371898	0.277139	0	0	0
168.5	-0.020793	0.0906606	24	4.89898	0.018506		-0.240862	0	0	0	0	-0.165674	0	0	0.11709	0	0.0229844	0	0	0	0	0	-0.0104618	0	-0.297455	0.102066	-0.0267199	0	0	0
169	-0.00391248	0.112634	24	4.89898	0.0229914		-0.151677	0	0	0	0	-0.221338	0	0	0.141469	0	0.320486	0	0	0	0	0	0.0186718	0	-0.294173	-0.00959586	0.102257	0	0	0
169.5	-0.0222135	0.0911538	24	4.89898	0.0186067		-0.113976	0	0	0	0	-0.188201	0	0	0.117331	0	-0.0374234	0	0	0	0	0	-0.0442027	0	-0.348182	-0.0394376	0.120967	0	0	0
170	-0.0266869	0.106319	24	4.89898	0.0217023		-0.0439926	0	0	0	0	-0.239213	0	0	0.0875716	0	0.0480905	0	0	0	0	0	-0.0464891	0	-0.448868	0.0475297	-0.0451135	0	0	0
170.5	-0.00341307	0.11872	24	4.89898	0.0242337		-0.0681834	0	0	0	0	-0.159767	0	0	0.0959301	0	0.41649	0	0	0	0	0	-0.00821007	0	-0.32009	0.045623	-0.0837053	0	0	0
171	-0.0373098	0.114837	24	4.89898	0.023441		-0.117816	0	0	0	0	-0.107148	0	0	0.0656667	0	-0.138201	0	0	0	0	0	0.0165933	0	-0.526024	0.0151456	-0.10365	0	0	0
171.5	-0.026625	0.0940642	24	4.89898	0.0192008		-0.162615	0	0	0	0	-0.146701	0	0	0.0983799	0	-0.349894	0	0	0	0	0	0.0117782	0	-0.187604	0.0620088	0.0356476	0	0	0
172	-0.00119311	0.0824915	24	4.89898	0.0168385		-0.208991	0	0	0	0	-0.167294	0	0	0.0670598	0	0.220827	0	0	0	0	0	-0.103024	0	-0.0259602	0.129862	0.058885	0	0	0
172.5	0.00617403	0.105835	24	4.89898	0.0216036		-0.182485	0	0	0	0	-0.124735	0	0	0.0782764	0	0.443246	0	0	0	0	0	-0.0451727	0	-0.0622789	0.0331902	0.00813626	0	0	0
173	-0.0254863	0.10641	24	4.89898	0.0217208		-0.0346317	0	0	0	0	-0.0961453	0	0	0.0709988	0	-0.104962	0	0	0	0	0	-0.068244	0	-0.485784	0.0931682	0.0139298	0	0	0
173.5	-0.00239068	0.071051	24	4.89898	0.0145032		-0.153134	0	0	0	0	-0.134914	0	0	0.115397	0	0.126473	0	0	0	0	0	-0.067863	0	-0.133424	0.0460105	0.144078	0	0	0
174	-0.00592631	0.0824768	24	4.89898	0.0168355		-0.232221	0	0	0	0	-0.151797	0	0	0.0715272	0	-0.00147336	0	0	0	0	0	-0.142342	0	0	0.103989	0.210086	0	0	0
174.5	0.00260763	0.0668457	24	4.89898	0.0136448		-0.127623	0	0	0	0	-0.179655	0	0	0.043978	0	0.113036	0	0	0	0	0	-0.0496415	0	0	0.0941913	0.168297	0	0	0
175	-0.0342266	0.0949121	24	4.89898	0.0193738		-0.235667	0	0	0	0	-0.178414	0	0	0.0398468	0	-0.311822	0	0	0	0	0	-0.165864	0	0	0.118049	-0.0875677	0	0	0
175.5	-0.0513342	0.14942	24	4.89898	0.0305003		-0.260098	0	0	0	0	-0.173605	0	0	0.0685369	0	-0.616985	0	0	0	0	0	-0.0814771	0	0	0.106562	-0.274955	0	0	0
176	-0.0348772	0.103865	24	4.89898	0.0212014		-0.210739	0	0	0	0	-0.132366	0	0	0.0558431	0	-0.416431	0	0	0	0	0	-0.037309	0	0	0.0801308	-0.17618	0	0	0
176.5	-0.0318659	0.104539	24	4.89898	0.0213389		-0.185468	0	0	0	0	-0.155168	0	0	0.102967	0	-0.400165	0	0	0	0	0	-0.144421	0	0	0.121661	-0.104188	0	0	0
177	-0.015173	0.0969781	24	4.89898	0.0197956		-0.0708065	0	0	0	0	-0.125036	0	0	0.0770275	0	-0.426627	0	0	0	0	0	0.0215125	0	0	0.0827507	0.0770254	0	0	0
177.5	-0.0162807	0.0857235	24	4.89898	0.0174982		-0.193835	0	0	0	0	-0.105867	0	0	0.138671	0	-0.318835	0	0	0	0	0	0.00540409	0	0	0.0748601	0.00886441	0	0	0
178	-0.0242622	0.0858333	24	4.89898	0.0175206		-0.129783	0	0	0	0	0	0	0	0.0353193	0	-0.385549	0	0	0	0	0	-0.0889251	0	0	0.0598075	-0.073163	0	0	0
178.5	-0.0131197	0.101528	24	4.89898	0.0207244		-0.12116	0	0	0	0	0	0	0	0.0941527	0	-0.438001	0	0	0	0	0	-0.0600686	0	0	0.11298	0.0972235	0	0	0
179	0.00356124	0.0663317	24	4.89898	0.0135399		-0.00730352	0	0	0	0	0	0	0	0.0747817	0	-0.232202	0	0	0	0	0	-0.0351266	0	0	0.141938	0.143382	0	0	0
179.5	0.00692293	0.0774679	24	4.89898	0.0158131		0.0426553	0	0	0	0	0	0	0	0.107075	0	-0.282355	0	0	0	0	0	0.00270205	0	0	0.182197	0.113876	0	0	0
180	0.00930695	0.0528673	24	4.89898	0.0107915		-0.0163386	0	0	0	0	0	0	0	0.147054	0	-0.140912	0	0	0	0	0	0.0160391	0	0	0.0900677	0.127457	0	0	0
180.5	0.00887535	0.0693684	24	4.89898	0.0141598		-0.0546736	0	0	0	0	0	0	0	0.153911	0	-0.216525	0	0	0	0	0	0.11068	0	0	0.0734804	0.146136	0	0	0
181	-0.000976078	0.0754481	24	4.89898	0.0154008		-0.157094	0	0	0	0	0	0	0	0.0460195	0	-0.195309	0	0	0	0	0	-0.0295147	0	0	0.0659153	0.246557	0	0	0
181.5	0.00570502	0.0655029	24	4.89898	0.0133707		-0.0808188	0	0	0	0	0	0	0	-0.0279456	0	-0.120167	0	0	0	0	0	0.0941213	0	0	0.00950284	0.262228	0	0	0
182	0.00607411	0.0384633	24	4.89898	0.00785128		-0.0338431	0	0	0	0	0	0	0	0.00654505	0	-0.0492103	0	0	0	0	0	0.135345	0	0	-0.0243694	0.111312	0	0	0
182.5	-0.0092365	0.0870282	24	4.89898	0.0177646		-0.0780243	0	0	0	0	0	0	0	0.0394384	0	-0.389262	0	0	0	0	0	0.035092	0	0	0.0609081	0.110172	0	0	0
183	-0.00785941	0.0822239	24	4.89898	0.0167839		-0.0998834	0	0	0	0	0	0	0	0.139091	0	-0.34571	0	0	0	0	0	0.0624242	0	0	-0.00906878	0.0645202	0	0	0
183.5	-0.00279079	0.0647008	24	4.89898	0.013207		-0.172027	0	0	0	0	0	0	0	0.029783	0	-0.0720179	0	0	0	0	0	-0.0100807	0	0	-0.0767514	0.234115	0	0	0
184	-0.00264473	0.0600114	24	4.89898	0.0122498		-0.188794	0	0	0	0	0	0	0	0.0019455	0	-0.0210985	0	0	0	0	0	-0.0446531	0	0	-0.0216876	0.210815	0	0	0
184.5	-0.0114855	0.0555979	24	4.89898	0.0113489		-0.193492	0	0	0	0	0	0	0	0.0140268	0	-0.108675	0	0	0	0	0	-0.0478747	0	0	-0.0715581	0.131921	0	0	0
185	-0.0100644	0.0598937	24	4.89898	0.0122257		-0.115176	0	0	0	0	0	0	0	0.012958	0	-0.195603	0	0	0	0	0	0	0	0	-0.0976793	0.153956	0	0	0
185.5	-0.0135005	0.0611334	24	4.89898	0.0124788		-0.0595254	0	0	0	0	0	0	0	-0.0135945	0	-0.17533	0	0	0	0	0	0	0	0	-0.200583	0.12502	0	0	0
186	-0.0135425	0.0828899	24	4.89898	0.0169198		-0.236079	0	0	0	0	0	0	0	0	0	-0.10455	0	0	0	0	0	0	0	0	-0.210876	0.226486	0	0	0
186.5	-0.0117868	0.0877951	24	4.89898	0.0179211		-0.301776	0	0	0	0	0	0	0	0	0	0.234736	0	0	0	0	0	0	0	0	-0.1826	-0.0332415	0	0	0
187	-0.0108811	0.0600723	24	4.89898	0.0122622		-0.250617	0	0	0	0	0	0	0	0	0	-0.0111975	0	0	0	0	0	0	0	0	-0.106686	0.107354	0	0	0
187.5	0.00424046	0.0685294	24	4.89898	0.0139885		-0.169541	0	0	0	0	0	0	0	0	0	0.162129	0	0	0	0	0	0	0	0	-0.0994466	0.20863	0	0	0
188	0.0167744	0.100263	24	4.89898	0.020466		-0.181131	0	0	0	0	0	0	0	0	0	0.377711	0	0	0	0	0	0	0	0	-0.0406468	0.246652	0	0	0
188.5	-0.0154477	0.05502	24	4.89898	0.0112309		-0.143739	0	0	0	0	0	0	0	0	0	0.0784418	0	0	0	0	0	0	0	0	-0.121987	-0.183462	0	0	0
189	0.00439654	0.0794681	24	4.89898	0.0162214		-0.142196	0	0	0	0	0	0	0	0	0	0.339993	0	0	0	0	0	0	0	0	-0.099245	0.00696489	0	0	0
189.5	0.00875579	0.0788686	24	4.89898	0.016099		-0.0223735	0	0	0	0	0	0	0	0	0	0.367692	0	0	0	0	0	0	0	0	-0.0616367	-0.0735429	0	0	0
190	0.00223757	0.0720457	24	4.89898	0.0147063		-0.173039	0	0	0	0	0	0	0	0	0	0.251473	0	0	0	0	0	0	0	0	-0.12642	0.101687	0	0	0
190.5	-0.00919442	0.0418247	24	4.89898	0.00853743		-0.175765	0	0	0	0	0	0	0	0	0	0.0276992	0	0	0	0	0	0	0	0	-0.0994156	0.0268148	0	0	0
191	-0.00891177	0.0577143	24	4.89898	0.0117809		-0.24784	0	0	0	0	0	0	0	0	0	-0.0460278	0	0	0	0	0	0	0	0	-0.0367402	0.116725	0	0	0
191.5	-0.0151046	0.0520809	24	4.89898	0.010631		-0.197898	0	0	0	0	0	0	0	0	0	0.0518034	0	0	0	0	0	0	0	0	-0.0721782	-0.144237	0	0	0
192	0.0142471	0.105332	24	4.89898	0.0215008		-0.174822	0	0	0	0	0	0	0	0	0	0.478135	0	0	0	0	0	0	0	0	0.0273769	0.0112388	0	0	0
192.5	-0.0015118	0.0467463	24	4.89898	0.00954205		-0.181731	0	0	0	0	0	0	0	0	0	0.129597	0	0	0	0	0	0	0	0	0.021486	-0.00563523	0	0	0
193	0.00837874	0.0789931	24	4.89898	0.0161244		-0.180565	0	0	0	0	0	0	0	0	0	0.333333	0	0	0	0	0	0	0	0	0.0115026	0.0368189	0	0	0
193.5	0.0104533	0.0757363	24	4.89898	0.0154596		-0.07811	0	0	0	0	0	0	0	0	0	0.356259	0	0	0	0	0	0	0	0	-0.0376858	0.0104157	0	0	0
194	0.00589393	0.0499734	24	4.89898	0.0102008		-0.061257	0	0	0	0	0	0	0	0	0	0.232438	0	0	0	0	0	0	0	0	-0.00981289	-0.0199133	0	0	0
194.5	0.00325136	0.0149063	24	4.89898	0.00304274		-0.010561	0	0	0	0	0	0	0	0	0	0.0284064	0	0	0	0	0	0	0	0	-0.00620088	0.0663881	0	0	0
195	0.0131143	0.0632785	24	4.89898	0.0129167		0	0	0	0	0	0	0	0	0	0	0.22843	0	0	0	0	0	0	0	0	-0.0988265	0.185139	0	0	0
195.5	0.0221587	0.0859541	24	4.89898	0.0175453		0	0	0	0	0	0	0	0	0	0	0.38549	0	0	0	0	0	0	0	0	-0.0326786	0.178998	0	0	0
196	0.0123878	0.06412	24	4.89898	0.0130884		0	0	0	0	0	0	0	0	0	0	0.299564	0	0	0	0	0	0	0	0	-0.0663339	0.064077	0	0	0
196.5	0.0067718	0.0364696	24	4.89898	0.00744432		0	0	0	0	0	0	0	0	0	0	0.113272	0	0	0	0	0	0	0	0	-0.0693103	0.118561	0	0	0
197	0.0131935	0.0487268	24	4.89898	0.00994632		0	0	0	0	0	0	0	0	0	0	0.0630599	0	0	0	0	0	0	0	0	0.0203544	0.233229	0	0	0
197.5	0.00737009	0.0437708	24	4.89898	0.00893468		0	0	0	0	0	0	0	0	0	0	0.102133	0	0	0	0	0	0	0	0	-0.0894012	0.16415	0	0	0
198	0.00994948	0.0672511	24	4.89898	0.0137276		0	0	0	0	0	0	0	0	0	0	-0.0707803	0	0	0	0	0	0	0	0	-0.00872773	0.318296	0	0	0
198.5	-0.00698292	0.033727	24	4.89898	0.00688449		0	0	0	0	0	0	0	0	0	0	-0.165311	0	0	0	0	0	0	0	0	-0.00227882	0	0	0	0
199	0.0021465	0.0322064	24	4.89898	0.00657411		0	0	0	0	0	0	0	0	0	0	-0.0975955	0	0	0	0	0	0	0	0	0.0337793	0.115332	0	0	0
199.5	0.0131886	0.0628449	24	4.89898	0.0128282		0	0	0	0	0	0	0	0	0	0	0.263142	0	0	0	0	0	0	0	0	-0.0836343	0.137018	0	0	0
200	0.00165666	0.0347405	24	4.89898	0.00709137		0	0	0	0	0	0	0	0	0	0	0.0969472	0	0	0	0	0	0	0	0	-0.12022	0.0630323	0	0	0
200.5	0.00539142	0.0710487	24	4.89898	0.0145028		0	0	0	0	0	0	0	0	0	0	-0.0667138	0	0	0	0	0	0	0	0	-0.117724	0.313832	0	0	0
201	0.00723737	0.0540808	24	4.89898	0.0110392		0	0	0	0	0	0	0	0	0	0	0.0432579	0	0	0	0	0	0	0	0	-0.105291	0.23573	0	0	0
201.5	0.00853067	0.0489287	24	4.89898	0.00998752		0	0	0	0	0	0	0	0	0	0	0.0430222	0	0	0	0	0	0	0	0	-0.0638535	0.225567	0	0	0
202	0.0152476	0.0547598	24	4.89898	0.0111778		0	0	0	0	0	0	0	0	0	0	0.245226	0	0	0	0	0	0	0	0	0.000666594	0.120049	0	0	0
202.5	0.0177399	0.0570567	24	4.89898	0.0116467		0	0	0	0	0	0	0	0	0	0	0.234913	0	0	0	0	0	0	0	0	0.028214	0.16263	0	0	0
203	0.00609276	0.0259449	24	4.89898	0.00529598		0	0	0	0	0	0	0	0	0	0	0.126414	0	0	0	0	0	0	0	0	0.0198118	0	0	0	0
203.5	0.00934735	0.0433184	24	4.89898	0.00884234		0	0	0	0	0	0	0	0	0	0	0.2124	0	0	0	0	0	0	0	0	0.0119367	0	0	0	0
204	0.0191924	0.0812996	24	4.89898	0.0165952		0	0	0	0	0	0	0	0	0	0	0.395804	0	0	0	0	0	0	0	0	0.0648147	0	0	0	0
204.5	0.0109787	0.0474315	24	4.89898	0.00968191		0	0	0	0	0	0	0	0	0	0	0.231554	0	0	0	0	0	0	0	0	0.0319345	0	0	0	0
205	0.0134421	0.0663431	24	4.89898	0.0135422		0	0	0	0	0	0	0	0	0	0	0.324906	0	0	0	0	0	0	0	0	-0.00229432	0	0	0	0
205.5	0.00979785	0.0479995	24	4.89898	0.00979785		0	0	0	0	0	0	0	0	0	0	0.235149	0	0	0	0	0	0	0	0	0	0	0	0	0
206	0.0130245	0.0638068	24	4.89898	0.0130245		0	0	0	0	0	0	0	0	0	0	0.312588	0	0	0	0	0	0	0	0	0	0	0	0	0

## Sheet: Fig.1f-FF_TfRc(noHEPES)
		sd	c	sqrt	se	2	5	13	14	15	16	25	27	28	29	30	31	32	33	41	42	43	47	55	56	57	62	63	64	65	66
-25	-0.0481531	0.144933	26	5.09902	0.0284237	-0.299283	-0.17372	-0.168812	0.132494	0.0563193	-0.140052	0.136	0.302039	-0.104529	-0.0234541	-0.0836308	-0.0618225	0.0988126	-0.0408056	-0.157928	-0.226871	-0.273053	-0.0451637	-0.045627	0.0248671	0.123603	-0.0130608	0.0264659	0.0724151	-0.250229	-0.116953
-24.5	0.01112	0.139126	26	5.09902	0.0272849	-0.0289456	-0.0298929	0.135922	0.188123	0.165679	-0.27379	0.0630075	0.306098	-0.0669294	-0.0984242	0.109238	0.12725	-0.0290235	0.0388607	-0.261627	-0.0873564	-0.0636568	0.0488033	0.137887	-0.0596291	0.0509029	0.0690171	-0.0796436	0.185825	-0.134669	-0.123905
-24	-0.0508021	0.191566	26	5.09902	0.0375692	-0.185229	0.0918527	0.0376592	0.472239	-0.0864515	-0.173515	0.0674081	0.175908	-0.243582	-0.2809	-0.100156	0.10147	0.150838	-0.216782	-0.238912	-0.0169784	-0.1299	-0.214868	0.12851	0.0255928	-0.420413	-0.238923	0.00112791	-0.122478	0.159623	-0.0639932
-23.5	-0.0261249	0.156111	26	5.09902	0.030616	-0.00733828	0.0486279	-0.0638859	0.134178	0.0810475	0.0283336	0.112777	0.190846	-0.102054	-0.00615032	-0.232225	-0.0993908	0.0779072	0.19436	-0.278416	-0.109205	0.213904	-0.18981	0.216199	-0.0715617	-0.384475	-0.141205	-0.114122	0.0197422	-0.0530399	-0.144291
-23	-0.0653334	0.167607	26	5.09902	0.0328705	0.0630633	0.0148239	-0.186615	0.0933495	-0.137098	-0.225617	0.170176	-0.0216562	0.0552058	-0.147957	-0.12951	-0.124199	0.0306384	-0.503656	-0.320165	0.0512278	-0.00534117	-0.34874	0.0577744	0.0771532	0.134125	-0.23038	0.0956909	-0.0166926	0.0455547	-0.189825
-22.5	-0.0807414	0.187413	26	5.09902	0.0367546	-0.208368	-0.073203	-0.252455	0.344854	-0.0495577	-0.222578	0.00634978	0.0236591	-0.341115	-0.437018	-0.104699	-0.141947	0.0189714	-0.207525	-0.370803	0.0455551	0.0863618	-0.332953	0.00747098	0.0720334	0.19643	-0.176625	0.079975	-0.0685224	-0.133987	0.140419
-22	-0.116302	0.174946	26	5.09902	0.0343098	-0.234735	-0.0784462	-0.258274	0.0962586	-0.14036	-0.334267	0.122224	0.136714	-0.282574	-0.202093	-0.184653	-0.168374	-0.0624722	-0.193874	-0.685581	0.0181219	-0.103664	-0.0599478	0.00324798	-0.0160103	-0.178734	-0.22118	0.0218152	0.0816888	-0.127039	0.0283637
-21.5	-0.0791966	0.138766	26	5.09902	0.0272143	-0.33205	-0.0339426	0.0157788	-0.0057109	-0.198015	-0.185447	0.179719	0.15661	0.02297	-0.280555	-0.147995	-0.0203031	-0.0497787	0.105436	-0.181092	-0.195405	-0.029452	-0.153038	0.0951603	0.031035	-0.197115	-0.225451	-0.192007	-0.123028	0.0718551	-0.187293
-21	-0.0469861	0.130189	26	5.09902	0.0255321	-0.177079	-0.0121596	-0.210833	-0.0989533	-0.00777107	-0.0673841	0.17142	0.0717026	-0.204228	-0.348312	-0.0185097	0.105421	-0.0556873	0.143119	-0.135751	-0.183173	0.00234161	-0.0679037	-0.0422114	-0.196492	-0.0776378	0.0715142	0.0322926	-0.00675913	0.195344	-0.103949
-20.5	-0.039894	0.188416	26	5.09902	0.0369514	0.0575384	-0.199808	0.190772	-0.163514	-0.0897134	-0.135791	0.177997	-0.0850709	-0.235587	-0.311518	-0.151825	-0.0276224	-0.105109	-0.0524938	-0.48779	-0.0823484	0.0606572	-0.101168	0.258367	-0.0796244	0.38772	-0.145476	0.016042	0.223213	0.101992	-0.0570836
-20	-0.0684216	0.205967	26	5.09902	0.0403934	-0.0769193	-0.0207705	-0.262202	-0.20868	-0.303936	0.378632	0.0521495	0.107968	-0.398159	0.0523602	-0.151558	0.133274	-0.0199353	-0.310755	-0.348267	-0.0724653	-0.0819647	-0.191502	0.229924	0.0544569	-0.325656	-0.133976	-0.111343	0.226988	0.226248	-0.222871
-19.5	-0.0543662	0.203849	26	5.09902	0.039978	-0.0178958	-0.175723	-0.280204	0.10815	-0.0949146	0.234777	0.136933	-0.0551602	-0.778852	0.0283421	0.165585	-0.122256	-0.111118	0.0100612	-0.3717	-0.113992	0.0584096	-0.0202937	0.129752	0.0159579	-0.14869	-0.149419	0.0199443	0.161083	0.0134997	-0.0557961
-19	-0.0401767	0.18062	26	5.09902	0.0354224	-0.0673464	-0.130452	-0.103022	0.217571	-0.133351	-0.227358	0.177471	0.120012	-0.362726	-0.0287104	-0.0902231	0.0882563	-0.083603	0.0670058	-0.329323	-0.305226	-0.0895657	-0.0610128	0.206262	-0.136345	0.406672	-0.211783	0.0629761	0.00174477	-0.0988632	0.0663451
-18.5	-0.0436831	0.141388	26	5.09902	0.0277285	-0.266024	-0.0795545	-0.117195	0.00715011	-0.080016	-0.0160234	0.084867	0.0909998	-0.237908	0.0215894	-0.0883969	-0.268902	-0.0820507	0.137135	0.063656	-0.169656	0.0224476	-0.0816855	-0.295219	-0.186051	0.0968556	-0.168279	0.069658	0.18018	0.0386919	0.187971
-18	-0.0308557	0.164373	26	5.09902	0.0322362	-0.110123	0.0178079	-0.232067	0.0960544	-0.139302	0.489987	0.173525	-0.067038	-0.156777	-0.059673	0.0786822	-0.0467952	-0.0634987	-0.167599	-0.257587	-0.0861598	-0.11384	0.207921	-0.0770511	-0.159364	0.118279	-0.206328	-0.0196663	0.157857	-0.126314	-0.0531782
-17.5	-0.0493033	0.142112	26	5.09902	0.0278704	-0.159191	-0.0735866	-0.273341	-0.205669	-0.00852041	0.160108	0.037704	-0.00635146	-0.0649694	-0.0845352	-0.18835	-0.116361	0.0820382	-0.0710078	-0.179296	-0.160127	0.106958	0.209048	0.123976	-0.106352	0.201184	-0.310026	-0.177628	-0.0189285	-0.0795961	0.0809368
-17	0.0232476	0.191081	26	5.09902	0.0374742	0.23067	-0.0377791	-0.122068	-0.110538	-0.0406538	0.190198	0.161423	0.462638	-0.48321	-0.0768233	-0.206613	0.12997	-0.0024348	-0.239317	-0.0490214	0.102194	0.0642943	0.0699146	0.0231209	-0.18202	0.17114	0.142289	-0.0285934	0.0684564	0.311926	0.0552725
-16.5	-0.0133632	0.196672	26	5.09902	0.0385705	-0.189058	0.134353	-0.251063	-0.17617	0.0763751	-0.043853	-0.00237967	0.299377	-0.00225135	0.151464	-0.312045	-0.21378	0.0621843	-0.120191	-0.401149	0.110127	0.207039	-0.0754837	0.441012	-0.178996	0.0782843	-0.12241	-0.0334044	-0.0310979	0.265208	-0.0195314
-16	-0.032142	0.181201	26	5.09902	0.0355365	-0.188183	0.0579634	0.128662	-0.241904	-0.066528	-0.0309202	0.075994	0.14603	-0.391454	-0.0855711	-0.231111	-0.132425	0.0768306	-0.0138762	-0.304094	0.170666	0.0903667	0.169708	0.0989486	0.108517	-0.163649	-0.187534	0.00519054	0.0739913	0.328124	-0.329434
-15.5	-0.00939009	0.149044	26	5.09902	0.02923	-0.305082	-0.0372675	-0.0115718	0.0918695	-0.0225374	-0.0577864	0.0123049	0.157143	-0.260344	0.0472573	-0.0781967	-0.28205	0.0583287	-0.20285	0.340366	0.00739677	0.0123538	-0.0270594	-0.0880433	-0.0310068	-0.0349811	0.204653	-0.10295	0.1083	0.100798	0.156814
-15	-0.048438	0.205848	26	5.09902	0.0403701	-0.438992	-0.0795119	-0.0148041	-0.0289832	-0.277092	-0.238994	0.0493513	0.195138	-0.507864	-0.0555677	-0.263761	0.119866	0.00918212	0.122641	-0.290896	0.0692212	0.0264933	0.392911	0.0911236	0.0307528	0.0271976	0.0933316	-0.256689	0.0230412	0.136903	-0.193387
-14.5	-0.102408	0.177364	26	5.09902	0.0347839	0.247792	0.00472105	-0.374339	-0.138404	-0.236892	-0.112927	-0.0227803	-0.0916919	-0.427971	-0.164378	-0.167148	-0.118564	-0.0661275	-0.158435	-0.302209	0.01564	-0.020012	0.101112	0.06119	-0.163596	0.156562	-0.510983	-0.222744	-0.0649669	0.0462794	0.0682763
-14	-0.0454602	0.116195	26	5.09902	0.0227877	0.0748242	0.0443225	-0.110481	-0.175405	-0.199249	-0.102588	-0.0308161	0.186322	-0.114896	-0.157434	-0.138552	-0.140198	-0.018383	0.183794	-0.117077	0.0749826	-0.03313	0.0147873	-0.175546	0.0511109	-0.164789	-0.138642	-0.150205	0.143782	-0.00227198	0.013772
-13.5	-0.0125918	0.132635	26	5.09902	0.0260119	0.0121904	0.00561624	-0.273192	-0.0909917	-0.0739332	-0.0239165	-0.00570404	0.106903	-0.0380976	-0.0349643	-0.035124	-0.117786	-0.00886917	0.199783	-0.289549	0.213921	0.121506	0.00357388	-0.22349	0.110855	0.108011	0.0486455	-0.0510982	0.186191	-0.012076	-0.165792
-13	-0.00151712	0.143942	26	5.09902	0.0282293	-0.0025792	-0.0831353	0.117921	-0.119878	-0.10783	-0.0371828	0.0129746	0.0234595	-0.193552	-0.11285	-0.268215	-0.0933022	-0.0709846	0.184074	0.00718262	0.213833	0.120648	0.0479263	-0.160828	-0.164927	0.321422	-0.00964366	0.0681613	0.0392059	0.26913	-0.0404748
-12.5	-0.120412	0.158649	26	5.09902	0.0311137	-0.530837	-0.0146747	-0.324213	-0.151622	-0.0680266	-0.0522279	0.0383259	0.0430562	-0.330541	-0.167601	-0.307858	-0.276415	0.111756	-0.093449	-0.206949	0.0634155	-0.0627986	0.0285065	-0.107606	0.0145873	-0.0113392	0.057057	-0.282775	-0.0639772	-0.144985	-0.289521
-12	-0.0776767	0.146029	26	5.09902	0.0286387	-0.0920171	0.0677679	-0.19119	0.260594	-0.19634	-0.0893217	-0.090296	-0.00754922	0.0701633	-0.150489	-0.251645	-0.316121	0.000794908	0.118995	-0.143652	0.124664	-0.0493537	-0.100291	-0.178589	-0.100789	-0.160226	-0.0892901	-0.231297	-0.0539338	0.157278	-0.327459
-11.5	0.0199947	0.188589	26	5.09902	0.0369853	0.265844	0.0872063	-0.296763	-0.0675663	-0.100513	-0.0879506	0.0779073	0.066479	-0.104271	-0.264939	-0.202114	0.120254	-0.017682	0.336675	0.251661	0.0165264	0.0353612	-0.313596	-0.0459996	0.14629	0.412756	-0.146331	0.215913	-0.0467861	0.147687	0.0338141
-11	-0.0429361	0.168454	26	5.09902	0.0330366	-0.0956821	-0.0569617	-0.409298	-0.00458812	-0.146354	-0.111371	0.0899611	0.00812148	-0.127378	0.0279968	-0.0743215	-0.00281438	-0.0118485	-0.147682	-0.0962471	-0.055314	0.0504816	0.308967	-0.183496	0.0653011	0.109025	-0.517817	0.187154	0.0481497	0.126332	-0.0966529
-10.5	-0.0479322	0.192023	26	5.09902	0.0376588	-0.535432	-0.157734	-0.158469	-0.103598	-0.0213914	-0.0492633	0.043133	-0.127126	-0.231306	-0.14224	-0.116013	-0.100621	-0.0336302	-0.224637	0.296552	0.055704	0.198007	0.136381	0.0537998	0.0832404	0.17957	-0.43449	0.000967547	-0.171925	0.103867	0.210417
-10	-0.0248347	0.12136	26	5.09902	0.0238007	0.147359	-0.0261416	-0.258671	0.0392006	-0.10686	0.108562	0.10046	-0.0552267	-0.183701	0.0814811	-0.000826264	-0.0182303	-0.0632984	-0.108784	-0.0799964	-0.0312047	0.0611885	0.0159775	-0.247772	0.141493	0.0718827	-0.0854787	-0.280797	-0.0371826	0.0711731	0.0996914
-9.5	-0.0629628	0.192308	26	5.09902	0.0377146	-0.132497	0.0529333	-0.332369	-0.235525	-0.10135	-0.0317725	0.00876532	-0.150748	-0.43612	0.0217813	-0.0106702	0.180299	-0.025919	-0.185271	-0.323038	-0.265428	0.0363011	0.0467987	-0.154928	-0.0139141	-0.0652782	-0.332895	0.170155	0.100236	0.122197	0.421224
-9	-0.00586915	0.155512	26	5.09902	0.0304984	0.248613	0.25742	-0.120178	-0.071547	-0.0903745	-0.194267	0.117178	-0.110191	-0.185042	-0.0267153	-0.16795	-0.00547007	-0.155383	-0.199858	0.188005	0.182056	-0.132761	0.16338	0.0176559	0.218531	-0.125809	-0.195025	0.0950495	-0.0143467	0.184218	-0.0297885
-8.5	0.0562342	0.119367	26	5.09902	0.0234097	0.287506	-0.108201	0.0199559	-0.121307	0.0557463	-0.178517	-0.0385172	-0.0189945	0.128497	0.111446	0.113069	0.0650029	-0.0202357	0.128532	0.340636	0.06182	0.0323372	0.0172931	0.198872	-0.00367454	-0.0712995	0.116266	0.178547	-0.0184153	0.107491	0.078233
-8	0.0143518	0.172318	26	5.09902	0.0337943	0.0948452	0.0354132	0.265216	-0.151367	-0.00790331	-0.217575	0.0157728	-0.0333011	-0.155591	-0.0243749	-0.138151	0.0990087	0.000394324	0.101322	-0.00942719	0.101795	-0.103338	-0.291921	-0.147103	0.148789	0.224129	0.446878	-0.102041	0.0250205	0.323094	-0.126437
-7.5	-0.0451279	0.148905	26	5.09902	0.0292026	0.326946	-0.248958	0.0266195	-0.151877	-0.037965	0.0249244	0.0297877	0.0510412	-0.0301547	0.0507487	-0.143229	-0.267217	-0.0880595	-0.0235072	0.178219	-0.0753903	0.0120268	-0.257654	0.029828	0.100898	-0.352213	-0.166374	-0.0437748	-0.14854	0.0993065	-0.068757
-7	0.0214196	0.151549	26	5.09902	0.0297212	0.153103	-0.240475	0.305098	0.0306776	-0.0245651	-0.120375	0.0238326	-0.0326024	-0.00931745	0.0358621	-0.173473	-0.0453702	0.0886228	-0.0615638	0.443257	-0.13717	0.24909	-0.00500844	-0.00817896	-0.0911942	0.0419659	0.149321	-0.0353288	-0.0629142	0.165121	-0.0815033
-6.5	-0.0487754	0.130426	26	5.09902	0.0255786	-0.33834	0.0213886	-0.112073	0.155256	-0.116337	-0.0300679	0.0431091	-0.15707	0.0165744	-0.278445	-0.118374	-0.26929	0.0875462	-0.00826585	-0.236847	-0.0948905	0.0789242	-0.0826252	-0.0294803	0.0684859	-0.136838	0.0730914	0.0818994	-0.00100434	0.0319569	0.0835547
-6	-0.0118503	0.130303	26	5.09902	0.0255545	-0.00350914	-0.0446848	0.133784	0.133974	-0.116954	-0.0593057	-0.168096	-0.0686683	-0.0935433	-0.283049	-0.190221	0.0118243	-0.00796785	-0.0570755	-0.0699407	0.0101002	-0.0850296	0.0181074	-0.00165815	-0.160412	0.239404	0.283773	0.0271608	0.115631	-0.0168928	0.14514
-5.5	-0.00691082	0.138275	26	5.09902	0.0271179	-0.212197	0.115426	-0.268965	-0.0791003	0.197856	-0.192191	-0.111773	0.025855	-0.107057	-0.0946642	-0.0488877	0.0903291	0.140298	0.0181026	0.186479	-0.114834	0.00418058	-0.0295652	-0.0558119	-0.0552753	0.347662	0.120669	0.0482758	0.0144273	-0.0910625	-0.0278573
-5	0.0427211	0.140074	26	5.09902	0.0274708	-0.0198651	-0.0306176	-0.03385	0.142089	-0.0363341	-0.000830072	-0.0203169	0.0481466	0.102141	0.0848959	0.129015	0.018755	0.0130628	0.0292297	0.286407	-0.120861	0.0385488	0.305145	0.0520609	-0.079584	0.427715	0.10148	0.0207996	0.0501657	-0.183221	-0.21343
-4.5	-0.0359411	0.137614	26	5.09902	0.0269883	0.0709951	-0.0532957	0.212006	-0.0150504	-0.298999	0.0281854	-0.069441	-0.144926	-0.00415971	-0.109397	0.257476	0.0776336	0.0455351	0.100574	-0.152182	0.104632	-0.141711	-0.0345767	0.00523528	-0.134894	0.0790449	-0.26856	-0.0509913	-0.0239502	-0.226145	-0.187508
-4	0.0205201	0.0906433	26	5.09902	0.0177766	-0.0552026	0.0618852	0.0427812	-0.124267	0.0117117	-0.00183061	-0.114212	0.077525	0.147478	0.106996	0.0874125	0.0215402	0.0330419	-0.0242552	-0.00421979	0.0853975	-0.101989	-0.0171615	0.231042	0.0720737	-0.0590032	-0.0430268	0.120655	0.0509354	0.0832364	-0.15502
-3.5	0.0303936	0.156014	26	5.09902	0.0305969	0.104965	0.203282	-0.13261	-0.10569	0.0697633	0.0547551	-0.0344275	0.183527	0.208391	0.259123	0.0479478	0.0537972	-0.0854056	0.196043	-0.0236129	0.344661	-0.126059	0.19583	-0.0813362	0.0790882	-0.19122	-0.265997	0.0190356	0.0458404	-0.225719	-0.00373805
-3	0.000912652	0.134154	26	5.09902	0.0263099	-0.0548744	0.0182341	0.0679934	-0.0982388	-0.0821318	0.230516	-0.0960837	0.152751	0.217984	0.154456	-0.0114719	-0.235932	0.0720487	0.0684084	0.0369007	0.0443585	-0.162266	-0.231093	-0.0651894	0.0336957	-0.284013	0.167524	0.00593892	0.0634347	-0.0225195	0.0332991
-2.5	0.025546	0.197009	26	5.09902	0.0386366	-0.121119	0.153365	0.0238347	0.0277175	0.112387	0.0738023	0.159175	0.201194	0.352756	0.0972502	-0.0327187	-0.0171292	0.0416294	0.0902886	-0.373227	0.0241935	0.0255126	-0.0494862	0.279233	-0.294574	-0.266963	0.49255	-0.111396	-0.160709	-0.200314	0.136943
-2	0.0129414	0.158432	26	5.09902	0.0310712	-0.078998	-0.137571	0.25711	0.253755	0.0725403	0.138281	0.00414948	0.17451	0.0164712	-0.06186	-0.0631413	0.323317	0.0431316	-0.201447	-0.315137	-0.126002	0.229597	0.0115924	-0.160269	0.0915046	-0.126506	0.149255	-0.0775588	0.0780233	-0.0537219	-0.10455
-1.5	0.0502083	0.175519	26	5.09902	0.0344221	0.321968	-0.0127564	-0.0410606	0.219102	0.298135	0.337128	0.0218475	0.120811	0.179095	0.0812126	0.332619	-0.0934965	-0.0378113	0.393993	-0.192315	0.0319936	-0.00967295	-0.117268	0.0559734	-0.107884	0.0531213	-0.0712185	-0.0757413	-0.0170225	-0.218686	-0.146651
-1	0.0149557	0.138086	26	5.09902	0.027081	-0.204266	0.141088	0.103847	0.255796	0.223025	0.0798426	0.0856562	-0.136508	0.0666044	-0.0645073	0.247587	0.111251	-0.0476006	-0.0318291	-0.176513	-0.0809302	-0.102888	0.205854	0.0280271	-0.0963946	0.0146478	-0.23774	0.00914626	0.112295	-0.0533809	-0.0632637
-0.5	-0.010427	0.20215	26	5.09902	0.0396449	-0.340857	-0.0596899	0.0134415	0.147498	0.185823	0.285767	0.0385411	0.00382951	-0.0739955	0.00248238	0.439922	0.160349	0.0562757	-0.344323	-0.300323	-0.0820824	-0.20211	-0.178534	-0.0171218	-0.0999825	-0.215306	-0.277629	0.255416	0.0566902	0.0702353	0.20458
0	0.917346	0.17982	26	5.09902	0.0352655	1	1	0.537478	1	0.848325	0.514	0.484413	1	1	1	1	1	0.962395	1	1	1	1	1	1	0.504391	1	1	1	1	1	1
0.5	0.747878	0.31861	26	5.09902	0.0624846	0.401067	0.568647	1	0.885272	1	1	1	0.438517	0.708846	0.719572	0.751007	1.51371	1	0.211191	0.565631	0.028714	0.78762	0.891437	0.385429	1	1.0329	0.892096	0.299464	0.806793	0.769946	0.786961
1	0.318807	0.210376	26	5.09902	0.0412582	0.161363	0.474269	-0.0176883	0.56737	0.294961	0.392787	0.488598	0.390274	0.109672	0.612872	0.512304	0.202969	0.45388	0.431115	-0.0878075	-0.0132114	0.490689	0.247262	-0.0676115	0.402197	0.347789	0.192232	0.228849	0.628614	0.526507	0.318739
1.5	0.137842	0.234877	26	5.09902	0.0460632	0.166013	0.255033	-0.00152666	0.429114	-0.11832	0.180859	0.112275	0.369213	-0.135837	0.0669782	0.46598	0.389062	0.3991	-0.40585	0.233435	-0.0600561	0.416476	-0.109938	0.229737	0.128714	-0.128154	-0.101513	0.0607844	0.406157	0.413547	-0.0773833
2	0.157945	0.235269	26	5.09902	0.04614	0.364472	0.157585	-0.380804	0.452999	-0.0376564	0.181008	0.356365	0.311188	0.345844	0.451076	0.234269	0.376561	0.386381	-0.248574	-0.20659	0.0485244	0.373322	-0.11708	0.104414	-0.0765203	0.444638	0.159046	0.0410058	-0.0435971	0.180339	0.248355
2.5	0.0738779	0.176147	26	5.09902	0.0345454	0.132535	0.119689	-0.47295	0.350876	0.0158551	0.156698	0.103283	0.162732	-0.27133	0.151579	0.210439	-0.0570293	0.264028	0.0648552	-0.0472257	0.104543	0.198906	-0.0269341	0.392509	-0.0804306	0.0835451	0.154972	0.0291921	0.051302	0.0970473	0.0321404
3	0.0343853	0.218441	26	5.09902	0.0428398	-0.200874	0.142026	-0.675692	0.256868	0.0253761	0.23826	0.076281	0.172314	-0.0608432	0.0819416	0.232398	-0.0627941	0.212178	0.172386	-0.23963	0.308763	0.218236	0.113265	0.113356	-0.29796	0.180014	-0.0846901	0.0609982	0.0321315	-0.198268	0.0779755
3.5	0.0477663	0.279877	26	5.09902	0.0548884	-0.130582	0.187126	-0.834176	0.19588	0.0308859	0.247117	0.107085	0.271562	0.0890406	-0.000740493	-0.0083985	0.201026	0.0736009	0.261964	-0.556114	-0.00319537	0.21419	0.276391	0.147327	-0.033224	0.338598	0.405543	-0.232206	-0.212869	-0.129	0.33509
4	0.00870721	0.257188	26	5.09902	0.0504387	-0.316624	0.239942	-0.367178	0.408802	0.0226432	0.142913	0.152861	0.334411	-0.1755	0.15461	0.0381485	0.012472	0.183536	-0.658968	0.180014	-0.0732187	0.242183	0.194202	-0.223241	-0.377256	0.0242186	0.23705	0.257341	-0.207151	-0.140552	-0.0592724
4.5	0.00597432	0.251429	26	5.09902	0.0493092	-0.139225	0.129451	-0.529641	0.21359	0.141435	0.271019	0.156185	0.263577	-0.484087	-0.208194	0.156142	0.449106	0.269436	-0.464103	0.0451607	-0.0515026	0.0383444	0.136381	0.180676	0.0215614	0.228629	-0.125893	-0.290473	-0.0126605	-0.100312	-0.139269
5	0.023533	0.19399	26	5.09902	0.0380446	-0.0170752	-0.0518037	-0.293382	0.221909	0.149766	0.227403	0.15133	0.445237	-0.327395	0.165736	0.0887933	0.160672	0.0861192	0.120958	-0.286586	-0.0877995	0.0569793	-0.0693445	0.263708	-0.103127	-0.0656585	-0.266063	-0.0755275	0.249751	-0.0905084	-0.0422344
5.5	-0.0108174	0.154208	26	5.09902	0.0302427	-0.259241	-0.0304471	-0.403331	0.179192	0.149987	0.0434899	0.140018	0.190048	-0.243582	0.00674118	0.0740497	0.0411664	0.179305	-0.0576366	-0.153798	0.144386	0.0974774	-0.0330106	0.00486266	-0.0239117	0.0897567	-0.0121408	-0.270213	0.0236643	-0.0434916	-0.114592
6	-0.0558751	0.19828	26	5.09902	0.038886	-0.555726	-0.0234134	-0.282988	0.0659433	0.140025	0.0185136	0.0442332	0.254261	-0.316048	-0.0874511	0.157255	0.115785	-0.144492	-0.252875	-0.403843	-0.0757006	-0.015149	0.293869	-0.236718	-0.097604	0.121892	-0.123922	-0.0314266	-0.0276523	0.0152048	-0.00472514
6.5	0.00733386	0.196866	26	5.09902	0.0386085	-0.369685	0.1202	-0.289006	0.224818	0.0634601	-0.0540066	0.175342	0.305066	-0.0446995	-0.0152051	0.380591	0.378309	-0.000907572	0.277392	-0.0818818	0.0212685	-0.0469018	-0.295241	0.0338647	-0.104618	-0.148563	-0.0934959	-0.0218046	0.0284661	-0.211865	-0.0402173
7	-0.0450254	0.190061	26	5.09902	0.037274	0.046762	0.201279	-0.208247	0.0174083	-0.0399044	0.0833259	0.262469	-0.00315743	-0.578938	0.00075584	-0.00198437	0.216507	0.0136386	-0.384437	-0.382115	-0.0732187	-0.0269592	0.0323904	-0.062519	0.0677199	0.134695	-0.248846	-0.0386431	-0.04521	-0.0270379	-0.126394
7.5	0.002089	0.187297	26	5.09902	0.036732	0.219566	0.0475622	-0.478619	0.448456	0.105335	0.00669246	0.226906	0.258653	-0.188291	0.0291478	0.162333	-0.170706	0.0635112	-0.135339	0.0402227	-0.293881	0.00720465	0.0220541	-0.138906	-0.113729	0.109976	0.00540505	-0.0662262	-0.0691088	0.0479844	-0.0918892
8	-0.0536378	0.175758	26	5.09902	0.0344689	-0.145078	0.0980764	-0.42551	0.171689	-0.156448	-0.0227677	0.126099	0.0330748	-0.22063	-0.0571408	0.0807311	0.247468	0.0501167	-0.334879	-0.299964	-0.1151	0.0382218	0.0688496	-0.000478193	0.000195518	0.163091	-0.332632	0.059448	-0.201946	-0.0242671	-0.194804
8.5	-0.0345516	0.178144	26	5.09902	0.0349368	-0.0676746	-0.0569191	-0.2535	-0.0577674	0.0946237	-0.110815	0.234966	-0.0170315	-0.288145	-0.024912	0.276763	0.146422	0.0772563	-0.123558	-0.382205	0.0342981	0.0700155	0.151916	-0.315961	0.223127	-0.00601505	-0.224991	0.0159886	-0.020578	0.0300814	-0.303726
9	-0.0121519	0.208738	26	5.09902	0.0409369	-0.151314	0.0901902	-0.286619	0.127186	0.0897751	-0.136606	0.277393	0.281976	-0.36711	0.13228	0.289903	0.124141	0.0924534	-0.0971892	-0.120578	0.14505	0.264946	-0.00356761	-0.209392	-0.20524	0.265454	-0.207511	-0.0127171	-0.130689	-0.168003	-0.400161
9.5	-0.0345483	0.182967	26	5.09902	0.0358828	-0.396543	0.19919	-0.401441	0.215274	-0.00869673	-0.0582311	0.252018	0.128596	-0.289176	-0.0355399	0.160329	-0.0201088	0.132787	-0.0483796	0.064464	-0.175905	0.108552	0.0133464	-0.335896	-0.0894204	-0.12245	0.104897	-0.157849	0.0545642	-0.0302775	-0.162359
10	0.00457619	0.121449	26	5.09902	0.023818	0.00190637	0.0606916	-0.114459	0.0924819	-0.117483	-0.0456317	0.12928	-0.0522989	0.0322023	0.116894	-0.125946	0.0046345	0.146532	-0.102706	-0.0666188	-0.0778279	-0.0186634	0.0578868	0.119194	-0.30832	0.0604103	0.182704	0.056401	0.0679432	0.206767	-0.186993
10.5	-0.0246685	0.186695	26	5.09902	0.0366139	0.200803	-0.0502265	-0.678278	0.0158262	0.195961	0.00721125	0.179767	0.0157738	-0.00292186	-0.0858397	0.197789	0.0160993	0.10392	0.0289492	-0.0599749	0.0424084	-0.011185	-0.267364	-0.211752	-0.071723	0.0522973	0.0422054	0.0583254	0.103718	-0.202402	-0.260767
11	0.0199484	0.21283	26	5.09902	0.0417393	0.564408	-0.0338147	-0.408552	0.392725	-0.00384807	0.0400806	0.115456	0.023892	-0.0758007	-0.0307439	0.0288836	0.144933	0.0100834	-0.213603	0.465793	-0.11767	0.00994267	-0.127166	-0.158592	-0.161863	-0.0782717	0.238036	0.0990052	-0.202752	-0.00056693	-0.00133471
11.5	0.0321396	0.219328	26	5.09902	0.0430137	0.227881	-0.0512922	-0.459225	0.13132	0.109831	-0.0485592	0.378894	0.104208	-0.0744081	0.109451	-0.0234093	0.00955724	0.132762	0.155275	-0.174717	-0.289493	0.12592	0.128989	-0.0912727	-0.101676	0.0141407	0.715126	0.0928578	-0.152388	-0.0742678	-0.0598732
12	-0.0102631	0.230579	26	5.09902	0.0452203	-0.0539991	-0.0944743	-0.574794	0.455704	-0.0851733	-0.0805763	0.192562	0.234132	0.0249815	0.0160645	0.074807	0.0754313	0.211101	-0.00817235	-0.00592566	-0.0943144	0.0600851	0.0761164	-0.259199	-0.0846232	-0.187924	0.53625	0.050414	-0.266128	-0.150611	-0.328575
12.5	0.0135775	0.237978	26	5.09902	0.0466712	-0.170186	-0.0387169	-0.570865	0.438913	0.00770055	-0.092138	0.229656	0.279215	-0.21769	0.0253494	0.0575245	0.136124	-0.121683	0.291699	-0.20659	0.118947	0.0634361	0.0196109	0.0786409	0.0264393	-0.0291498	0.562142	-0.100598	-0.164081	0.0926568	-0.363338
13	0.00930098	0.168958	26	5.09902	0.0331355	0.0895938	0.0473491	-0.167122	0.420999	0.104674	-0.0268439	0.178021	-0.00275818	-0.0165383	-0.00668746	0.209325	-0.138967	0.0738012	-0.121781	-0.076854	-0.223592	-0.052623	-0.188933	0.174528	0.146411	-0.251181	0.22371	0.0673595	0.0587795	0.0437644	-0.32261
13.5	-0.0399402	0.196234	26	5.09902	0.0384847	0.070448	0.0466244	-0.637054	-0.0202561	-0.0211269	-0.0724609	0.280335	-0.0915588	-0.0285042	-0.0691882	0.381571	-0.0373384	0.017344	-0.255587	0.110163	0.0659859	-0.0054229	0.0263139	-0.119716	0.181201	-0.00607843	-0.245823	-0.180407	-0.0689622	-0.0161682	-0.342781
14	-0.0349445	0.200492	26	5.09902	0.0393198	0.232585	0.107412	-0.385628	-0.0365875	-0.0375683	0.048159	0.180963	0.0436218	-0.191128	-0.0813507	0.147367	0.211195	0.00938241	-0.629327	-0.113306	0.108443	0.0906936	-0.265109	-0.250008	0.161488	0.14471	-0.062807	-0.0577267	0.00434725	-0.0561516	-0.232227
14.5	0.0267082	0.20827	26	5.09902	0.040845	0.212783	0.0940694	-0.249671	0.0777326	0.0111387	-0.073869	0.226882	0.0104172	-0.537624	-0.144005	0.183535	0.153094	0.0944813	-0.341799	0.377716	0.116199	0.284684	0.0239334	-0.14406	0.065543	0.122399	0.256567	0.0933923	0.107237	-0.0810027	-0.24536
15	-0.00301585	0.158437	26	5.09902	0.0310721	-0.029055	0.0447488	-0.426852	0.0846224	-0.0852614	-0.059491	0.147886	-0.102239	0.0561858	0.0875048	0.132133	0.0668165	-0.00508866	0.0420399	0.282636	-0.0789801	-0.103297	-0.0334491	0.121927	0.0534088	0.00273181	-0.449408	0.0252899	0.0925752	0.148838	-0.0946358
15.5	-0.0675722	0.191012	26	5.09902	0.0374605	-0.350922	-0.0105824	-0.303675	-0.0468968	0.0361313	-0.0761665	0.26522	0.111728	-0.131195	-0.00457725	0.131955	-0.323116	0.0499164	-0.439979	-0.139343	-0.122013	0.155016	-0.320048	0.111369	-0.270184	0.126709	0.0133566	0.150643	-0.0293385	-0.022008	-0.318876
16	-0.0322419	0.192277	26	5.09902	0.0377086	-0.171007	-0.231737	-0.307504	0.0602783	-0.0797075	0.0489743	0.173118	-0.0414192	-0.291858	0.0871595	0.0452753	-0.00657121	0.150788	-0.652329	0.103071	-0.0775619	0.161923	0.188564	0.0407582	-0.0211301	0.194085	-0.056367	0.0646867	0.0828984	-0.0867573	-0.215919
16.5	0.0215292	0.202599	26	5.09902	0.0397329	0.038502	-0.073544	-0.534812	0.121572	0.0192492	-0.134642	0.316592	0.125569	0.161919	0.127791	0.203357	0.0553517	0.152516	-0.0580106	0.249147	-0.207726	0.185094	0.0202374	-0.00345913	-0.147189	0.384297	-0.126353	0.172133	-0.0307313	-0.123288	-0.333811
17	-0.0535469	0.17431	26	5.09902	0.034185	-0.241518	-0.0451537	-0.263744	-0.227461	-0.344709	-0.2437	0.396138	-0.116046	0.0911553	0.175482	-0.00153894	0.00372768	0.109078	-0.123651	-0.0212785	-0.334654	-0.13836	0.168893	0.0265366	-0.0284671	-0.236159	-0.095993	0.039028	0.0143907	0.086817	-0.0410327
17.5	-0.0553616	0.160275	26	5.09902	0.0314325	-0.0927282	-0.152619	0.0322388	-0.00861994	-0.100292	-0.177072	0.190146	-0.0786829	-0.066001	-0.208462	0.0206878	0.115202	0.143978	-0.237166	0.0737116	-0.189599	-0.127489	0.133374	0.0351068	-0.26583	-0.375855	-0.0988188	0.12151	0.15936	0.0662711	-0.35175
18	-0.0047949	0.165584	26	5.09902	0.0324737	0.0367516	-0.109479	-0.230824	0.180723	-0.0999396	-0.19145	0.15365	-0.0590862	0.0199269	0.188105	0.10857	0.0800302	0.167913	-0.353393	0.045879	-0.351406	0.0234693	0.25196	0.13385	-0.189477	0.00976732	-0.0381639	0.186031	0.0937482	-0.0679165	-0.113905
18.5	-0.0343671	0.171881	26	5.09902	0.0337086	-0.30809	-0.0451537	-0.332568	-0.0516431	-0.0791785	-0.321223	0.159438	-0.182156	0.191576	-0.100419	0.106566	0.0705086	0.0835404	-0.029398	-0.00736218	-0.0597016	-0.0572408	-0.160806	0.0255429	-0.0115759	0.276356	-0.343344	0.0234189	-0.0514046	0.298158	0.0126132
19	-0.0108947	0.161118	26	5.09902	0.0315979	-0.126972	-0.156157	-0.291194	0.189297	0.147562	-0.248444	0.22571	-0.0859692	0.232168	0.0287641	0.023004	0.00307995	0.10064	0.0210013	0.166098	-0.280231	-0.0532768	-0.262979	0.106028	-0.100789	0.153583	0.0410882	-0.0945042	-0.0422043	0.164866	-0.143432
19.5	-0.03999	0.208611	26	5.09902	0.0409119	0.101519	-0.254756	-0.473945	0.203689	-0.000277696	-0.299619	0.241997	0.0781572	-0.0995263	-0.0127879	0.162957	-0.00663599	0.0788836	-0.0922335	-0.406985	-0.167883	0.141163	-0.0832516	-0.177347	0.0961809	-0.0273117	-0.352807	0.324374	-0.037036	0.22271	-0.198967
20	-0.0443526	0.185331	26	5.09902	0.0363464	-0.219473	-0.205392	-0.317947	-0.0162753	-0.155082	0.158255	0.266774	0.0383317	0.176413	-0.00872094	0.095742	0.0219936	0.0767555	-0.252688	-0.482223	-0.164293	0.019587	0.00814694	0.0729896	-0.0850666	0.152379	0.0669142	0.124397	-0.224085	0.0429545	-0.343553
20.5	-0.0116983	0.248016	26	5.09902	0.0486398	-0.648775	0.0766771	-0.559826	0.155307	0.0910974	0.0197365	0.259408	-0.0466428	0.270283	-0.0991149	0.0571681	0.397547	0.149011	0.00706899	-0.11142	0.205634	0.112639	0.0838217	-0.371419	-0.0821641	0.112448	0.0159194	-0.127433	-0.130799	0.21022	-0.350549
21	-0.083157	0.194259	26	5.09902	0.0380972	-0.496758	0.0689615	-0.562362	-0.098596	-0.102584	-0.0611215	0.22064	-0.190341	-0.0212318	0.0569259	-0.133563	-0.141428	0.148785	-0.220429	-0.176872	0.0825168	-0.0483321	0.0128453	0.099197	-0.297517	0.155802	0.0682285	-0.044737	0.0085992	-0.0945153	-0.394195
21.5	-0.0115665	0.219341	26	5.09902	0.0430163	-0.0951898	0.123142	-0.658089	0.0406806	0.135925	0.166333	0.296215	0.0251563	-0.183082	-0.0851491	0.0584153	-0.0343588	0.147183	0.130122	-0.0484827	-0.126933	0.182683	-0.0902052	-0.0302876	-0.301024	0.159034	0.217138	-0.0372532	-0.0401516	0.241124	-0.493676
22	-0.0380038	0.203748	26	5.09902	0.0399582	-0.0566795	-0.203304	-0.436897	-0.0465395	-0.0358933	0.214952	0.222792	0.130592	-0.0383039	0.0610312	0.0231822	-0.169734	0.104246	-0.321695	-0.00772131	0.014665	0.109615	0.168141	0.000453351	-0.244061	-0.206369	-0.605021	0.251514	0.0122647	0.0309339	0.0397367
22.5	-0.00546914	0.18892	26	5.09902	0.0370503	-0.0740201	0.0386956	-0.336397	-0.0816011	0.309728	0.0785827	0.295163	0.0231268	-0.0631642	-0.197835	0.0130265	0.171166	0.131686	-0.290838	0.292602	0.0168366	-0.0154759	-0.148402	-0.311303	-0.199274	0.185528	-0.132399	0.11996	0.00145153	0.228038	-0.197078
23	-0.0478447	0.203673	26	5.09902	0.0399435	-0.278989	0.00574413	-0.459772	-0.0426098	-0.0269894	0.0493819	0.334505	0.191113	-0.381706	-0.206697	0.0500859	0.0879325	0.0540224	-0.426421	-0.0359131	-0.00740563	-0.111715	0.0658427	-0.0438881	-0.201047	0.260003	-0.195485	0.21463	0.139127	-0.128915	-0.148797
23.5	-0.0671833	0.195351	26	5.09902	0.0383114	-0.0614933	0.0046358	-0.536503	0.155562	0.127154	0.0459356	0.350242	-0.00455482	-0.325796	-0.0973883	-0.0179306	0.159571	-0.0794469	-0.417257	-0.229126	0.00252173	0.0195461	-0.105992	-0.291306	-0.0543884	0.0590793	-0.163351	-0.107868	-0.0405182	0.140526	-0.27862
24	-0.0179187	0.239877	26	5.09902	0.0470437	-0.162856	0.197911	-0.352409	-0.0969118	0.208655	-0.243367	0.311737	0.209512	-0.278809	-0.263174	0.0675911	0.492504	0.0430565	-0.0920465	-0.14482	-0.139652	0.223467	-0.023426	0.0793862	-0.24898	0.3881	-0.413396	0.14209	0.0583763	-0.174482	-0.253943
24.5	-0.0626702	0.210565	26	5.09902	0.0412951	-0.300104	0.343571	-0.574943	0.139741	-0.0533484	-0.0518202	0.274069	0.0360692	-0.184165	-0.234859	0.102557	-0.146027	-0.0922155	-0.152451	-0.0584486	0.0522472	0.145536	-0.0350779	0.00374481	-0.146423	0.239024	-0.262449	-0.26893	-0.0633174	0.0607297	-0.402135
25	-0.0672679	0.200362	26	5.09902	0.0392942	-0.179212	0.000117227	-0.441671	-0.0261762	-0.0081237	-0.208608	0.344191	0.122874	-0.170548	-0.0149749	0.0471015	0.125889	0.00112038	-0.4512	-0.0289998	-0.0348832	0.0651116	0.169457	-0.172255	-0.277723	-0.274632	-0.290838	0.156256	0.107787	0.0450858	-0.354111
25.5	-0.0407882	0.234841	26	5.09902	0.0460562	-0.110616	-0.0179571	-0.549333	0.0192966	0.216457	-0.214425	0.330105	0.252465	-0.0498057	0.000103592	0.0711545	-0.0375974	-0.0989503	-0.494119	0.139343	-0.0890405	0.00675513	0.142081	-0.348814	-0.307474	0.321865	-0.0445383	0.259479	-0.0212744	-0.0648048	-0.370848
26	-0.0403096	0.239263	26	5.09902	0.0469233	-0.0618215	0.270635	-0.820899	-0.0816011	-0.0426814	-0.324262	0.338045	0.0376995	-0.0932338	0.0852795	0.126699	0.0683711	0.00232213	-0.39678	-0.319357	0.177846	-0.0087739	0.0841349	0.157015	-0.183914	-0.00893067	-0.0908673	0.081151	0.0820553	0.1242	-0.250381
26.5	-0.0861993	0.23261	26	5.09902	0.0456187	-0.108318	-0.0144616	-0.726614	0.130606	-0.0894489	-0.161397	0.221357	-0.249796	-0.153889	-0.102184	0.0407765	-0.0015837	0.044133	-0.372094	-0.324026	-0.212379	-0.0991283	0.217067	0.241164	-0.191292	0.311914	-0.117088	0.0900246	-0.0883159	-0.0393569	-0.486852
27	-0.0912896	0.266303	26	5.09902	0.0522264	-0.44397	0.109245	-0.846012	-0.319071	0.0879238	-0.00931608	0.329244	-0.117344	0.0234858	0.211969	-0.0540101	-0.173167	0.12097	-0.644755	-0.158018	0.0163491	-0.0486181	0.175158	0.0798209	-0.327509	0.140019	-0.07825	-0.0632327	0.04716	-0.0989484	-0.332652
27.5	-0.0357304	0.200213	26	5.09902	0.0392649	-0.059524	0.347408	-0.50602	-0.129013	0.0749646	0.104226	0.199067	-0.155007	-0.178182	0.044303	0.0471015	-0.262813	0.117715	-0.0744675	0.067786	0.00429447	-0.0441637	0.108566	0.026785	-0.0555171	0.163598	-0.383036	0.0451219	0.139677	-0.122904	-0.448957
28	-0.0252934	0.196191	26	5.09902	0.0384762	-0.0902119	0.0665743	-0.448782	-0.0269928	-0.0355847	0.357509	0.282439	-0.00432192	-0.357877	0.074268	-0.0376629	-0.00832008	0.150488	0.0135208	0.192853	-0.139165	-0.0438777	-0.146523	0.0519988	-0.301911	0.178937	-0.0129951	0.0455496	0.0486995	-0.0352647	-0.430975
28.5	-0.0836288	0.247468	26	5.09902	0.0485326	0.151352	0.207247	-0.722288	0.0336377	0.148929	0.0676509	0.272251	0.0466827	-0.361178	0.162897	0.00968577	-0.0927192	0.0661651	-0.309165	-0.0944514	-0.115676	-0.040731	0.0835085	0.0947256	-0.183551	-0.111041	-0.604495	-0.191419	0.0205486	-0.276018	-0.436897
29	-0.0753293	0.210748	26	5.09902	0.0413311	0.0670018	0.107241	-0.37245	-0.11309	-0.128855	0.0404512	0.213919	0.111462	-0.303515	0.121345	-0.134721	-0.0397349	0.171669	-0.60754	-0.374933	-0.0960871	0.0277193	0.0253742	0.0624321	-0.118446	0.0536917	-0.408993	-0.0413693	0.177321	-0.0632276	-0.335227
29.5	0.00514027	0.207396	26	5.09902	0.0406736	-0.0277421	0.0200245	-0.358476	0.0097019	0.357906	-0.154579	0.328861	0.241219	0.0259099	-0.00300418	-0.0652793	0.241898	0.0168433	0.281226	0.18172	-0.0415309	0.026289	0.0641513	-0.00389385	-0.0588228	-0.141845	-0.405642	0.202068	0.00376078	-0.176571	-0.430546
30	-0.0211354	0.195245	26	5.09902	0.0382906	-0.0758252	0.0561731	-0.43819	0.00117893	0.147562	-0.177962	0.287151	0.0852107	0.301385	-0.0923622	0.0913768	-0.0377918	-0.0546108	-0.316739	0.0182259	0.0130252	0.145863	0.0493671	-0.0912727	-0.107561	0.0586356	-0.306018	0.354363	0.0617852	-0.238763	-0.283727
30.5	-0.0161499	0.182645	26	5.09902	0.0358197	-0.338669	0.194075	-0.276325	-0.0522045	0.337012	0.0398583	0.210523	0.0747635	0.0132219	0.0735007	0.00661234	0.0249084	-0.0281222	-0.0554859	0.00745197	0.0247253	-0.0107355	0.292742	0.144656	-0.296952	-0.0163465	-0.201334	0.00225048	0.00731629	-0.200484	-0.396856
31	-0.0587499	0.207577	26	5.09902	0.0407092	0.20507	0.153919	-0.525115	-0.0767017	0.149369	-0.188115	0.260317	0.256557	-0.0544992	0.248994	0.0132046	-0.229001	-0.0192593	-0.0707273	0.0608727	0.0649666	-0.159242	-0.00431935	-0.192873	-0.302233	-0.149704	-0.395193	-0.0746722	-0.154404	0.0226644	-0.367372
31.5	-0.0685815	0.159666	26	5.09902	0.0313132	-0.311044	0.112399	-0.293929	-0.114723	-0.111003	-0.0206555	0.303629	-0.163557	-0.0582128	0.126256	0.0165453	-0.0734169	0.0410786	-0.0626858	-0.353564	0.0120945	0.0251856	0.188626	-0.160207	-0.248254	-0.145077	-0.033301	-0.0583682	-0.0387587	-0.0276773	-0.334498
32	-0.0381978	0.21359	26	5.09902	0.0418885	-0.495445	0.00838706	-0.25887	-0.138557	0.18904	-0.0387392	0.358278	-0.0440809	0.101522	0.278652	-0.0180197	0.157628	-0.0075172	-0.0787687	-0.304543	-0.173068	0.0256352	0.331957	0.00802991	-0.27478	-0.262906	-0.229	0.271293	-0.118373	-0.108539	-0.172358
32.5	0.00828019	0.180176	26	5.09902	0.0353353	-0.052194	0.00706559	-0.135942	-0.148713	0.183663	0.0261473	0.324006	0.0505422	0.0610341	0.113403	0.0461216	0.137549	0.133663	-0.102332	-0.057012	0.131843	0.297843	0.105559	0.11671	-0.39971	-0.0741518	-0.360298	0.139685	0.000938361	0.00650903	-0.336644
33	0.00658685	0.188048	26	5.09902	0.0368793	-0.265696	0.21995	0.3139	0.15005	0.00382162	-0.0107242	0.351294	-0.0867677	-0.0762649	0.0746134	-0.0653239	0.146876	0.00500103	0.333869	0.00457892	-0.134245	0.140346	0.226464	-0.196848	-0.162266	-0.0995684	-0.408796	-0.0397657	-0.113608	0.000924991	-0.140557
33.5	-0.00139903	0.208383	26	5.09902	0.0408673	-0.0528504	0.141898	-0.00853834	0.0421607	0.136014	0.0276296	0.368706	-0.189742	0.058971	-0.040144	0.0935148	-0.168115	0.0913518	-0.159651	0.68199	-0.134068	0.0466811	-0.0467298	-0.0919558	-0.228017	0.109342	-0.403736	-0.0261345	-0.00390006	-0.0166797	-0.264372
34	-0.0754705	0.17925	26	5.09902	0.0351539	-0.128011	-0.126914	0.0804255	-0.0717002	0.0150176	-0.0298085	0.34278	-0.0320035	-0.27164	0.162667	0.00117815	-0.284123	0.0771811	-0.522918	-0.190699	-0.189422	0.107081	0.104557	-0.275843	-0.130258	0.00450653	-0.222034	-0.121339	-0.0545936	0.0568933	-0.263213
34.5	-0.0177859	0.166465	26	5.09902	0.0326464	-0.186105	-0.0292961	-0.17652	-0.00749715	0.046049	-0.167549	0.279522	0.0682091	-0.311354	0.0464899	0.109238	-0.146805	0.0320404	0.00473136	-0.0173281	-0.0628482	0.35718	0.153232	-0.248828	0.0127329	0.262982	0.00901937	-0.144378	0.0485529	-0.208242	-0.185662
35	-0.0457339	0.211734	26	5.09902	0.0415245	-0.570605	0.0920232	-0.340126	0.00107685	0.00183808	-0.047781	0.314344	0.0274853	-0.323166	-0.00987197	-0.00804216	-0.204193	0.0809366	0.146672	-0.129287	-0.0421957	0.26327	0.42179	-0.1848	-0.205482	-0.181269	-0.146791	0.0973481	0.0148672	-0.0579845	-0.199138
35.5	-0.0351875	0.203879	26	5.09902	0.0399839	-0.202679	0.0610327	-0.241018	0.118867	0.315722	-0.134679	0.283731	-0.212233	-0.472173	0.168345	0.150618	0.186517	0.15179	-0.313841	0.101454	-0.0883757	-0.101131	0.0371514	0.147265	-0.130499	-0.0565313	-0.37791	-0.143309	0.0838514	-0.187441	-0.0594011
36	-0.0742317	0.224225	26	5.09902	0.0439741	-0.377835	0.0598817	-0.116797	-0.0064254	0.207157	-0.153245	0.377435	-0.108594	-0.396663	-0.0103324	-0.0233202	-0.254133	0.111756	-0.361154	-0.322051	-0.0159591	-0.00325701	0.364532	-0.221627	-0.110544	-0.0802365	-0.499088	0.0319184	0.134582	0.107704	-0.263728
36.5	0.00403959	0.220504	26	5.09902	0.0432445	0.0458868	0.272766	0.0271665	-0.173619	0.129005	-0.168327	0.311904	0.3227	-0.404297	0.161477	0.00897309	-0.0503577	0.155946	-0.202476	-0.0208296	0.0190969	0.0307025	-0.0709733	0.175335	-0.0857116	-0.300429	-0.246743	0.513554	0.083888	-0.0636965	-0.365913
37	-0.0391732	0.237124	26	5.09902	0.0465038	0.0967597	0.195055	-0.186267	0.132749	0.117809	-0.0959549	0.260365	0.113491	-0.439782	0.298948	0.207499	-0.238976	0.0196223	-0.427356	0.0139163	-0.0907246	0.212883	0.206981	-0.212808	-0.285664	-0.0759899	-0.630452	-0.0206285	-0.0834775	-0.18808	0.0815805
[truncated: 338 more rows]

## Sheet: Fig.1f-KR_TfRc(noHEPES)
		sd	c	sqrt	se	3	7	8	9	10	11	12	17	18	19	20	22	24	34	36	37	38	45	46	49	50	58	59	60	61
[truncated: 463 more rows]

## Sheet: Fig.1f-FF_Exo70(HEPES)
		sd	c	sqrt	se	2	4	6	8	9	10	11	13	38	39	40	41	42	45	46	47	48	49	50	52	53	57	58	61	64	71	75
[truncated: 463 more rows]

[truncated: 36 more sheets: Fig.1f-KR_Exo70(HEPES), Fig.1f-FF_TfRc(HEPES), Fig.1f-KR_TfRc(HEPES), Fig.1g-TfRc(Exo70WT_noHEPES), Fig.1g-TfRc(Exo70WT_HEPES), Fig.1g-TfRc(Exo70KK_noHEPES), Fig.1g-TfRc(Exo70KK_HEPES), Fig.1g-fusionMODE(Exo70WT), Fig.1g-fusionMODE(Exo70KK), Fig.1h-tethering times, Fig.2b-Exo70KKCry2(+CIB), Fig.2c-Exo70KKCry2(-CIB), Fig.2d-Exo70Cry2(FF), Fig.2d-Exo70Cry2(KR), Fig.2d-Exo70Cry2(KS), Fig.2d-TfRc(FF), Fig.2d-TfRc(KR), Fig.2d-TfRc(KS), Fig.2e-tethering times, Fig.2f-FF% …]
