# Supplementary material for: An active tethering mechanism controls the fate of vesicles
Source: Nat Commun. 2021 Sep 14;12:5434. doi: 10.1038/s41467-021-25465-y (PMC8440521; doi:10.1038/s41467-021-25465-y)
Supplement: Supplementary file 9 — Source Data [file 41467_2021_25465_MOESM9_ESM.zip › Source Data File 2.xlsx]

## Sheet: Fig.4a-dose_resp(2.6 Wcm2)
		sd	c	sqrt	se	1	1fractional	2	2fractional	3	3fractional	4	4fractional	5	4fractional
FF	0.797919	0.125965	5	2.23607	0.0563331	163	0.881081	101	0.878261	50	0.909091	50	0.657895	65	0.663265
KR	0.141712	0.108503	5	2.23607	0.048524	14	0.0756757	9	0.0782609	2	0.0363636	20	0.263158	25	0.255102
KS	0.0603694	0.0187737	5	2.23607	0.00839584	8	0.0432432	5	0.0434783	3	0.0545455	6	0.0789474	8	0.0816327
KX	0.202081	0.125965	5	2.23607	0.0563331	22	0.118919	14	0.121739	5	0.0909091	26	0.342105	33	0.336735
coloc	0.708077	0.104153	5	2.23607	0.0465788	185	0.629252	115	0.798611	55	0.56701	76	0.791667	98	0.753846
nocoloc	0.291923	0.104153	5	2.23607	0.0465788	109	0.370748	29	0.201389	42	0.43299	20	0.208333	32	0.246154
total						294		144		97		96		130
KS+FF	0.858288	0.108503	5	2.23607	0.048524	171	0.924324	106	0.921739	53	0.963636	56	0.736842	73	0.744898

## Sheet: Fig.4a-dose_resp(1.5 Wcm2)
		sd	c	sqrt	se	1	1	2	2	3	4	4	4	5	5
FF	0.607659	0.11682	5	2.23607	0.0522437	27	0.6	15	0.625	19	0.422222	49	0.742424	24	0.648649
KS	0.283296	0.103241	5	2.23607	0.0461706	15	0.333333	7	0.291667	18	0.4	8	0.121212	10	0.27027
KR	0.109044	0.0466623	5	2.23607	0.020868	3	0.0666667	2	0.0833333	8	0.177778	9	0.136364	3	0.0810811
colocSUM						45	45	24	24	45	45	66	66	37	37
coloc	0.666534	0.0946398	5	2.23607	0.0423242		0.725806		0.55814		0.775862		0.694737		0.578125
nocoloc	0.333466	0.0946398	5	2.23607	0.0423242	17	0.274194	19	0.44186	13	0.224138	29	0.305263	27	0.421875
total						62		43		58		95		64
KS+FF	0.890956	0.0466623	5	2.23607	0.020868	42	0.933333	22	0.916667	37	0.822222	57	0.863636	34	0.918919

## Sheet: Fig.4a-dose_resp0.23 Wcm2)
		sd	c	sqrt	se	1	1fractional	2	2fractional	3	3fractional		4fractional		5fractional
FF	0.341358	0.0381447	5	2.23607	0.0170588	15	0.365854	11	0.366667	22	0.372881	25	0.3125	13	0.288889
KR	0.494023	0.065749	5	2.23607	0.0294039	16	0.390244	16	0.533333	32	0.542373	43	0.5375	21	0.466667
KS	0.164619	0.0765295	5	2.23607	0.034225	10	0.243902	3	0.1	5	0.0847458	12	0.15	11	0.244444
KX	0.658642	0.0381447	5	2.23607	0.0170588	26	0.634146	19	0.633333	37	0.627119	55	0.6875	32	0.711111
coloc	0.766437	0.0537181	5	2.23607	0.0240235	41	0.694915	30	0.833333	59	0.766234	80	0.8	45	0.737705
nocoloc	0.233563	0.0537181	5	2.23607	0.0240235	18	0.305085	6	0.166667	18	0.233766	20	0.2	16	0.262295
total						59		36		77		100		61
KS+FF	0.505977	0.065749	5	2.23607	0.0294039	25	0.609756	14	0.466667	27	0.457627	37	0.4625	24	0.533333

## Sheet: Fig.4a-dose_resp(0 Wcm2)
		sd	c	sqrt	se	1	1fractional	2	2fractional	3	3fractional	4	4fractional
FF	0.319942	0.0541522	4	2	0.0270761	14	0.28	19	0.339286	38	0.387755	15	0.272727
KR	0.644657	0.0651628	4	2	0.0325814	36	0.72	36	0.642857	55	0.561224	36	0.654545
KS	0.0354012	0.0326509	4	2	0.0163254	0	0	1	0.0178571	5	0.0510204	4	0.0727273
KX	0.680058	0.0541522	4	2	0.0270761	36	0.72	37	0.660714	60	0.612245	40	0.727273
coloc	0.601057	0.0284263	4	2	0.0142132	50	0.617284	56	0.571429	98	0.583333	55	0.632184
nocoloc	0.398943	0.0284263	4	2	0.0142132	31	0.382716	42	0.428571	70	0.416667	32	0.367816
total						81		98		168		87
KS+FF	0.355343	0.0651628	4	2	0.0325814	14	0.28	20	0.357143	43	0.438776	19	0.345455

## Sheet: Fig.4c-Exo70KK-Cry2(25mMHEPES)
		sd	c	sqrt	se	1	2	3	4	6	7	9	10	11	13	14	15	17	18	19	20	1	2	4	5	6	7	9	11	12	13	14	16	18	19	20	23	24	28	32	34	35	39	40	44	49	50	52	53
-100	0.21739	0.451122	48	6.9282	0.0651138	0.315176	1.2559	-0.230532		-0.265019	0.312417	1.37627	0.761076	-0.353806		0.537832	0.327553		0.0318044		0.537096	0.0177179	0.382474	-0.0885922	0.550636	0.849919	-0.119029	-0.0180238	0.731041	0.349386	0.471737	0.473048	-0.318388	0.254868	1.07087	-0.699742	0.67374	0.617655	0.237848	-0.401709	-0.0868928	0.573586	0.222065	0.391524	-0.146483	-0.00298071	0.137237	0	0.076214
-95	0.245179	0.554063	48	6.9282	0.0799721	-0.0168195	1.40729	-0.2513		0.0533029	0.675152	1.60243	1.60041	-0.0860965		0.860383	0.175183		0.00480892		0.0105012	-0.322703	0.436568	-0.513425	0.903577	0.0629711	0.467037	0.0379851	1.28668	0.525353	-0.120498	0.490465	0.171382	0.108788	0.40982	-0.980897	0.63868	0.640923	-0.123933	0.506575	-0.0183061	0.873199	-0.104361	-0.148979	0.0519167	-0.505728	0.222411	0.147591	-0.64823
-90	0.11658	0.435917	48	6.9282	0.0629192	0.146558	0.58871	-0.3208		-0.216912	0.383257	0.884525	0.513015	-0.770158		0.217636	0.286284		-0.045794		-0.274225	-0.08103	0.435726	0.0691748	0.274449	-0.278599	-0.476228	-0.244878	0.288932	0.417023	-0.313637	0.257984	-0.0263956	0.669539	0.655693	-0.69491	0.844006	0.929961	-0.776809	0.449375	-0.618013	0.288284	0.198615	0.247359	-0.136008	-0.304617	0.110114	0.124884	0.180412
-85	0.147247	0.478905	48	6.9282	0.069124	0.210328	0.505214	-0.141938		-0.730336	0.35647	0.256153	1.4875	-1.25226		0.524261	0.592089		0.17425		-0.106548	0.60304	0.542701	-0.313865	0.189553	0.210762	-0.275729	0.0277109	-0.175402	-0.0640874	0.204249	0.642066	-0.187547	0.0780402	0.861967	-0.484324	0.608501	0.807727	0.108349	0.0918256	-0.20393	0.688363	0.349307	0.191418	0.0968113	-0.590649	0.284269	-0.192079	-0.126584
-80	0.156745	0.485175	49	7	0.0693107	0.117441	0.581262	-0.121288		0.38556	0.531844	0.660059	1.10964	-0.878297		0.560699	0.240981		-0.239499	0.888409	-0.0251003	0.382314	0.561426	-0.511529	0.110054	0.192825	0.121298	-0.193918	-0.458627	0.00436959	-0.933708	0.680943	0.224173	0.432759	0.943188	-0.474829	0.490841	0.612349	-0.789054	0.746658	-0.617769	0.56037	0.042471	0.455447	-0.130079	0.0545295	0.167725	0.106271	-0.105514
-75	0.156384	0.391875	50	7.07107	0.0554195	0.204243	0.444061	0.113386		0.0443272	0.493414	0.615402	0.764696	0.229842		0.175125	0.355467	0.0773646	-0.0189078	-0.9018	-0.309144	0.0992204	0.383465	-0.470495	0.293752	0.373151	0.67911	-0.028298	0.0108124	0.485207	0.50409	0.527411	0.0212806	0.426003	1.05531	-0.0590516	0.504958	0.494321	-0.844156	0.948937	-0.0920186	0.164464	-0.00102203	-0.0516553	0.273339	0.183986	0.259069	0.110759	-0.333169
-70	0.143385	0.53166	50	7.07107	0.0751881	0.628703	0.402587	0.190788		-0.219825	0.5461	0.594473	0.177211	-1.46307		0.0945033	0.697116	0.479609	-0.358811	0.0934485	0.173397	0.194504	0.481498	-0.0906402	0.205837	0.200458	0.771587	0.145482	-0.79997	0.165498	-0.712245	0.397178	-0.0848068	0.647303	0.760852	-0.658613	0.693695	0.796722	0.683488	0.693294	-1.11606	1.27984	0.247388	0.607713	-0.0254979	-0.259264	0.111737	0.37703	-0.0217284
-65	0.141078	0.451464	51	7.14143	0.0632176	0.364493	0.634888	0.0210616		-0.072514	0.0134182	0.675903	-0.136183	-0.646948	-0.202938	-0.0354465	0.672818	-0.321967	-0.0350832	-0.10108	0.402886	-0.234034	0.366795	-0.565989	0.317446	0.26009	0.47498	-0.263195	-0.605046	0.299226	-0.141131	0.710721	0.522859	0.102724	0.805296	-1.09074	0.769159	0.949023	0.523006	0.0776901	0.562119	-0.177879	0.53509	0.381604	0.0437435	-0.01391	0.528014	0.570231	-0.684444
-60	0.229029	0.517	51	7.14143	0.0723944	0.515995	1.3205	-0.160709		0.183135	0.328598	1.17303	0.445785	-1.32178	0.602176	-0.0697156	0.276639	0.210332	0.0186892	-0.323542	-0.389823	0.1256	0.471987	0.54824	0.73845	0.0709856	0.47464	-0.081254	0.449617	-0.253619	-0.0981565	0.459722	-0.0123137	0.563624	0.903588	-0.261996	0.741235	0.896003	-0.565677	-0.361056	0.968758	0.42383	0.579094	0.534456	-0.0565212	-0.18761	0.687506	0.355314	-0.637202
-55	0.220009	0.536772	51	7.14143	0.0751631	0.376579	1.03261	-0.0467644		0.299504	-0.234621	1.39536	-1.18221	-0.41202	0.911099	0.495569	0.115738	0.345442	-0.140624	-1.10569	0.370102	0.404363	0.437509	-0.476107	0.362638	-0.0734663	0.58652	-0.222509	0.323772	-0.249522	1.03455	0.629337	0.119285	0.592989	0.790622	0.940724	0.901029	0.651849	-0.594805	-0.0111769	0.765682	0.595747	0.441063	0.293614	0.147404	-0.0879603	0.717213	0.511353	-0.184527
-50	0.282931	0.435994	52	7.2111	0.0604616	0.338292	0.837789	-0.0431807	0.126932	-0.290528	0.046717	0.962859	0.170833	0.233986	-0.479325	-0.197744	0.518501	0.023732	-0.0154833	-0.0277898	0.0132332	0.335617	0.672314	-0.279733	0.874302	0.512165	0.698514	-0.468561	0.126596	-0.576149	0.581126	0.453748	0.362844	0.381158	0.531816	0.460164	0.687363	0.524742	0.760297	-0.400285	1.41555	0.698003	0.57705	0.145691	0.0971567	0.160725	0.827207	0.672409	-0.31144
-45	0.231987	0.425035	52	7.2111	0.0589417	-0.0353717	0.943395	0.14373	0.0901136	0.156444	0.178531	0.86787	0.066885	-0.875283	-0.411099	0.313565	0.405685	0.683173	0.144741	-0.724838	-0.296337	0.75565	0.664264	-0.154961	0.580459	0.252743	0.17338	0.128339	0.316864	-0.277105	-0.0184349	0.57672	0.39145	0.71348	0.2977	-0.154568	0.750471	0.751091	0.362523	0.0661845	0.553698	1	0.508687	-0.0207795	0.316968	0.253711	0.494221	0.44297	-0.243951
-40	0.255538	0.39438	52	7.2111	0.0546907	0.321346	0.388475	0.303234	0.375739	0.316274	0.246559	0.453353	-0.524392	-0.577619	-0.168118	0.362769	0.191041	0.197653	0.207476	-0.0938805	0.358234	0.524372	0.738768	-0.00265473	0.296313	-0.381834	1	0.00328774	0.316414	-0.374966	-0.113539	0.72731	0.18218	0.0900096	0.163759	0.611698	0.608563	0.860158	-0.019295	0.33432	0.737735	0.968995	0.417897	0.597499	-0.0513986	0.704793	0.729653	0.66099	-0.209383
-35	0.246475	0.416239	52	7.2111	0.057722	0.685416	0.22744	0.251505	0.133523	0.270451	0.47008	0.439573	0.350457	-0.128862	-0.517301	1	0.0468793	0.153016	0.251485	-0.482073	-0.318962	0.588157	0.474365	0.149803	0.635258	0.31705	0.772382	-0.120707	0.0579667	-0.423122	-0.238921	0.64418	0.0877115	0.229227	0.737902	1	0.59599	0.893605	0.327829	1	0.345985	0.489218	0.565694	0.250822	0.0162887	0.382116	0.729132	0.19604	0.703374
-30	0.288639	0.409988	52	7.2111	0.0568552	0.861218	-0.123089	0.439356	0.148352	0.473821	0.793054	-0.093294	-0.255128	0.891296	-0.543852	0.59156	0.393722	0.2177	0.33218	-0.628942	0.0269786	0.442712	0.641452	0.392825	1	0.311802	0.188925	-0.0698057	0.239075	-0.380428	-0.0665364	0.400763	0.436221	0.409352	0.790998	0.17103	0.80354	0.591558	0.355102	0.332238	0.154503	1.00149	0.455031	0.825487	0.192472	0.451081	0.790048	0.604488	-0.520823
-25	0.34386	0.408651	52	7.2111	0.0566697	0.947555	0.0601333	0.376406	0.236818	0.286434	0.558828	0.0731024	0.545423	1	0.108814	0.454855	0.237503	0.386909	0.310285	0.25198	0.0537864	0.672966	0.571754	-0.112788	0.672857	0.219731	0.448428	-0.216521	0.474996	-0.715612	0.533512	0.870824	0.522354	-0.0342058	0.682171	0.39909	0.893121	0.821562	0.728757	-0.172474	0.956432	0.728014	0.666932	0.279878	0.0657304	0.500409	0.821298	0.498284	-0.84
-20	0.427794	0.353005	52	7.2111	0.048953	0.962008	0.356488	0.328849	0.278409	0.679946	0.323122	0.343036	0.162213	0.394122	0.401523	0.795439	0.191737	0.260367	0.413567	-0.0701224	1	0.66832	0.45559	0.51517	0.282225	0.373819	0.468399	0.0633476	0.576663	-0.261629	0.648517	0.809614	0.411152	0.439089	0.716174	-0.209967	0.661693	0.755257	0.720965	0.452772	0.707591	0.356156	0.942993	0.0345738	0.312421	0.579077	0.730674	0.787591	0.0136626
-15	0.510275	0.423504	52	7.2111	0.0587295	1	0.231987	0.559557	0.455284	0.627825	0.720191	0.449595	0.0532667	0.931801	0.0318825	0.995476	0.301539	0.890679	1	1	0.367455	0.728719	0.515059	0.339199	0.23072	1	0.152275	0.505548	-0.0560144	-0.602731	0.624344	0.307706	0.794835	0.449622	0.975921	-0.127767	1	1	1	0.117576	-0.604589	0.618901	0.921985	0.405612	0.119546	0.838925	0.910639	0.837822	-0.113745
-10	0.476456	0.326969	52	7.2111	0.0453425	0.77505	0.268522	0.679141	0.480341	0.824266	0.630507	0.300221	0.183417	0.636775	0.0863983	0.937907	0.390429	0.547892	0.634777	0.114327	0.238112	0.806126	0.633155	0.266232	0.17025	-0.060395	0.842619	0.349322	0.199129	-0.312062	0.698694	0.873214	0.730045	0.361155	0.955321	-0.356276	0.804528	0.688323	0.881262	0.639053	-0.114718	0.528272	0.725812	0.350141	0.479855	0.556926	0.905951	0.0906271	0.371193
-5	0.615695	0.449858	52	7.2111	0.062384	0.872839	1	0.686191	0.994091	0.575781	0.632036	1	1	0.332894	0.231991	0.650121	0.510665	1	0.749244	0.150468	0.140271	1	0.740848	0.711924	0.458878	0.960023	0.499603	1	0.463583	-1.55749	1	1	0.691841	0.582988	0.726285	-0.058265	0.812282	0.980112	-0.155659	0.946307	0.258848	0.593064	0.958778	1	1	0.797662	0.940466	0.734587	-0.0106996
0	0.654376	0.364423	52	7.2111	0.0505364	0.834045	0.982595	0.853274	1	1	0.722707	0.798231	0.129805	0.617935	1	0.634814	0.733794	0.114548	0.705745	0.342549	-0.533083	0.663359	0.821915	1	0.768731	0.238622	-0.0347214	0.712088	1	1	-0.0600659	0.597077	1	0.695978	1	-0.157546	0.646279	0.705302	0.509091	0.150778	1	0.440227	1	0.82625	0.447623	1	1	0.806799	1
5	0.472711	0.435326	52	7.2111	0.0603688	0.628407	0.0971384	1	0.761193	0.0845603	0.903211	0.282535	0.808309	0.596458	0.068988	0.621119	1	0.219071	0.779883	-0.469978	0.218304	0.787464	1	0.302184	0.466197	-0.604236	-0.0970158	0.0467328	-0.180207	0.778334	0.478208	0.627177	0.64486	1	1.00992	0.542926	0.838137	0.908423	0.39833	0.727811	0.801806	0.171122	0.929764	0.811458	0.230459	0.310695	0.822179	1	-0.207243
10	0.436312	0.405607	52	7.2111	0.0562475	0.322022	0.489847	0.829862	0.643068	0.81655	1	0.691673	-0.00172384	1.18142	0.89445	0.534176	0.74279	-0.246659	0.625123	-0.55306	0.134978	0.351366	0.727968	0.35892	0.309578	-0.0782368	0.19006	0.093994	0.0536117	0.778061	0.0855817	0.615275	0.580008	0.547079	0.855289	0.0942241	0.641553	0.807413	0.459555	0.200088	0.554918	-0.0829772	0.912844	0.924395	0.520663	0.313326	0.693315	0.601584	-0.500741
15	0.439153	0.479955	52	7.2111	0.0665578	0.592909	1.18824	0.228535	0.803295	0.285883	0.947018	0.974429	-0.0863644	0.443105	0.244614	0.445498	0.584207	0.0823338	0.584976	0.115047	0.433109	0.195212	0.790013	0.661559	0.388985	-0.109913	-0.615228	-0.545999	0.432347	1.23332	0.301184	0.519783	0.10413	0.740292	0.931806	0.302	1.78124	0.641434	-0.336549	0.558405	0.321943	0.146974	0.648989	0.812221	0.0295269	0.154705	0.68332	0.775578	0.394897
20	0.394669	0.515775	52	7.2111	0.0715252	0.486667	0.962289	0.481332	0.815966	0.202897	0.44428	0.646131	0.232891	0.432743	-0.109576	0.784347	0.569832	-0.576422	0.466647	0.304392	0.574661	1.27656	0.605216	0.444099	0.271155	0.325064	-0.968342	-0.410791	0.619162	0.64142	-0.0719082	0.604981	0.570472	0.484254	0.777595	0.537701	1.47317	0.619306	-0.732468	0.803638	0.0696851	0.374839	1.05916	1.22177	0.741856	0.232613	0.722241	0.539142	-0.869136
25	0.311255	0.576817	52	7.2111	0.0799901	0.536323	0.670012	0.429956	0.705739	0.175892	0.420897	0.692852	-0.126013	-0.75942	0.938303	0.514842	0.587916	0.209304	0.410215	-0.0732901	-0.414497	0.220884	1.03931	-0.103762	0.474522	-0.326496	-0.986157	-0.316738	-0.306052	1.00328	-0.40105	0.603465	0.598825	0.384935	0.883883	0.734296	1.496	0.7167	-0.471985	1.4714	0.485721	-0.14767	1.07995	0.47922	0.630482	0.496259	0.787444	0.817492	-0.788642
30	0.308333	0.51066	52	7.2111	0.0708158	0.727127	0.1539	0.82854	0.457557	0.732934	0.196586	0.0529108	0.0413722	0.0536925	0.454516	0.728016	0.0788742	-0.34133	0.239535	0.0946004	-0.181935	0.0401606	1.01625	-0.0314017	-0.285976	0.139777	-0.577442	-0.212763	0.680733	0.314611	-0.267855	0.441983	0.128189	0.587137	1.44556	0.436116	1.63145	0.595842	-0.41744	1.67193	-0.340127	0.21117	1.04185	0.922165	0.359215	0.465283	0.688207	0.467195	-0.214815
35	0.335576	0.526866	52	7.2111	0.0730632	0.403161	0.366758	0.498076	1.20023	0.248721	0.257165	0.286735	-0.332874	-0.0604748	1.416	0.60321	0.211954	-0.646419	0.487595	-0.292153	-0.263809	-0.406174	0.895131	-0.229293	0.55832	-0.21372	-0.133893	-0.285505	1.37003	0.698953	-0.567818	0.608979	0.276711	0.542185	1.03118	0.353467	1.24246	0.793538	0.642857	0.961758	0.293752	0.712412	1.17641	0.464311	0.710429	0.376739	0.997336	0.401452	-0.374321
40	0.308857	0.403338	52	7.2111	0.0559329	0.052318	0.48969	0.428605	0.20108	0.284387	0.149869	0.625792	-0.601793	-0.480407	0.794559	0.082977	0.283502	0.229267	0.144705	0.0925846	-0.0332963	0.383416	0.982315	-0.432494	0.115634	0.392711	0.395779	-0.218106	0.937979	0.42995	0.067391	0.682597	0.468868	0.548569	1.01519	0.133891	0.632441	0.657077	1.03711	-0.450142	-0.122041	0.256087	0.731944	0.838284	0.360942	0.225132	0.894934	0.674983	0.359835
45	0.233166	0.448235	52	7.2111	0.062159	0.348012	0.374677	0.385659	0.323239	0.00141721	-0.055794	0.494105	-0.523703	0.242653	1.75985	0.379748	0.286191	-0.374143	0.0420052	-0.0565875	-0.14787	-0.286401	0.765938	0.233086	-0.116549	0.24034	-0.487802	-0.196325	-0.114432	-0.120892	0.701868	0.465512	0.472973	0.565273	0.918309	0.315597	0.474933	0.625398	0.583673	-0.731317	0.841103	-0.0205704	0.769589	0.610883	0.219639	-0.186382	0.897879	0.507723	0.0928395
50	0.222137	0.476573	52	7.2111	0.0660888	0.642945	0.452372	0.360838	0.204886	0.424691	0.166543	0.320929	-0.579383	0.0435192	1.50174	0.282271	0.357229	-0.456049	-0.0100914	0.611087	-0.0315035	-0.131821	0.736761	0.236423	0.173086	0.463315	-0.482696	-0.184994	0.040847	0.0522531	0.589061	0.504343	0.211922	0.874508	0.84259	0.178559	0.485652	0.68962	-0.170686	0.0416393	-0.650598	0.686276	0.820577	0.678798	-0.343214	0.249445	0.756015	0.766931	-0.845103
55	0.198024	0.50714	52	7.2111	0.0703276	0.562735	1.06523	0.303587	-0.220398	0.311078	-0.0604805	0.761754	-0.0218928	-1.13677	1.04407	0.02423	0.219188	0.140336	0.125651	0.427502	0.0520789	-0.169777	0.865829	-0.551047	-0.0341231	0.508062	-0.00499262	-0.441848	-0.0279321	-0.0292217	0.263704	0.542898	0.395996	0.892595	0.704181	0.181088	1.11883	0.486656	-0.633024	0.0837169	0.858067	0.602604	0.871111	0.569206	-0.421837	0.172414	0.804551	0.190759	-0.893663
60	0.285807	0.598364	52	7.2111	0.0829782	0.385623	0.74755	0.705343	-0.0988636	0.262499	-0.0979725	0.579366	-0.70643	1.3604	2.4988	0.0532317	0.242419	0.0393249	0.0216037	0.642909	0.328865	-0.119458	0.67214	0.0456614	-0.383679	0.487931	-0.507432	-0.249985	-0.563148	0.469185	-0.557075	0.153348	0.257641	1.13374	0.91497	0.0939993	0.936429	0.831859	-0.858442	-0.412667	0.595192	0.725231	0.801896	0.778352	-0.0386209	0.00526008	0.773061	0.181254	-0.65893
65	0.134262	0.588582	52	7.2111	0.0816216	0.457423	-0.0175617	0.582734	0.0802841	0.411464	-0.074096	-0.146868	-1.10291	0.611153	2.00457	0.25426	0.230594	0.09073	-0.01031	-0.22851	-0.43345	0.209465	0.807921	-0.299757	0.332175	0.0372102	-1.18961	-0.211648	-0.231716	-0.7269	-0.797583	0.446349	0.333986	0.803809	0.702018	0.0563546	1.11179	1.02166	0.51039	0.207648	0.674884	0.0588294	0.558199	0.746889	-0.0485208	-0.648802	0.870555	0.089835	-0.888724
70	0.225639	0.470868	52	7.2111	0.0652976	0.56937	0.378048	0.59184	-0.163409	0.277695	0.0728134	0.269418	-0.569212	1.10965	1.39684	0.16205	0.17101	0.134339	-0.0477249	0.419582	0.0544694	0.462477	0.502279	-0.267749	0.400055	-0.0224215	-0.0937252	-0.345036	0.363568	-0.0396905	-0.481138	0.404715	-0.0140187	0.822268	0.814984	0.314305	1.23838	1.01906	0.451577	-0.195814	0.551989	0.643446	0.61248	0.536863	0.0866237	-0.348802	0.693936	-0.233399	-0.984527
75	0.173537	0.473516	52	7.2111	0.0656648	0.328657	0.24022	0.463796	-0.0182955	0.440044	0.476494	-0.469123	0.148078	0.742087	1.71295	0.33922	0.116341	0.0349554	0.0398557	0.822318	-0.31162	0.310576	0.564819	-0.369539	-0.0945019	0.461693	-0.0970158	-0.0147361	-0.533263	0.761766	0.0338176	0.656725	-0.22171	0.717417	0.499271	0.330374	1.19729	0.944385	-0.41039	-0.73581	0.462778	0.365795	-0.0685328	-0.0844095	-0.209969	-0.00455874	0.695679	0.30462	-0.20214
80	0.189064	0.46147	52	7.2111	0.0639944	0.377425	-0.145041	0.249919	0.0885227	0.0935359	0.222041	-0.107148	0.431133	0.353617	1.47497	0.556175	-0.138273	-0.192855	0.0976356	-0.274586	-0.19346	0.251988	0.519344	-0.146238	-0.00585491	1.01469	-0.429933	-0.406153	0.201982	-0.137642	-0.858381	0.424383	0.148712	0.635812	0.538353	0.328913	1.19275	1.08474	-0.141373	-0.405435	0.524652	0.0485939	0.330059	0.540033	-0.0667089	-0.605903	0.609142	0.467459	-0.117366
85	0.115127	0.424683	52	7.2111	0.0588929	0.374678	0.226343	0.618835	0.355568	0.464452	0.431552	0.167502	0.0684365	-0.0964582	0.885419	0.729999	-0.0620885	-0.102125	0.149623	0.259755	-0.000512251	-0.441531	0.70424	-0.311059	-0.080322	0.519225	-0.481561	-0.0371044	0.658357	-0.068366	-0.686241	0.613023	0.237181	0.763326	0.416545	0.176649	1.00331	0.601659	0.385343	-0.221455	0.155846	0.197158	0.287929	0.0102724	-0.041729	-0.369959	0.614952	0.312013	-0.404115
90	0.155818	0.440857	52	7.2111	0.0611359	0.23374	-0.15782	0.588021	0.0494886	0.122274	0.460757	-0.242299	-0.290122	1.14186	1.18292	0.45814	0.116433	-0.39976	0.167839	-0.35306	-0.200034	-0.26758	0.832219	-0.595039	0.864605	0.426581	-0.204244	-0.326601	-0.172398	-0.408739	-0.299719	0.561141	-0.237876	0.417012	0.388703	0.335993	1.14892	0.547302	0.529314	0.0309007	0.445082	0.0272285	0.0472405	0.335877	-0.411189	-0.506955	0.846978	0.303498	0.0209053
95	0.114897	0.493118	52	7.2111	0.0683832	0.516925	-0.499882	0.667097	-0.331136	0.280135	0.714913	-0.273766	-1.16859	0.725885	1.0926	0.698085	0.196838	-0.128598	0.238734	-0.501368	-0.536669	-0.0374045	0.766781	-0.424075	0.968072	0.23223	-0.0178146	0.0594141	-0.0950593	-0.0378698	-0.41216	0.492624	-0.0779237	0.254602	0.623383	0.0139903	0.905508	0.337106	0.695918	-0.416721	0.673298	0.269999	-0.00999319	0.23421	-0.292967	-0.967972	0.529036	0.35802	-0.295144
100	0.0859038	0.643218	52	7.2111	0.0891982	0.429236	-0.610662	0.507858	0.0955114	0.0790489	0.636624	-0.472439	-0.996725	2.58082	-0.259739	0.74543	0.132755	0.0526902	0.486903	-0.219582	0.122087	0.552721	0.94811	-0.265777	0.498582	-0.12079	-0.143538	-0.501438	-1.52711	-0.383887	-0.783177	0.402509	0.0335312	0.158528	0.557259	0.48365	0.873506	0.378414	-1.05529	-0.407846	0.0694411	0.129186	0.296332	0.573257	-0.130137	-0.236178	0.900903	0.147723	-0.845926
105	0.0889664	0.464399	52	7.2111	0.0644005	0.270507	-0.366837	0.483447	-0.162159	0.117786	0.812589	-0.544436	0.00293053	1.07008	0.148205	0.543533	-0.0515626	0.10915	0.432839	-0.157955	-0.515069	0.0555162	0.797271	-0.225576	0.461989	-0.0169831	0.313741	-0.187049	-0.725334	0.264087	-1.47479	0.291163	-0.0327734	0.0881477	0.0460424	-0.0433195	0.886603	0.593208	0.338961	-0.0527066	-0.133634	0.518831	0.569725	0.206563	-0.28393	-0.644185	0.860419	0.299076	-0.154403
110	0.0495691	0.461159	52	7.2111	0.0639512	-0.00342307	-0.42156	0.405076	0.49892	0.20148	0.283558	-0.226382	0.150836	1.27581	0.145484	0.673173	0.138459	-0.35538	0.166126	-0.233693	-0.0364552	0.143948	0.133824	-0.135088	0.296862	0.362752	0.364575	-0.23748	-0.178255	0.0333182	-0.91747	-0.356142	-0.117075	0.549527	0.143583	-0.350882	0.689185	0.304799	-1.11985	0.611002	-1.09702	-0.0642949	0.557177	-0.454508	-0.0871993	-0.804793	0.878889	0.00171617	0.293169
115	0.11764	0.499926	52	7.2111	0.0693272	0.180789	-0.102862	0.712041	0.169375	0.0788914	0.11805	-0.0893147	0.480779	1.27694	1.29347	0.0967962	-0.317027	-0.368146	0.405224	-0.0185745	-0.312986	0.770927	0.12087	-0.157008	0.382673	-0.0576281	-0.60615	-0.271884	0.467638	0.833409	-1.32072	-0.301319	0.169045	0.56256	0.622349	-0.34296	0.517654	0.489054	-0.26308	0.401929	-0.020991	0.00427308	0.518964	0.00105659	-0.277023	-0.428638	0.87951	0.22396	-0.679177
120	0.120722	0.482493	52	7.2111	0.0669097	0.178718	-0.111878	0.475311	0.732102	0.212109	-0.063983	-0.247605	-0.539217	1.32649	0.13123	0.293425	-0.372206	-0.41938	0.205217	0.460331	-0.10689	0	0.29623	-0.381068	-0.192663	0.563496	0.552139	-0.138672	-0.216699	0.855894	-1.21365	0.125638	0.327292	0.60416	0.266849	-0.348017	0.643159	0.652164	0.596846	-0.335963	-0.360874	0.397496	0.658017	0	0.0942213	-0.588837	0.834639	0.439472	-0.373169
125	0.0731438	0.512346	52	7.2111	0.0710496	0.141275	-0.736339	0.493523	0.43733	0.334226	0.489172	-0.648784	0	1.68595	0.316322	-0.0330917	-0.138876	-0.532985	0.629167	0.149028	0.364723	0	0.307302	-0.481113	0.178758	0.67007	-0.0754567	0.0584747	-0.324523	0.874647	-1.23843	0.0232986	0.275133	0.480051	0.565536	-0.320485	0.643685	0.769838	-0.761039	-0.0891957	-0.0875031	-0.126304	0.413866	0	-0.0534707	-0.497604	0.742533	0.16363	-0.817449
130	-0.00645619	0.539336	52	7.2111	0.0747925	0.305414	-0.458487	0.261375	0.265739	0.222345	0	-0.428445	0	-1.8506	1.29717	0.0762843	-0.0711305	-0.523818	0.493861	-0.27185	-0.204644	0	0.246049	-0.622118	-0.0879151	0.906497	0.572223	-0.0786708	-0.494218	-0.616477	-0.989623	-0.453058	0.512314	0.577827	0.281757	-0.427464	1.03957	0.501435	-0.519481	-0.577033	0.257017	0.0417371	0.671077	0	0.0229654	-0.482408	0.520963	0.4433	-0.468148
135	0.0775306	0.554064	52	7.2111	0.0768348	0.343321	-0.694708	0.254325	0.70642	0.757106	0	-0.598305	0	-0.639977	0.797171	0.0473446	0.0897246	-0.434459	0.382491	-0.143413	0	0	0.274335	-0.519645	-0.0996249	-0.025093	0.516056	-0.107967	-0.204685	-1.05435	-1.25882	-0.0320757	0.63804	0.495319	0.403471	-0.0965277	0.454576	0.902881	-0.494434	-0.762766	0.112399	0.614727	1.05905	0	-0.155635	-0.574635	0	0.375248	1.89235
140	0.0882533	0.451083	52	7.2111	0.0625539	0.0664328	-0.283261	0.382046	0.764148	0.2077	0	-0.16028	0	-0.662208	0.652448	0.2511	0.0443754	-0.220528	0.476666	0.595248	0	0	0.204389	-0.73665	0.203824	0.275737	0.483036	-0.139083	-0.26926	-0.0915794	-0.325601	-0.472129	0.403132	0.566709	0.614024	-0.405664	0.481852	0.471918	-0.584787	0.123932	-0.0472297	0.979926	0.442823	0	-0.149419	-0.554296	0	0.306073	1.68757
145	0.0121548	0.388656	52	7.2111	0.0538969	0.479905	-0.469855	0.69092	0.74858	0.131013	0	-0.453721	0	-0.324039	0.415234	-0.321435	-0.279143	0.33756	0.310685	-0.508999	0	0	0.0402487	-0.777002	-0.212606	0.167446	0.518212	-0.0327012	-0.0258297	0.738462	-0.430228	-0.311475	-0.221899	0.572933	0.449937	-0.0897854	0.371359	0.329835	-0.496846	-0.375959	-0.291677	-0.137931	0.572507	0	-0.00800046	-0.801052	0	0.206865	0.513745
150	0.0197468	0.388708	52	7.2111	0.0539041	0.188903	-0.706703	0.361778	0.22233	0.581765	0	-0.661164	0	0.159194	0.778455	-0.225693	0	0.253855	0.294182	0.14658	0	0	0.160103	-0.637363	-0.176654	-0.176987	1.11336	-0.0402161	-0.25214	-0.652344	-0.874374	-0.101052	0.0834175	0.479891	0.314114	-0.165468	0.208662	0.0864285	0.685529	0.103441	-0.13156	0.238597	0.295821	0	-0.320824	-0.393162	0	0.693993	0
[truncated: 8 more columns]

## Sheet: Fig.4c-Exo70KK-Cry2(100mMHEPES)
		sd	c	sqrt	se	1	2	3	4	6	7	8	9	10	12	13	14	15	16	17	18	19	20	21	22	23	25	26	27	28	29	30	31	32	33	34	35	36	37	61	63
-50	0.279867	0.574163	35	5.91608	0.0970512	0.573567	0.267364	0.823295	-0.985121	0.0579645	-0.711698		-0.590413	1.36197	0.0806418	0.757136	0.542566	0.208512	0.329749	0.32268	0.804321	0.642382	-0.0304094	-0.0770134	-0.0667332	-0.179238	0.395604	0.609386	-0.503474	0.555125	1.45615	-0.0605865	0.532631	-0.957649	0.434699	0.90361	0.620168	0.841099	0.590804	-0.0544228	0.300688
-45	0.335532	0.65882	36	6	0.109803	0.653235	0.153947	0.894928	-0.172083	0.391508	0.429311	-0.236789	-0.176396	-0.0258257	-0.0353413	0.313601	-0.540149	-0.495106	0.273542	0.441144	0.112283	0.731922	-0.264327	0.388824	0.141166	-0.117237	0.196297	1.36968	2.80372	0.612254	-0.20068	0.635467	0.272071	-0.544576	0.994031	0.528264	0.479261	1.76054	-0.225027	0.0758429	0.459862
-40	0.322231	0.520001	36	6	0.0866668	0.317441	0.0485373	0.641601	-0.382146	0.47868	-0.38163	0.606184	-0.0525233	0.913144	0.0354105	0.174113	0.351177	0.0576267	0.433203	0.49254	-0.0455916	0.444173	-0.633626	0.450106	0.0618851	-0.512605	0.802198	0.666245	1.40025	0.166778	1.26375	-0.121542	0.37725	-0.701089	0.943753	0.914675	0.664421	0.795909	0.242713	-0.321539	1.00883
-35	0.297858	0.567892	36	6	0.0946486	0.821798	-0.157379	0.479211	-1.35063	0.856666	-0.757716	0.756376	0.155355	0.720538	-0.0181894	1	0.333005	-0.299571	0.853861	0.0476321	0.212258	0.158459	-0.0324561	-0.224701	-0.187794	-0.043349	0.272919	-0.551264	0.498015	0.0100895	0.930771	1.43803	0.479552	-0.0563143	0.781184	0.773601	0.783906	0.903862	0.560922	-0.0997223	0.673968
-30	0.341813	0.444508	36	6	0.0740847	0.830206	-0.0183036	0.701532	-0.491582	0.628595	-0.14452	0.388815	0.472394	0.0258257	0.268691	0.379126	0.710858	-0.361157	0.80694	0.554955	0.0218538	0.888346	0.661696	0.11599	0.61058	0.262861	0.136986	0.361011	-0.378164	0.286783	-0.361648	1.00443	0.53208	-0.588001	0.865655	0.691751	0.693677	0.474932	0.537017	-0.25601	0.991055
-25	0.391961	0.503642	36	6	0.0839403	0.836461	-0.0628371	0.724578	-1.77662	0.408185	-0.345038	0.86156	0.428097	0.00135925	0.383913	0.367337	0.103393	0.265589	0.71261	0.829113	0.543959	0.517162	0.305848	-0.109181	0.190076	1	0.140599	0.788448	0.000248139	0.418081	0.790826	0.264662	0.720705	0.22004	1	0.915242	0.693027	0.758768	0.218685	0.371281	0.624427
-20	0.374981	0.530029	36	6	0.0883382	0.909259	0.0915999	1	-0.5278	1	-0.639253	0.323804	0.506091	0.586652	0.501694	0.874286	0.190493	-0.137028	0.634246	0.830824	0.229716	0.018722	0.482456	-0.227049	0.608014	-0.28059	1	0.490975	-0.318114	0.749499	0.287959	0.623571	0.854537	-1.25533	0.417501	0.905596	0.741377	0.756332	0.0522015	0.311702	0.90539
-15	0.507172	0.504992	36	6	0.0841654	1	0.366972	0.744654	-0.824002	0.90796	-0.761412	1	0.913779	0.104662	1	0.921693	0.347955	0.578027	-0.214891	0.824186	0.834338	1	0.674269	0.229866	-0.448025	0.312052	0.234984	0.373646	0.569231	0.652412	1	0.87689	0.986837	-0.342949	0.245524	0.504433	0.802261	0.844126	0.762776	0.290758	0.945183
-10	0.559054	0.495088	36	6	0.0825147	0.693325	1	0.361844	0.470439	0.725773	-1.12752	0.644357	-0.193957	0.447737	0.823086	0.709357	1	0.361927	0.733138	1	0.65574	0.121964	0.410234	1	-0.288749	0.633839	0.744694	0.899639	-0.408685	0.503809	-0.30601	1	1	1	0.381892	1	0.960381	1	0.64825	0.562793	0.956651
-5	0.646435	0.360206	36	6	0.0600343	0.95345	0.400147	0.464124	1	0.286487	1	0.0603434	0.491853	0.921028	0.418839	0.560313	0.696178	0.988013	1	0.743704	1	0.921856	1	0.414417	0.202481	0.272699	-0.365046	1	0.932506	1	0.515821	0.716525	0.649627	0.19733	0.937785	0.665083	1	0.916931	0.277961	1	0.0311927
0	0.607786	0.347683	36	6	0.0579471	0.870399	0.34066	0.641126	0.726116	0.237267	0.279246	0.908901	1	1	0.576527	0.254033	0.482499	1	0.499185	0.541473	0.232228	0.506309	0.404094	0.428974	1	0.508916	0.944152	0.655054	1	0.799813	0.831599	0.895242	0.670136	-0.424275	0.27304	0.570537	0.82554	0.661153	1	-0.259659	1
5	0.586779	0.475919	36	6	0.0793198	0.784887	0.729204	0.691197	0.620987	1.0467	0.408612	1.07418	2.05047	1.0594	0.268276	0.230702	0.571927	0.230617	0.556533	0.421913	0.980533	-0.457197	1.51637	-0.241841	0.359047	0.0807543	0.497667	0.274368	0.780893	0.474141	0.640476	0.124677	0.76852	-0.25748	0.264239	0.817647	0.708808	0.867385	0.828516	0.476716	0.874197
10	0.638731	0.504433	36	6	0.0840722	1.2876	0.453996	0.540449	-0.779561	1.2315	0.749769	0.887065	0.451353	0.767296	0.53669	1.30107	-0.286904	0.465083	1.06957	0.589789	0.98204	0.556641	1.86725	0.475816	0.653643	0.546936	0.290381	-0.0797834	0.837221	1.12094	0.947335	0.598857	0.666707	-0.308424	0.680931	0.614086	0.740414	0.717862	-0.121112	0.833003	1.10883
15	0.421305	0.49197	36	6	0.081995	0.593253	0.762788	0.701414	0.101997	0.74858	-0.592127	0.918486	0.789748	1.06891	0.485995	0.980268	0.770656	0.202463	-0.378299	0.388585	0.733358	-0.402795	1.48392	-0.0770134	-0.0456295	-0.446198	-0.0308596	0.487365	0.0193548	0.411867	-0.114249	0.153264	0.542917	0.377167	0.436216	0.967161	0.78648	0.545005	1.14758	-0.00523602	0.654587
20	0.405832	0.397928	36	6	0.0663214	0.442428	0.266138	0.771739	0.382341	0.600018	-0.442617	0.50125	0.369245	0.669295	0.399267	0.946637	0.418405	1.00341	0.924731	0.501848	0.425772	0.939493	0.604094	-0.0363935	-0.472266	0.283665	-0.134427	-0.0440433	-0.630025	0.294133	0.764494	0.108263	0.457696	0.174313	0.368842	0.40854	0.772736	0.83305	0.568362	0.422055	0.747477
25	0.386976	0.560837	36	6	0.0934728	0.497796	0.84303	0.305833	-0.289154	0.927251	-0.398448	0.907735	0.18573	-0.236102	0.441939	1.36709	0.553487	0.211261	0.232649	0.611621	0.0754835	0.532085	-0.0997076	-0.854309	-0.446029	0.161611	0.788349	1.19693	1.54045	1.07357	-0.0516033	-0.154187	0.792274	-0.640172	0.2	0.804596	0.619653	0.79746	0.841688	0.305514	0.28578
30	0.461517	0.547948	36	6	0.0913247	0.242797	0.857166	0.753504	0.0381754	0.849274	-0.177416	1.16711	-0.179086	1.00924	0.43115	1.17051	0.622594	0.2194	-0.346856	0.3879	-0.0131876	1.59802	-0.629532	-0.252289	0.538286	-0.203423	-0.0942345	1.51805	1.00596	0.751303	0.986197	-0.281815	0.497796	-0.076569	0.660496	0.237038	0.990532	0.621576	0.514209	0.601428	0.599312
35	0.443865	0.515554	36	6	0.0859257	0.590588	0.580324	0.736458	-0.0082224	0.553412	0.214563	0.986164	-0.862205	0.667256	0.033059	0.336064	0.833676	0.164412	0.632616	0.18259	0.50628	0.521503	1.9114	-0.48603	-0.694567	0.470281	0.876411	0.391877	0.715385	0.656221	0.747929	0.0523792	0.287498	0.094522	0.130602	0.357259	0.951852	0.885402	1.00842	0.00856803	0.945183
40	0.320712	0.492007	36	6	0.0820012	0.877371	1.05834	0.590877	0.963195	0.727937	0.0748475	0.756043	-0.607341	0.382493	0.339512	0.768553	0.707994	0.0152865	0.227436	0.519162	0.0807586	0.647538	-0.190058	0.262386	0.431484	0.239803	0.422098	0.281408	-1.35509	0.453094	-0.564876	0.104205	0.132729	-0.00905325	-0.190389	0.412299	0.783167	0.916045	0.583608	0.0429195	0.659862
45	0.459149	0.570936	36	6	0.095156	0.695888	0.718255	0.581017	-0.412294	0.625169	-0.142488	0.923571	-0.802246	0.727606	-0.0317449	0.72065	0.652762	0.616188	1.15298	0.682932	-0.10952	0.793379	2.39561	-0.591219	0.318409	-0.00676368	0.255306	0.633394	0.266998	0.286249	-0.0921639	0.400498	0.758969	-0.100506	0.208498	0.568409	0.911696	0.804401	0.494329	0.415153	1.20998
50	0.195942	0.614829	36	6	0.102472	-0.084897	-0.0255761	0.708482	0.146241	0.657081	-1.00665	0.500667	-0.816801	0.769879	0.693271	0.281459	0.350909	0.0461894	-0.514826	0.54161	0.24215	0.86257	-0.169591	-0.599084	-0.366462	-0.555442	1.48306	-0.978339	0.184367	1.00494	-0.0409853	1.03191	0.285723	-0.524474	0.225695	0.235052	0.922619	0.494794	-0.0837907	-0.0372868	1.18945
55	0.38259	0.63019	36	6	0.105032	1.08326	0.561611	0.320444	0.178935	0.727125	0.694881	0.75821	-0.353741	1.74881	0.603223	0.231695	0.154328	-0.553723	-0.139948	0.273063	0.164155	-0.120472	1.67573	-0.222235	0.0163981	-0.431851	0.856842	0.415704	-0.90397	1.01276	0.115099	0.67097	1.13114	-0.88016	0.149418	0.344493	1.00184	1.10876	0.264544	0.0510115	1.06491
60	0.290673	0.688343	36	6	0.114724	0.816364	0.353734	0.624436	-1.62177	0.596683	-0.308446	1.13844	-0.358013	1.1975	0.0922609	0.19248	-0.400322	-0.431871	-0.295047	-0.0877361	0.0119317	0.927011	-0.154678	-0.724935	0.0494795	0.181902	1.01099	1.54603	-0.809926	0.427569	0.769378	0.876245	0.339904	-0.705539	0.275164	0.645223	0.951337	1.07975	0.663252	0.606823	0.988647
65	0.411649	0.575835	36	6	0.0959724	1.42623	0.493545	0.458125	0.819303	0.835933	-0.278692	1.20845	-0.642462	1.34416	0.763607	-0.349342	0.653209	0.108545	0.146953	-0.0467424	0.322406	0.377018	0.706725	-0.574431	0.0882647	-0.679135	1.26614	-0.596751	0.773201	0.721703	0.843916	1.12901	0.594037	-0.139942	0.698331	0.207816	0.744622	0.505427	-0.164654	0.434431	0.620413
70	0.316345	0.602887	36	6	0.100481	0.620219	0.630005	0.177774	0.68148	0.28856	-0.277768	1.05293	-1.2218	1.44869	0.812159	-0.418218	0.165697	-0.310898	-0.45927	0.109841	0.376539	0.0795007	1.34474	0.109181	0.190931	0.010453	0.0273973	-0.364621	1.10124	0.617399	1.37864	0.071007	0.362128	-0.846555	0.263025	0.0645436	0.660078	0.809496	0.390657	0.438794	1.00447
75	0.315526	0.616013	36	6	0.102669	0.918897	0.555238	0.440306	1.46731	0.461642	0.0160784	1.47708	-1.32701	1.7253	0.202158	0.181931	0.395041	-0.069394	0.36103	-0.0525595	-0.0458428	0.101343	1.11433	-0.339282	0.438471	-0.66653	0.412314	-0.291155	-0.0734491	0.508954	-0.249097	0.292789	0.53104	-0.594138	0.435104	0.53096	0.789771	0.561619	-0.176851	0.318207	1.00734
80	0.301662	0.734439	35	5.91608	0.124143	0.444991	0.427439	0.297695	0.363352	0.950059	-1.02273	0.537423	-1.73865	1.54424	1.29712	-0.403078	0.800824	0.00263939	0.0729879	-0.127293		0.000949668	1.38275	-0.0754872	0.32782	-0.0737856	1.07241	1.01895	0.0913151	0.321061	0.376301	0.400498	-0.0986898	-1.55731	0.253515	-0.155259	0.686066	0.397401	1.03549	0.375724	1.33142
85	0.283198	0.972422	35	5.91608	0.164369	0.458013	0.532603	0.51675	-0.292678	1.40909	-0.641841	1.14977	-1.40358	1.83105	0.195103	-0.96972	1.26748	0.181568	-0.00195503	0.144812		-0.211776	2.92368	-0.220357	0.464994	0.033101	0.379949	-0.562455	-1.99132	0.656087	-1.56296	-0.132516	0.400024	-0.0905325	0.326151	0.663522	0.670017	0.718009	0.56263	0.509322	1.99989
90	0.360871	0.779764	35	5.91608	0.131804	0.793294	0.465354	0.415182	1.0507	0.835211	-0.9708	1.5926	-0.939092	1.83281	-0.0297393	-0.32477	0.376779	-0.0195755	0.518899	0.0404462		-0.442002	1.48158	-1.0324	0.760445	-0.247899	1.80506	-0.313899	-0.0347395	1.03421	-0.782969	-0.159166	0.422983	-0.291852	0.454932	0.287822	0.660369	0.652883	0.219539	0.826418	1.69186
95	0.219739	0.948983	33	5.74456	0.165197	1.73034	0.431606	0.407757	0.0567737	1.3028	-2.09056	1.47425	-1.45262	1.31779	-0.00968255	0.631794	0.23185	-0.367316	0.395894	-0.179236		-0.333062	2.1769	-0.947405	-0.208185	-0.216643	0.702092	-0.552708	0.603722	1.07798	-1.74899	0.470214	0.101567	-0.500691	0.034699	0.209589		0.487115		0.704006	1.30975
100	0.173564	0.779955	33	5.74456	0.135773	0.875936	-0.193986	0.379366	0.613156	0.339493	-1.24395	1.22495	-0.937984	1.01563	-0.0627291	0.194713	0.618655	-0.459364	1.02656	-0.125513		0.124813	-0.766374	-0.925804	-0.69086	0.365854	1.62562	-0.579061	1.63002	0.965522	-1.59333	0.769366	0.158014	0.048642	-0.00667678	0.0943329		0.322381		0.351289	0.568922
105	#REF!	#REF!	35	5.91608	#REF!	1.3278	-0.258539	0.530411	0.114918	0.529523	0.511735	1.55801	-0.943838	1.64333	0.165157	-0.0822785	1.15934	-0.000439899	0.189312	-0.113058	0	0.599376	0.229532	-0.401033	-0.180237	-0.496618	1.40554	0.456679	0.666998	1.04757	-0.07921	0.949373	0.424881	0.104956	0.205463	0.0704305	#REF!	0.218637	0	0.826497	1.00241
110	0.352277	0.578516	36	6	0.0964194	1.20107	0.54723	0.461036	0.323414	0.896601	-0.342081	1.37898	-0.93482	0.763762	0.0823017	1.07334	0.59556	-0.418344	0.264418	0.0902683	0	-0.209605	1.45789	-0.585818	-0.634821	0.043554	0.350896	0.222924	1.27593	1.09902	-0.0651943	0.633899	0.593792	0.246586	0.418412	0	0	0.706712	0	0.582547	0.5625
115	0.310715	0.587254	36	6	0.0978756	0.585768	0.614071	0.61422	1.00783	0.977193	-1.04639	1.42907	0.263882	1.3636	0.227955	-0.449243	0.797064	0.228088	0.299772	0.0281276	0	-0.0226564	0.213743	-0.164358	-0.672465	-0.597151	1.87897	0.461372	0.27866	0.579313	0.377362	0.172722	0.399045	-0.289397	0.649165	0	0	0.380787	0	0.599603	0
120	0.211991	0.621235	36	6	0.103539	0.831949	0.120036	0.378534	-0.27545	0.637068	-0.795971	1.38965	-0.596741	1.48281	-0.0168753	0.157607	0.852386	-0.507753	0.216357	0.119559	0	-0.118301	-0.59269	-0.820263	-0.237987	-0.0498053	1.07768	-0.302888	1.89156	0.85741	0.425143	0.14893	0.197747	-0.228786	0.454224	0	0	0.491398	0	0.445141	0
125	0.273276	0.828949	36	6	0.138158	0.610889	0.16506	0.404728	0.215544	0.915082	-1.0061	1.44582	-1.94495	0.81487	0.267169	-0.163688	0.861606	-0.319257	0.337406	0.173488	0	-0.405101	1.80848	0.0365109	-0.957222	0.397622	0.291435	0.712635	3.08561	0.896098	-0.525165	-0.0336592	0.34419	0.093141	0.0385432	0	0	0.580521	0	0.696628	0
130	0.261828	0.626472	36	6	0.104412	1.57182	0.485292	0.343609	-0.182263	0.797891	-0.0859361	1.13927	-0.536466	0.707761	0.00193651	0.109208	0.656342	0.0909491	-0.115347	-0.119491	0	-0.109347	-0.411696	-0.270369	-0.108941	-0.287354	1.46771	-0.0377256	2.32035	0.823734	-0.311956	0.926042	0	-0.38576	0.570258	0	0	0	0	0.376279	0
135	0.306997	0.627521	36	6	0.104587	1.56721	0.33968	0.300428	-0.590055	1.30316	-0.8747	0.710285	-0.771081	0.677042	0.543744	0.871432	1.16534	0.585835	0.533399	0.539214	0	0.762854	0.195322	-0.282813	-0.240838	-0.275466	0.608611	-0.599458	1.23002	1.15235	-0.779996	0.947436	0	0.0975909	0.642286	0	0	0	0	0.693058	0
140	0.273237	0.619902	36	6	0.103317	1.59787	0.420494	0.221252	-0.447338	0.868746	-1.16984	1.41274	0	1.40764	0.517256	-0.251055	0.756691	-0.0226548	0.516944	0.26882	0	0.385294	0.0663743	-0.289739	-0.585484	0.325169	0.013247	-0.120036	1.74094	0.474943	0.952219	-0.340649	0	-0.13365	0.490946	0	0	0	0	0.759381	0
145	0.276369	0.707471	36	6	0.117912	1.02225	-0.293921	0.513483	0.036805	1.59073	0.413602	1.03176	0	1.4317	-0.0405976	-0.200918	0.982902	-0.124491	0.62219	-0.0190939	0	0.320038	-0.0628655	-0.606363	0.514616	-0.0798319	0.31823	0.084657	3.05633	0.174462	-0.813549	0.689598	0	-0.52693	-0.0275164	0	0	0	0	-0.0579929	0
150	0.288646	0.659708	36	6	0.109951	0.965754	0.0663507	0.481706	0	0.436221	0.582517	0.857976	0	1.04513	0.865343	0.125589	0.811387	-0.039261	0.00896057	0.198672	0	0.890653	-1.09064	-1.06821	-0.150435	0.0187538	0.19148	-0.261011	2.11787	0.429908	1.49352	1.34923	0	-0.897499	0.467274	0	0	0	0	0.49401	0
155	0.199557	0.648387	36	6	0.108065	1.20701	-0.29245	0.32478	0	0.573335	-0.860654	0.929738	0	1.41987	0.155612	0.0703649	0.637007	0.755966	0.0654936	0	0	0.400895	0.622222	-1.23691	0.506203	-0.707522	0.540117	-0.840253	2.22035	0.171723	0	0.301457	0	-0.567132	0.506222	0	0	0	0	0.280603	0
160	0.240218	0.49307	36	6	0.0821783	1.1985	-0.203301	0.541578	0	0.0876228	-0.506191	1.27321	0	1.1434	0.681859	0.185902	0.745591	0.0874299	0.0492017	0	0	-0.0100393	0.241813	-0.307114	0.223727	-0.200246	-0.0212253	0.348375	1.70645	0.106642	0	0.240686	0	-0.309038	0.344259	0	0	0	0	0.998731	0
165	0.175683	0.553645	36	6	0.0922742	1.1014	0.3664	-0.0482894	0	0.864419	-0.324894	1.23379	0	0.781161	-0.0897019	-0.501613	0.399606	0.0881997	0.0651678	0	0	-0.0176367	-1.31871	-0.469476	-0.477969	0.199734	0.235737	-0.299639	1.64864	0.346385	0	0.366101	0	0.410618	0.858068	0	0	0	0	0.9071	0
170	0.202261	0.504497	36	6	0.0840829	1.11268	-0.401863	0.437337	0	0.97521	-0.103863	1.2728	0	0.788501	0.350508	0.437205	1.09364	-0.213131	-0.27566	0	0	0.249627	-0.174561	-0.303358	-0.0580351	-0.914019	0.247177	-0.403069	1.37965	0.37632	0	0.429177	0	0.518337	0.458169	0	0	0	0	0.00261801	0
175	0.203011	0.688368	36	6	0.114728	1.18907	0.235333	0.236814	0	1.30091	0.337461	1.98191	0	0.702324	1.13265	-0.887689	0.128279	0.385351	0.228413	0	0	0.583096	-1.60702	-0.695234	-0.521745	0.124821	1.74003	-0.201444	0.112159	-0.0970867	0	0.749447	0	-0.619764	0.409813	0	0	0	0	0.360492	0
180	0.219168	0.511019	36	6	0.0851698	1.48416	0.477692	0.479865	0	0.885513	0.0171872	1.56243	0	1.07068	1.11896	-0.300323	0.362814	-0.0878698	0.0373086	0	0	0.289377	0.165789	-0.583705	-0.246257	-0.595101	0.0862562	0.680325	0.428288	0.310504	0	-0.111675	0	-0.485039	0.163379	0	0	0	0	0.679492	0
185	0.158379	0.631136	36	6	0.105189	1.36789	-0.00849812	0.0803635	0	0.973226	-0.810386	0.971412	0	1.06293	0.30341	-1.04393	0.367469	0.561091	0.310036	0	0	0	-1.35585	-0.485208	0.247683	0.155975	0.76607	-0.264801	1.82928	-0.342042	0	0.503043	0	-0.585852	0.345776	0	0	0	0	0.752559	0
190	0.129098	0.540529	36	6	0.0900881	0.763047	0.0961758	0.241981	0	0.680609	-0.579375	1.47425	0	1.48743	0.499343	0.70067	0.467997	0.503354	-0.327142	0	0	0	0.152924	-0.109415	-0.240411	-0.543656	-0.113202	-0.15704	1.51141	-0.251971	0	-0.291682	0	-0.676538	-0.593627	0	0	0	0	-0.0476002	0
195	0.238066	0.540777	36	6	0.0901295	1.40213	-0.176254	0.756355	0	0.879654	0	1.13036	0	0.911921	-0.162874	-0.321172	0.770567	0.616848	0.190453	0	0	0	0.290936	0.0726696	-0.402823	-0.193482	0.972302	-0.908845	1.41166	-0.336028	0	1.04307	0	0.0437318	-0.0702074	0	0	0	0	0.649425	0
200	0.184926	0.539415	36	6	0.0899025	1.0201	0.270551	0.142552	0	1.22257	0	1.54192	0	1.33206	0.452313	-0.648796	0.471489	-0.254701	-0.496416	0	0	0	-1.0076	0.0180794	-0.30914	0	0	1.11697	0.442928	-0.186423	0	0	0	0.379469	0.373596	0	0	0	0	0.775803	0
205	0.182047	0.526185	36	6	0.0876975	0.5668	-0.384867	0.510276	0	0.990805	0	2.21604	0	0	0.399889	0.541946	0.36917	0.257011	0.528674	0	0	0	0.64269	-0.467011	-0.424783	0	0	-0.288809	1.04789	0.21462	0	0	0	-0.97775	0.376125	0	0	0	0	0.434986	0
210	0.153572	0.679906	36	6	0.113318	0	0.0767282	0.595866	0	0.248355	0	2.21429	0	0	0.431219	0.247332	0.556172	0.0166062	0	0	0	0	-0.147953	-0.832355	-1.05347	0	0	0.0523466	2.96749	-0.0758386	0	0	0	-0.436704	0.118665	0	0	0	0	0.549861	0
215	0.124556	0.469499	36	6	0.0782499	0	-0.357411	-0.189713	0	1.40963	0	1.56584	0	0	0.847638	0.0874907	0.253961	0.542725	0	0	0	0	-0.316667	-0.617868	0.21232	0	0	0.887004	0.356328	0.474409	0	0	0	-0.923278	0.259383	0	0	0	0	-0.00777469	0
220	0.0501891	0.325472	36	6	0.0542453	0	-0.0708449	0.250475	0	0.554674	0	0.803217	0	0	-0.0318833	-0.2173	0.383045	0.0197954	0	0	0	0	0.544152	-0.419465	-1.04392	0	0	0.826354	0.292308	-0.339503	0	0	0	-0.0492558	-0.0573596	0	0	0	0	0.362317	0
225	0.117636	0.48199	36	6	0.0803317	0	0	0.416132	0	1.21554	0	1.48925	0	0	0.258386	0.346984	0.258348	0.359507	0	0	0	0	0.0739766	-0.309345	-1.19136	0	0	0.0312274	1.33548	-0.259121	0	0	0	-0.482431	-0.170056	0	0	0	0	0.862356	0
230	0.120301	0.584553	36	6	0.0974256	0	0	0.385483	0	1.30001	0	1.3203	0	0	0.138115	0.19794	0	0.82492	0	0	0	0	-2.32515	-0.539798	-0.00998146	0	0	0.359025	-0.163275	0.595216	0	0	0	1.09667	0.367223	0	0	0	0	0.784133	0
235	0.0257189	0.365889	36	6	0.0609816	0	0	0.534747	0	1.20085	0	0.788798	0	0	0.0604468	-0.237032	0	0.488288	0	0	0	0	-1.25526	0	0.0828461	0	0	-0.302347	-0.459801	-0.252038	0	0	0	-0.0540126	0.3304	0	0	0	0	0	0
240	-0.00649342	0.477581	36	6	0.0795969	0	0	0.682466	0	0.720815	0	1.45583	0	0	-0.12532	0.299702	0	0.0779721	0	0	0	0	-1.6845	0	0.258662	0	0	-0.318592	-1.23846	-0.296138	0	0	0	0.230014	-0.296206	0	0	0	0	0	0
245	0.0595623	0.367784	36	6	0.0612973	0	0	0.594322	0	0.857207	0	1.10152	0	0	0.843834	-0.0399603	0	-0.241504	0	0	0	0	-1.02749	0	-0.231855	0	0	0.287365	-0.621836	0.0902045	0	0	0	0.439466	0.0929691	0	0	0	0	0	0
250	0.0663333	0.46177	36	6	0.0769617	0	0	0.498634	0	0.640043	0	1.28063	0	0	0.606819	-0.199429	0	0.679314	0	0	0	0	0.787135	0	-0.746613	0	0	0.133032	-1.75831	0	0	0	0	0.404327	0.0624178	0	0	0	0	0	0
255	0.00176589	0.455097	36	6	0.0758495	0	0	0.30114	0	0.57063	0	1.33439	0	0	0.0904627	0.426036	0	0.0235346	0	0	0	0	-1.5617	0	-0.584058	0	0	0.410108	-1.35285	0	0	0	0	0.17907	0.226808	0	0	0	0	0	0
260	0.0488658	0.592833	36	6	0.0988055	0	0	0.970658	0	0.728658	0	1.47516	0	0	0.38336	0.585505	0	0.223689	0	0	0	0	0.440936	0	-1.3783	0	0	-0.151444	-2.38065	0	0	0	0	0.285868	0.575721	0	0	0	0	0	0
265	0.0373992	0.533914	36	6	0.0889857	0	0	0.611665	0	1.07022	0	1.17653	0	0	0.721558	-0.504219	0	0.413835	0	0	0	0	-1.0845	0	-0.69471	0	0	0.290794	-1.90273	0	0	0	0	0.491023	0.756904	0	0	0	0	0	0
270	0.0284737	0.551688	36	6	0.0919479	0	0	0	0	1.12269	0	1.22804	0	0	0.584411	0.381484	0	0.208512	0	0	0	0	0.743567	0	-1.19307	0	0	-0.687906	-2.01489	0	0	0	0	0.900875	-0.24866	0	0	0	0	0	0
275	0.0107243	0.343543	36	6	0.0572571	0	0	0	0	0.569098	0	1.27338	0	0	0.522789	-0.749566	0	0.34664	0	0	0	0	-0.411111	0	-0.746756	0	0	-0.299819	-0.512407	0	0	0	0	0	0.393829	0	0	0	0	0	0
280	0.025134	0.43538	36	6	0.0725633	0	0	0	0	0.293609	0	1.70437	0	0	0.282039	-0.259742	0	0.543385	0	0	0	0	0.0552632	0	-1.1443	0	0	0.0925993	-1.24864	0	0	0	0	0	0.586242	0	0	0	0	0	0
285	#REF!	#REF!	16	4	#REF!	0	0	0	0	0.808888	0	1.4234	0	0	0.552528	-0.116034	0	0	0	0	0	#REF!	#REF!	#REF!	#REF!	#REF!	#REF!	#REF!	#REF!	#REF!	#REF!	#REF!	#REF!	#REF!	#REF!	#REF!	#REF!	#REF!	#REF!	#REF!	#REF!
290	#REF!	#REF!	16	4	#REF!	0	0	0	0	0.586676	0	1.44907	0	0	-0.16073	0.400099	0	0	0	0	0	#REF!	#REF!	#REF!	#REF!	#REF!	#REF!	#REF!	#REF!	#REF!	#REF!	#REF!	#REF!	#REF!	#REF!	#REF!	#REF!	#REF!	#REF!	#REF!	#REF!
295	#REF!	#REF!	16	4	#REF!	0	0	0	0	0.488506	0	0.639523	0	0	0.279895	-0.355795	0	0	0	0	0	#REF!	#REF!	#REF!	#REF!	#REF!	#REF!	#REF!	#REF!	#REF!	#REF!	#REF!	#REF!	#REF!	#REF!	#REF!	#REF!	#REF!	#REF!	#REF!	#REF!
300	#REF!	#REF!	16	4	#REF!	0	0	0	0	0.126296	0	1.20387	0	0	-0.385504	-0.582899	0	0	0	0	0	#REF!	#REF!	#REF!	#REF!	#REF!	#REF!	#REF!	#REF!	#REF!	#REF!	#REF!	#REF!	#REF!	#REF!	#REF!	#REF!	#REF!	#REF!	#REF!	#REF!
305	#REF!	#REF!	16	4	#REF!	0	0	0	0	0.322546	0	1.34331	0	0	1.01418	0.0910896	0	0	0	0	0	#REF!	#REF!	#REF!	#REF!	#REF!	#REF!	#REF!	#REF!	#REF!	#REF!	#REF!	#REF!	#REF!	#REF!	#REF!	#REF!	#REF!	#REF!	#REF!	#REF!
310	#REF!	#REF!	16	4	#REF!	0	0	0	0	0.505995	0	0.864561	0	0	0.335293	-0.937453	0	0	0	0	0	#REF!	#REF!	#REF!	#REF!	#REF!	#REF!	#REF!	#REF!	#REF!	#REF!	#REF!	#REF!	#REF!	#REF!	#REF!	#REF!	#REF!	#REF!	#REF!	#REF!
315	#REF!	#REF!	16	4	#REF!	0	0	0	0	0.853421	0	1.49708	0	0	0.65212	-0.923306	0	0	0	0	0	#REF!	#REF!	#REF!	#REF!	#REF!	#REF!	#REF!	#REF!	#REF!	#REF!	#REF!	#REF!	#REF!	#REF!	#REF!	#REF!	#REF!	#REF!	#REF!	#REF!
320	#REF!	#REF!	16	4	#REF!	0	0	0	0	1.04327	0	1.32839	0	0	0.607926	-0.406304	0	0	0	0	0	#REF!	#REF!	#REF!	#REF!	#REF!	#REF!	#REF!	#REF!	#REF!	#REF!	#REF!	#REF!	#REF!	#REF!	#REF!	#REF!	#REF!	#REF!	#REF!	#REF!
325	#REF!	#REF!	16	4	#REF!	0	0	0	0	0.657983	0	0.985498	0	0	-0.0278028	-0.838794	0	0	0	0	0	#REF!	#REF!	#REF!	#REF!	#REF!	#REF!	#REF!	#REF!	#REF!	#REF!	#REF!	#REF!	#REF!	#REF!	#REF!	#REF!	#REF!	#REF!	#REF!	#REF!
330	#REF!	#REF!	16	4	#REF!	0	0	0	0	0.702064	0	0.92282	0	0	-0.0998686	-0.724001	0	0	0	0	0	#REF!	#REF!	#REF!	#REF!	#REF!	#REF!	#REF!	#REF!	#REF!	#REF!	#REF!	#REF!	#REF!	#REF!	#REF!	#REF!	#REF!	#REF!	#REF!	#REF!
335	#REF!	#REF!	16	4	#REF!	0	0	0	0	0	0	0.814802	0	0	0.018466	-0.683172	0	0	0	0	0	#REF!	#REF!	#REF!	#REF!	#REF!	#REF!	#REF!	#REF!	#REF!	#REF!	#REF!	#REF!	#REF!	#REF!	#REF!	#REF!	#REF!	#REF!	#REF!	#REF!
340	#REF!	#REF!	16	4	#REF!	0	0	0	0	0	0	1.41699	0	0	-0.00560205	-1.07148	0	0	0	0	0	#REF!	#REF!	#REF!	#REF!	#REF!	#REF!	#REF!	#REF!	#REF!	#REF!	#REF!	#REF!	#REF!	#REF!	#REF!	#REF!	#REF!	#REF!	#REF!	#REF!
345	#REF!	#REF!	16	4	#REF!	0	0	0	0	0	0	1.46499	0	0	0.50702	-0.560685	0	0	0	0	0	#REF!	#REF!	#REF!	#REF!	#REF!	#REF!	#REF!	#REF!	#REF!	#REF!	#REF!	#REF!	#REF!	#REF!	#REF!	#REF!	#REF!	#REF!	#REF!	#REF!
350	#REF!	#REF!	16	4	#REF!	0	0	0	0	0	0	0.949825	0	0	0.0535307	-1.61504	0	0	0	0	0	#REF!	#REF!	#REF!	#REF!	#REF!	#REF!	#REF!	#REF!	#REF!	#REF!	#REF!	#REF!	#REF!	#REF!	#REF!	#REF!	#REF!	#REF!	#REF!	#REF!
355	#REF!	#REF!	16	4	#REF!	0	0	0	0	0	0	1.52434	0	0	0.197593	-0.303053	0	0	0	0	0	#REF!	#REF!	#REF!	#REF!	#REF!	#REF!	#REF!	#REF!	#REF!	#REF!	#REF!	#REF!	#REF!	#REF!	#REF!	#REF!	#REF!	#REF!	#REF!	#REF!
360	#REF!	#REF!	16	4	#REF!	0	0	0	0	0	0	1.10727	0	0	0.349886	-0.573591	0	0	0	0	0	#REF!	#REF!	#REF!	#REF!	#REF!	#REF!	#REF!	#REF!	#REF!	#REF!	#REF!	#REF!	#REF!	#REF!	#REF!	#REF!	#REF!	#REF!	#REF!	#REF!
365	#REF!	#REF!	16	4	#REF!	0	0	0	0	0	0	0.772462	0	0	0.0485511	-0.249566	0	0	0	0	0	#REF!	#REF!	#REF!	#REF!	#REF!	#REF!	#REF!	#REF!	#REF!	#REF!	#REF!	#REF!	#REF!	#REF!	#REF!	#REF!	#REF!	#REF!	#REF!	#REF!
370	#REF!	#REF!	16	4	#REF!	0	0	0	0	0	0	1.79347	0	0	0.566983	-1.06888	0	0	0	0	0	#REF!	#REF!	#REF!	#REF!	#REF!	#REF!	#REF!	#REF!	#REF!	#REF!	#REF!	#REF!	#REF!	#REF!	#REF!	#REF!	#REF!	#REF!	#REF!	#REF!
375	#REF!	#REF!	16	4	#REF!	0	0	0	0	0	0	0.527588	0	0	0.246352	-0.706627	0	0	0	0	0	#REF!	#REF!	#REF!	#REF!	#REF!	#REF!	#REF!	#REF!	#REF!	#REF!	#REF!	#REF!	#REF!	#REF!	#REF!	#REF!	#REF!	#REF!	#REF!	#REF!
380	#REF!	#REF!	16	4	#REF!	0	0	0	0	0	0	1.30505	0	0	0.17726	-0.156366	0	0	0	0	0	#REF!	#REF!	#REF!	#REF!	#REF!	#REF!	#REF!	#REF!	#REF!	#REF!	#REF!	#REF!	#REF!	#REF!	#REF!	#REF!	#REF!	#REF!	#REF!	#REF!
385	#REF!	#REF!	16	4	#REF!	0	0	0	0	0	0	1.68928	0	0	-0.129885	-0.617895	0	0	0	0	0	#REF!	#REF!	#REF!	#REF!	#REF!	#REF!	#REF!	#REF!	#REF!	#REF!	#REF!	#REF!	#REF!	#REF!	#REF!	#REF!	#REF!	#REF!	#REF!	#REF!
390	#REF!	#REF!	16	4	#REF!	0	0	0	0	0	0	2.14552	0	0	-0.0379003	-0.273145	0	0	0	0	0	#REF!	#REF!	#REF!	#REF!	#REF!	#REF!	#REF!	#REF!	#REF!	#REF!	#REF!	#REF!	#REF!	#REF!	#REF!	#REF!	#REF!	#REF!	#REF!	#REF!
395	#REF!	#REF!	16	4	#REF!	0	0	0	0	0	0	1.81122	0	0	0.207137	0	0	0	0	0	0	#REF!	#REF!	#REF!	#REF!	#REF!	#REF!	#REF!	#REF!	#REF!	#REF!	#REF!	#REF!	#REF!	#REF!	#REF!	#REF!	#REF!	#REF!	#REF!	#REF!
400	#REF!	#REF!	16	4	#REF!	0	0	0	0	0	0	1.45008	0	0	0.227747	0	0	0	0	0	0	#REF!	#REF!	#REF!	#REF!	#REF!	#REF!	#REF!	#REF!	#REF!	#REF!	#REF!	#REF!	#REF!	#REF!	#REF!	#REF!	#REF!	#REF!	#REF!	#REF!
405	#REF!	#REF!	16	4	#REF!	0	0	0	0	0	0	0.903151	0	0	0.174839	0	0	0	0	0	0	#REF!	#REF!	#REF!	#REF!	#REF!	#REF!	#REF!	#REF!	#REF!	#REF!	#REF!	#REF!	#REF!	#REF!	#REF!	#REF!	#REF!	#REF!	#REF!	#REF!
410	#REF!	#REF!	16	4	#REF!	0	0	0	0	0	0	2.16536	0	0	0.225465	0	0	0	0	0	0	#REF!	#REF!	#REF!	#REF!	#REF!	#REF!	#REF!	#REF!	#REF!	#REF!	#REF!	#REF!	#REF!	#REF!	#REF!	#REF!	#REF!	#REF!	#REF!	#REF!
415	#REF!	#REF!	16	4	#REF!	0	0	0	0	0	0	1.95391	0	0	0.0933675	0	0	0	0	0	0	#REF!	#REF!	#REF!	#REF!	#REF!	#REF!	#REF!	#REF!	#REF!	#REF!	#REF!	#REF!	#REF!	#REF!	#REF!	#REF!	#REF!	#REF!	#REF!	#REF!
420	#REF!	#REF!	16	4	#REF!	0	0	0	0	0	0	1.45599	0	0	0.0132789	0	0	0	0	0	0	#REF!	#REF!	#REF!	#REF!	#REF!	#REF!	#REF!	#REF!	#REF!	#REF!	#REF!	#REF!	#REF!	#REF!	#REF!	#REF!	#REF!	#REF!	#REF!	#REF!
425	#REF!	#REF!	16	4	#REF!	0	0	0	0	0	0	1.53534	0	0	0	0	0	0	0	0	0	#REF!	#REF!	#REF!	#REF!	#REF!	#REF!	#REF!	#REF!	#REF!	#REF!	#REF!	#REF!	#REF!	#REF!	#REF!	#REF!	#REF!	#REF!	#REF!	#REF!

## Sheet: Fig.4c-TfRc(25mMHEPES)
		sd	c	sqrt	se	1	2	3	4	6	7	9	10	11	13	14	15	17	18	19	20	1	2	4	5	6	7	9	11	12	13	14	16	18	19	20	23	24	28	32	34	35	39	40	44	49	50	52	53
-100	-0.0593639	0.811063	47	6.85565	0.118306	-0.00576138	0.209166	-0.299385		0.0221007	-0.0136784	0.119827	0.772103	-0.103817		3.07553	-0.0191851		-0.388038		-0.315297	-0.230895	-0.174366	0.112795	0.116809	-0.204829	0.183278	-0.777067	0.234725	0.802446	-0.315186	-2.56175	-0.0152463	-0.460444	-0.348398	-0.0520466	0.656033	-0.500222	-0.261174	-0.655301	1.04436	1.05237	0.0819902	-0.0340832	-0.845664	0.07153	-0.567931		-0.902649
-95	-0.0920495	0.849699	48	6.9282	0.122643	0.164748	0.24456	-0.715783		-0.0799219	-0.143062	0.0922355	0.64692	-0.0142085		3.00214	0.0971996		-0.731375		-0.312934	-0.186421	-0.206786	-0.148253	0.104294	-0.180254	0.253613	-1.10129	0.429471	0.0034536	-0.0934287	-2.07739	-0.088815	-0.242562	-0.233048	-0.422725	1.64752	-0.419758	-0.203562	-0.58877	0.935118	1.11074	0.250647	-0.385826	-0.578047	0.27741	-0.28319	-2.80247	-0.89682
-90	-0.0860656	0.823679	48	6.9282	0.118888	-0.0500794	0.502777	-0.778812		-0.150907	-0.0843883	0.338195	0.771069	-0.0929044		3.05211	-0.0139091		-0.0228481		-0.488217	-0.161834	0.0188246	0.24705	0.0640572	-0.439126	-0.125213	-0.982669	0.377672	0.14367	0.215999	-2.52235	-0.408654	-0.060125	-0.137665	-0.325301	1.27913	-0.812169	-0.238273	-0.460463	1.24392	0.414416	0.0769359	-0.560481	-0.321141	0.138567	-0.367466	-2.40928	-0.748228
-85	-0.0686496	0.778761	48	6.9282	0.112404	0.125205	0.310168	-1.16459		-0.239814	0.578401	0.110329	0.462174	0.028653		2.36673	0.133038		-0.235518		-0.229905	0.0395117	-0.10898	0.0483212	-0.155995	0.149533	0.269122	-0.828396	0.242364	0.623348	0.544038	-1.48528	-0.1309	-0.242166	-0.0168076	0.082245	0.757445	-1.29114	-0.427505	-0.359926	0.568413	0.602941	0.214255	0.0125357	-0.0561833	0.227424	-0.328216	-3.02158	-0.635448
-80	-0.0821566	0.82081	49	7	0.117259	-0.075411	0.0509365	-1.00454		-0.37011	1.60784	-0.132261	0.609407	-0.101234		2.56757	-0.0980142		-0.363043	1.29629	-0.430339	-0.129652	-0.168018	0.167119	-0.340533	0.156655	-0.0292271	-0.686051	0.0522828	0.238893	0.685708	-1.03342	0.19233	-0.0311382	-0.11906	0.212311	-0.664485	-1.51015	-0.117461	-0.676905	0.613398	0.280289	-0.0127103	0.259	0.211317	-0.0579915	-0.439928	-2.58049	-0.603643
-75	0.01282	0.737974	50	7.07107	0.104365	0.127767	0.0262867	-0.601383		-0.384545	0.471999	-0.0340013	0.504437	-0.115631		1.79573	-0.0666204	0.379291	-0.0758121	0.941742	0.0342495	-0.0782451	-0.110832	0.339795	0.0922224	-0.0954782	0.206717	-0.619484	-0.0400465	0.258131	1.10904	-0.836054	-0.172385	-0.184483	-0.220385	0.427992	1.87709	-1.62546	-0.00572015	-0.298317	0.890822	0.395847	-0.156664	0.133169	0.475477	-0.0242869	-0.322696	-2.18983	-0.693278
-70	0.00140559	0.707165	50	7.07107	0.100008	0.121062	-0.0187616	-0.0478615		-0.472098	0.699969	-0.0271945	0.591554	-0.223488		2.27487	-0.200085	0.213443	-0.449214	0.268586	-0.118121	-0.334654	-0.0573335	0.289617	-0.358525	-0.0779261	-0.229979	-0.555985	0.0253537	-0.273211	1.52247	-0.598391	0.0372842	-0.269159	-0.229015	0.572755	1.41045	-1.91644	-0.0797799	-0.184931	0.296917	1.07546	0.411691	-0.334303	0.333085	0.334219	-0.591868	-1.41893	-0.75355
-65	0.00889126	0.586015	51	7.14143	0.0820584	0.0459895	-0.0182934	-0.256822		-0.0936185	0.130184	0.00837226	0.529985	-0.183953	0.270718	1.79829	-0.421018	-0.35972	-0.321667	0.471421	0.103043	-0.15201	0.0153675	0.286597	-0.548016	-0.286222	0.123127	-0.47726	-0.182032	0.064572	1.28731	0.135369	0.0247487	-0.130651	-0.0904231	0.770617	0.988782	-1.44086	0.060974	-0.450692	0.33377	0.565418	0.461159	0.36961	0.258845	-0.119517	-0.79949	-1.54349	-0.586042
-60	-0.0328382	0.610115	51	7.14143	0.0854333	0.0820628	-0.0956329	-0.397376		-0.0484233	0.246461	-0.197666	0.6083	-0.279707	0.551027	1.48143	-0.290462	-0.0136077	-0.409526	0.220653	-0.121558	0.537012	-0.685423	0.261534	0.03952	-0.100014	-0.122932	-0.541907	-0.0454634	0.338443	1.37526	-0.241096	0.0292182	-0.199592	-0.26151	0.369922	1.72519	-1.81332	0.319846	-0.415994	0.0264793	0.146646	0.48874	-0.310729	0.186184	-0.019225	-0.669591	-1.51181	-0.573384
-55	0.000173327	0.564222	51	7.14143	0.0790069	-0.0603576	0.0106042	0.228326		0.131047	0.234716	-0.0998106	0.469044	-0.134305	0.188746	1.78568	-0.713448	0.0835603	0.00320508	0.0282014	0.0853076	-0.105331	-0.164183	0.201714	-0.385377	-0.187328	0.215072	-0.61189	-0.0922817	0.172416	1.17519	-0.0384274	-0.0450827	0.210332	-0.351575	0.362433	1.28769	-1.27524	0.19515	-0.177513	0.0858374	0.786604	-0.411306	-0.140014	0.243563	-0.0424731	-0.486017	-1.58473	-0.744907
-50	-0.0227346	0.51262	52	7.2111	0.0710876	-0.315287	0.154628	0.0984404	-0.0961832	-0.0862147	0.463559	0.070257	0.442775	-0.0220608	0.773842	0.847495	-0.376765	-0.49388	0.522049	0.40029	0.259509	0.138078	-0.13368	0.00898217	0.0169035	-0.0769189	0.0894057	-0.474403	-0.28461	-0.0545199	0.95572	-0.152673	0.0991707	0.195333	-0.473897	0.478377	0.55592	-1.72354	0.219878	-0.282847	-0.311164	0.413577	-0.43759	0.0562606	-0.816944	0.102234	-0.344905	-0.810014	-0.690052
-45	-0.033898	0.382772	52	7.2111	0.0530809	-0.0933404	-0.15513	-0.0631723	-0.304642	-0.0316783	0.500977	-0.235473	0.511088	-0.150755	0.31823	0.448103	-0.715367	0.0606541	0.409032	0.0272221	0.103868	0.170479	0.200104	0.0822323	-0.474278	-0.171148	0.1511	-0.212995	-0.210908	-0.122973	0.850837	-0.0375732	0.0727252	0.136972	-0.553494	0.735776	0.0209906	-1.22127	0.158646	-0.227522	-0.194478	0.565988	-0.442097	-0.253024	0.149215	0.14978	-0.41149	-0.546328	-0.298621
-40	0.0158465	0.440919	52	7.2111	0.0611445	-0.142166	0.0169982	-0.230001	-0.369284	-0.198805	0.303284	-0.0460528	0.11683	-0.108312	0.401544	0.0852531	-0.742113	0.220327	1.07655	0.0799802	-0.415494	-0.230451	-0.264918	0.220809	0.225202	0.175268	-0.233659	-0.477499	-0.0309612	-0.423076	0.92902	-0.0180167	-0.156376	-0.230564	-0.299292	0.621884	0.0187973	-0.87626	0.0141976	-0.30289	-0.0141763	1.87277	-0.223729	-0.319083	0.100661	-0.0934572	-0.336354	0.247407	-0.237223
-35	-0.0884904	0.367739	52	7.2111	0.0509963	-0.0860415	-0.126294	-0.113148	-0.219187	0.0607725	0.0815612	-0.190077	-0.0145437	0.0143417	0.193968	1.0929	-0.571147	-0.195554	0.368514	-0.185561	-0.400856	-0.00424806	-0.294759	0.105457	-0.591465	0.253132	-0.189818	-0.454705	-0.100177	-0.295452	0.899114	-0.675969	-0.173691	0.118713	-0.29681	0.255571	0.762125	-0.835303	0.0422821	-0.268982	0.127273	-0.333726	-0.14164	-0.374748	0.405297	-0.202933	-0.375811	-0.579143	-0.289832
-30	-0.0112761	0.383631	52	7.2111	0.0532001	0.00617113	-0.0053585	0.460132	-0.43664	0.0833989	0.630329	0.0289765	-0.116402	0.126567	0.493878	0.510958	-0.23418	0.00364159	0.612117	0.0669641	0.616819	-0.169328	-0.128534	-0.0955953	-0.0181895	0.204441	-0.218031	-0.467106	-0.0954409	-0.305814	1.14682	-0.0285817	-0.104325	0.0619447	-0.0794272	0.096221	-0.35564	-0.765474	-0.0507182	-0.130799	-0.0784404	0.0864707	-0.237332	-0.235211	0.803784	-0.636709	-0.108036	-0.150899	0.189354
-25	0.00431056	0.357742	52	7.2111	0.0496099	-0.196639	0.0205113	0.360005	-0.182791	-0.0465935	-0.00220351	0.00874741	0.503529	0.0924649	0.317451	0.349279	-0.199303	0.246587	0.615151	0.159179	0.0714324	0.114722	0.0762502	-0.135865	-0.108415	0.0649235	0.116311	-0.208203	-0.222477	-0.128736	0.343491	-0.144329	-0.346914	-0.177702	0.00860767	0.628378	0.701493	-0.390427	-0.0235833	0.196872	0.244966	-0.689063	-0.960262	-0.578677	0.666244	-0.328776	-0.0530435	-0.241605	-0.00500982
-20	0.00807754	0.236236	52	7.2111	0.03276	-0.130945	0.157785	0.272284	0.0499013	0.0204978	-0.0283131	0.17304	-0.052631	0.0124973	0.368043	-0.135153	-0.109709	0.511743	0.537594	0.00722788	0.117015	0.0054509	0.102388	0.0440257	-0.147453	-0.0118382	-0.147661	-0.282456	-0.00657025	-0.186714	-0.182185	0.139505	-0.0956165	0.146689	-0.0888324	0.254195	0.0495463	-0.131133	-0.0437981	-0.0418418	0.102403	-0.222413	-0.787737	-0.463055	0.332249	0.229838	-0.194836	0.0335436	-0.16151
-15	-0.0100616	0.197131	52	7.2111	0.0273372	0.0126007	-0.0397069	-0.503129	0.114687	-0.119024	0.151886	-0.0519037	0.306223	-0.0501668	-0.15502	0.161713	-0.167931	-0.00433131	0.306323	-0.0306334	-0.303786	-0.00112831	0.158448	-0.283029	0.0671708	0.130802	-0.0238868	0.489531	-0.0202609	0.0103992	0.384109	0.119364	-0.036797	0.024587	0.0332253	0.0870439	0.401141	-0.0314098	-0.132976	-0.108121	0.129516	-0.265252	-0.334389	0.0574507	0.0121905	-0.109497	-0.177069	-0.126387	0.0315315
-10	0.00202282	0.21656	52	7.2111	0.0300315	0.208246	-0.0129793	-0.0754708	0.145865	-0.0158714	-0.0309843	0.0307981	-0.324901	-0.0129017	-0.0823468	0.153884	-0.243086	-0.318704	-0.292059	0.00416682	0.0994045	-0.00359638	-0.0632621	0.139817	-0.0501633	-0.099889	0.247639	-0.188149	0.0350191	0.155456	-0.223792	0.129965	0.0977457	-0.119166	0.170173	-0.18825	0.391586	-0.0757111	0.131978	0.0317005	-0.391159	-0.333295	0.298999	0.0507158	0.024788	-0.0962882	0.158631	-0.203916	0.0382062
-5	-3.87278e-05	0.278032	52	7.2111	0.0385562	-0.0899016	-0.105099	0.306316	-0.310454	0.114398	-0.0925891	-0.151934	0.0713093	0.0505712	-0.130676	-0.180444	0.520727	-0.188708	-0.551858	0.0192387	0.087366	-0.000726209	-0.197574	0.0991862	0.130445	-0.0190747	-0.076091	-0.0189264	-0.00818796	0.0208582	0.0218672	-0.388835	0.0346679	-0.0521099	-0.114566	-0.152988	-0.842273	0.238254	0.044796	0.118262	0.15924	0.82096	0.823127	0.354889	-0.369228	-0.0240521	0.213274	0.29676	0.0917724
0	1	0	52	7.2111	0	1	1	1	1	1	1	1	1	1	1	1	1	1	1	1	1	1	1	1	1	1	1	1	1	1	1	1	1	1	1	1	1	1	1	1	1	1	1	1	1	1	1	1	1
5	-0.0109668	0.428922	52	7.2111	0.0594808	0.0280372	0.384613	-1.10289	-0.0220125	0.135344	-0.315497	0.294789	0.278304	0.674739	-0.292679	0.398775	0.396606	-0.172154	0.109719	0.1253	0.10262	-0.140443	0.140991	-0.166581	-0.921825	0.775129	0.0400391	0.115104	0.139244	0.428474	0.0249075	0.235678	-0.193175	-0.00700811	0.33828	0.00958657	-0.99409	0.379089	-0.301344	0.119678	0.229013	1.0337	-0.909172	-0.329095	-0.842274	0.0708908	-0.0577413	-0.237412	0.424955
10	-0.0520789	0.435732	52	7.2111	0.0604252	-0.145222	-0.0109118	-0.934562	-0.0986186	0.291561	-0.238634	-0.0151069	0.655095	0.506811	-0.0884984	0.361145	0.425971	-0.196984	0.04032	0.0162944	0.670157	-0.0144843	-0.0766891	-0.444303	-0.365398	-0.290937	0.245154	0.12161	-0.105861	0.766653	-0.0736896	0.521707	0.00650154	0.262697	0.117218	-0.329641	0.272529	0.256989	-0.45916	-0.112811	0.116615	0.289249	-1.26319	-0.474709	-1.49446	-0.219854	-0.227169	-0.284651	0.112239
15	-0.0293055	0.365965	52	7.2111	0.0507502	-0.186059	0.17587	-0.579973	0.0730639	0.145477	-0.201164	-0.00118676	0.171936	0.396201	-0.227986	0.766078	0.266301	0.194801	-0.718626	0.0883981	0.145341	0.13891	-0.00329907	-0.0242065	-0.14464	0.432198	0.0620658	-0.374998	-0.0275733	0.712391	0.206954	0.73886	-0.0138607	0.155521	0.0439793	-0.0143313	-0.164635	0.656969	-0.15578	0.0195566	-0.259259	-0.106076	-0.521301	-0.18377	-0.836365	-0.0959164	-0.329726	-0.590325	0.127998
20	-0.0423628	0.443492	52	7.2111	0.0615013	-0.0518026	0.517834	-0.874147	0.0123047	0.0170842	-0.0918719	0.416561	0.156411	0.445065	-0.349416	1.29453	0.419848	0.0345207	-0.826263	-0.227236	0.43534	-0.067319	-0.216246	-0.102387	-0.247216	0.419229	-0.141529	0.151675	0.0966909	0.478069	-0.572044	-0.321803	-0.202097	0.459911	0.330067	0.183779	-0.374025	0.681345	-0.235738	-0.0155905	0.672827	-0.0993264	0.030116	-0.259941	-1.02827	0.119181	-0.348003	-0.32261	-0.0823334
25	-0.0708777	0.428744	52	7.2111	0.0594561	-0.191037	0.190179	-0.880684	0.125548	0.137935	-0.073641	-0.0504825	0.562174	0.439969	-0.43437	0.254514	0.0799827	-0.474922	-1.00377	0.107783	-0.0170719	-0.171983	0.439659	-0.178439	-0.679627	0.610168	0.27644	-0.26071	-0.00799187	0.988978	-0.198464	-0.287348	0.0641015	0.057278	0.249219	0.291846	-0.26912	0.69308	-0.0738128	0.41565	0.499937	-0.286487	-0.517273	-0.426846	-1.00909	0.404636	-0.115179	-0.424826	-0.223908
30	-0.0951725	0.518981	52	7.2111	0.0719697	-0.0897561	0.214156	-1.09113	-0.0773174	0.0691219	-0.145224	-0.0380413	-0.542274	0.426549	-0.146314	-0.0940017	0.112508	0.72162	-0.930888	0.139379	0.632995	-0.0216043	0.0755192	-0.195174	-0.475427	0.671004	0.256925	0.0450179	-0.0894303	0.442737	-0.394813	-1.80983	-0.225577	0.209641	0.208744	0.416559	0.0207112	0.50249	-0.0164525	0.510065	0.297444	-0.164017	-0.672681	-0.13032	-1.35112	0.518345	-0.238938	0.302632	-0.301624
35	-0.192392	0.503714	52	7.2111	0.0698526	-0.0511822	-0.0210923	-1.07225	-0.205168	0.119207	-0.413283	-0.170829	-0.466507	0.491001	-0.0392477	-0.0871599	-0.0724268	-0.27422	-0.897112	0.171138	0.370178	-0.403316	-0.46916	-0.225926	0.0533864	0.712202	0.0781819	0.186106	0.0119653	0.287756	-0.526495	-2.04444	0.13785	0.176157	0.194499	-0.134316	-0.509496	0.496415	0.0433353	-0.0265774	0.141429	-0.300418	-0.815789	-0.200474	-1.38866	0.422926	-0.0367005	-0.24581	-0.227207
40	-0.118448	0.552811	52	7.2111	0.0766611	-0.140542	0.474645	-0.583814	-0.221801	0.244379	-0.30633	0.187671	-0.269733	0.386245	-0.0677282	-0.2767	-0.0607867	-0.348153	-0.51052	0.448969	0.358313	0.00653588	-0.354926	0.0510188	-0.0466885	0.533562	-0.133857	-0.204801	0.0119245	0.658506	-0.413622	-2.40773	-0.0439731	0.274089	0.226761	-0.0670805	-0.710546	0.562298	-0.0537984	-0.236758	0.246693	-0.756659	-1.40168	-0.0496049	-0.879667	0.492436	-0.0276277	0.77748	-0.0921415
45	-0.112738	0.521513	52	7.2111	0.0723208	-0.300026	0.356207	-1.57216	0.0531902	0.158909	-0.0454527	0.00223645	-0.104281	0.43514	0.101356	-0.0760111	0.19926	-0.366731	-0.501239	-0.194666	0.0357465	-0.106784	-0.39828	0.047781	-0.275217	0.687623	-0.217253	0.0423074	-0.0164263	0.211443	-0.0554885	-1.58772	0.369357	0.0982389	0.157783	-0.200442	-0.81063	0.913953	-0.011518	-0.0787752	0.580215	-0.584399	-1.26785	0.214228	-0.727214	0.0332594	-0.643976	1.08505	-0.299551
50	-0.13937	0.623372	52	7.2111	0.0864462	-0.153286	0.276106	-1.39722	0.0414281	0.259221	-0.233042	-0.0541005	0.207736	0.398073	-0.275169	0.23409	-0.0342041	-0.208387	0.42924	0.2955	0.0750433	0.0581158	-0.0920962	-0.237732	-0.112743	0.657893	0.111012	-0.136065	-0.326131	0.433578	0.369275	-2.34934	0.0418327	0.229448	0.0705193	-0.149247	-1.39886	0.547729	-0.198648	0.113821	0.777448	-1.96732	-0.777906	-0.09122	-0.299245	-0.381384	-0.776106	0.755118	-0.240656
55	-0.110008	0.525511	52	7.2111	0.0728753	0.155538	0.0476251	-0.0217684	-0.137122	0.461832	-0.470398	-0.249173	-0.342921	0.358132	-0.411599	-0.193454	0.231589	-0.184569	-0.583697	0.133101	-0.00535219	-0.120324	-0.354632	-0.0364583	0.036866	0.65378	-0.122584	0.0863994	-0.36297	0.778885	0.286724	-1.80102	-0.129249	0.298393	0.0397539	-0.323816	-0.259271	0.988485	-0.0406246	-0.316728	0.595065	-1.21409	-1.42601	-0.0280052	-0.502861	0.0832193	-0.801691	0.634779	-0.247254
60	-0.0752117	0.6125	52	7.2111	0.0849384	0.262084	-0.137336	-1.52968	-0.109913	0.193456	-0.391404	-0.409393	-0.13507	0.419931	0.00104151	0.459992	0.0716395	-0.0709492	-0.782147	0.129703	0.0944907	0.235491	-0.0903407	-0.117899	0.255271	0.551253	-0.069393	0.375217	-0.230087	1.28042	-0.512617	-1.56249	0.577801	0.27844	0.124764	-0.189856	-0.187211	1.06877	-0.0262146	-0.184764	0.70929	-1.61187	-0.610206	0.163575	-0.355439	-0.00023646	-0.839871	0.534078	-0.528581
65	-0.0659081	0.665395	52	7.2111	0.0922737	0.0945084	-0.050048	-0.300921	0.101247	0.172256	-0.285677	-0.192028	0.260326	0.404916	-0.173101	0.491981	0.0916283	-0.0991454	-1.29725	-0.0889753	0.343571	0.469486	-0.299633	-0.21317	0.0935248	0.385125	-0.14371	0.689984	-0.385463	0.730864	0.00214157	-1.42771	-0.0104895	0.446659	0.404296	-0.862378	-1.05455	1.62472	-0.28853	-0.185659	0.657415	-1.25076	-0.35652	0.443521	0.290809	-0.329552	-1.06671	1.6487	-0.535278
70	-0.135749	0.629415	52	7.2111	0.0872842	0.0886264	-0.0828449	-0.183334	0.118434	0.376351	0.664972	-0.173246	0.168647	0.312717	-0.297175	0.0266493	0.0324928	-0.0168095	-1.35597	0.0394145	0.613436	0.0867204	-0.165573	-0.0438874	0.446463	0.670314	-0.231527	0.533744	-0.407635	0.885296	-0.0115573	-1.21272	0.143416	0.0853186	0.0883216	-0.607606	-0.289755	0.909864	-0.163301	-0.330852	0.514153	-1.46379	-1.124	-0.113364	-0.0437517	-0.637498	-1.02748	0.287352	-0.490582
75	-0.054724	0.622674	52	7.2111	0.0863493	0.127204	-0.104819	-0.578632	0.0322749	0.483021	0.669774	-0.190921	-0.108572	0.350183	0.00199311	0.6152	0.0754174	-0.159866	-1.13998	0.129703	-0.180926	-0.346232	0.325137	-0.059761	0.0217464	0.962642	-0.193479	0.261844	-0.320112	1.17052	0.57356	-1.2152	-0.091851	-0.16796	0.210465	-0.341737	0.185144	0.593525	0.167946	-0.524736	0.221697	-0.831712	-1.3017	0.0961601	0.248317	-0.273826	-0.67952	0.763163	-0.360438
80	-0.0149621	0.608714	52	7.2111	0.0844134	0.197846	-0.124346	-0.349785	0.272712	0.459972	0.664307	-0.318911	0.680758	0.419307	0.140611	0.322641	-0.0141606	0.311408	-1.06863	-0.0191155	0.319238	0.0981214	-0.0155907	0.0298768	0.210459	1.02408	-0.570409	0.379443	-0.494591	0.842157	0.341144	-1.00401	-0.218485	-0.0845745	0.281642	0.301285	0.283035	1.18057	-0.163574	-0.185609	0.3723	-0.808613	-0.888282	0.292369	0.0579553	-0.582261	-0.792163	0.426788	-0.224554
85	-0.170104	0.571092	52	7.2111	0.0791962	0.027884	-0.0765125	-0.910807	-0.021429	0.397436	0.560846	-0.188583	0.00984548	0.435853	0.131043	0.303932	0.0132257	-0.0855156	-1.18202	0.300423	-0.279917	-1.07148	0.0680119	-0.305613	0.501119	0.519643	-0.347553	-0.179414	-0.294839	0.761452	-0.229143	-1.32173	-0.275218	-0.152112	0.114929	-0.129083	0.240662	0.668665	0.015793	-0.255795	0.335704	-1.2161	-0.731876	-0.624662	-0.446133	-0.140971	-0.377602	-0.335224	-0.234685
90	-0.169546	0.670712	52	7.2111	0.093011	0.0206885	-0.257851	-0.969786	-0.0602553	0.439613	0.0411288	-0.318709	0.0464606	0.356561	0.1864	0.428139	0.377142	-0.124849	-0.955189	0.0114174	-0.327835	-1.09269	-0.163731	-0.0617916	0.326354	0.627909	-0.228821	0.248947	-0.212423	1.01738	-0.565132	-1.78291	-0.266172	-0.293063	0.0879407	0.513276	0.275463	0.171239	-0.0789753	0.335382	0.649026	-1.37359	-0.274362	-0.5461	-0.429162	0.0433179	0.190949	-0.531882	-0.186728
95	-0.170261	0.713405	52	7.2111	0.0989315	0.181249	-0.399202	-1.12117	0.090888	0.110754	0.11372	-0.419645	-0.0246085	0.338303	0.404129	0.738924	0.141617	-0.11027	-0.664809	0.499431	-0.281434	-0.621716	0.0175813	-0.20974	0.237076	0.896432	-0.554284	0.183193	-0.599663	1.36076	-0.796511	-2.33805	0.112171	-0.157078	0.103996	0.306574	0.415196	0.215308	-0.0305518	0.278156	-0.177522	-1.96497	-0.835791	-0.795257	-0.163123	-0.492028	0.0731718	-0.268149	-0.410406
100	-0.181186	0.756693	52	7.2111	0.104934	0.0383154	-0.240582	-0.90491	0.129864	0.222141	-0.0471988	-0.252488	-0.412466	0.362286	0.318447	0.666984	0.316798	0.107302	-0.666367	0.348595	-0.42354	-0.489467	0.135282	-0.403269	0.124689	0.432938	-0.36123	0.342912	-0.434343	1.32799	-0.463741	-2.35773	0.0500057	-0.0469539	0.15609	0.733188	0.502763	-0.705569	-0.151098	0.287412	0.520442	-2.69377	-1.19204	-0.6137	-0.391806	-0.408233	0.736236	-0.122112	-0.317045
105	-0.17783	0.706863	52	7.2111	0.0980242	0.0521434	-0.306976	-0.818228	0.0112968	0.222898	0.0980459	-0.391447	-0.309	0.187639	0.424689	1.14959	0.0356639	0.492241	-1.20612	0.34224	-0.285281	-0.544125	0.216356	-0.143021	0.167788	0.828833	0.0609661	0.259332	-0.305057	1.57495	-0.466245	-1.53723	-0.0729984	0.0454132	0.13576	0.230678	0.373689	-0.685767	-0.188654	0.163567	0.410854	-2.07776	-1.22716	-0.850439	-0.284074	-0.882217	0.900124	-0.0394983	-0.50026
110	-0.240422	0.72728	52	7.2111	0.100856	0.168282	-0.278523	-0.477083	0.201406	0.360306	0.282102	-0.377448	-0.0586239	0.174485	0.159426	0.760448	0.471662	0.115275	-1.26007	0.220011	0.350162	-0.984526	0.186883	-0.0348475	-0.0364665	0.64993	-0.438701	0.0895291	-0.314682	0.978588	-0.665924	-2.93787	0.0500226	-0.0936126	0.130459	0.247815	-0.41683	-0.740199	-0.259699	0.0584271	-0.0767544	-2.00154	-1.0713	-0.712896	-0.311707	-0.398762	0.710696	-0.271355	-0.601121
115	-0.260237	0.803282	52	7.2111	0.111395	0.0793745	-0.104269	-0.3487	0.0285615	0.493158	-0.181	-0.160635	-0.355711	0.190388	0.438401	0.208338	0.417409	0.200243	-1.4677	0.202332	-0.241015	-0.755474	0.0328447	-0.100307	0.313106	0.443291	-0.0475337	0.0647156	-0.27776	0.962204	-0.482988	-2.74048	0.318142	0.272669	0.197156	-0.0496504	-0.0566713	-0.527445	-0.0429175	0.150721	0.16003	-2.82459	-1.08497	-0.840269	-0.277612	-0.517305	0.833284	-1.17252	-0.514443
120	-0.212826	0.849315	52	7.2111	0.117779	0.145057	-0.0854148	-0.329865	-0.0283493	0.356577	0.14592	-0.174829	0.00597202	0.283552	0.387719	-0.110994	0.227882	0.527321	-1.63061	0.346092	-0.049743	-0.79219	0.322687	-0.273416	-0.133269	1.01685	0.117176	0.26899	-0.491775	0.816701	-0.777568	-2.11529	0.0294914	0.254508	0.202502	-0.0354386	-1.38512	-0.934761	-0.259603	-0.038941	0.230385	-2.72272	-1.11907	2.44494	0.302092	-0.920363	0.613705	-0.943918	-0.643745
125	-0.189427	0.837084	52	7.2111	0.116083	0.117925	-0.329815	-0.00107317	0.135193	0.406162	0.0262135	-0.369992	-0.0452286	0.18417	0.307935	-0.0647839	0.0877464	0.37857	-1.39722	0.248229	-0.225864	-0.79219	0.556949	-0.0440339	-0.0019262	0.545868	0.0270231	0.201618	-0.489234	0.606988	-0.888321	-2.42865	0.228759	0.130716	-0.210684	0.399939	-0.890793	-1.10114	0.156816	-0.120802	-0.0859386	-1.90118	-0.777088	2.44494	0.648137	-0.711039	0.809149	-1.27555	-0.319468
130	-0.257671	0.998526	52	7.2111	0.138471	0.183883	-0.424398	-0.240392	0.00613669	0.399354	0.652843	-0.485818	-0.0452286	0.252498	-0.022104	-0.0667242	-0.00768718	0.789047	-1.22643	0.424389	-0.34451	-0.79219	0.650072	-0.216779	-0.496238	0.727986	-0.149258	0.18672	-0.306405	0.342183	-1.05687	-2.91117	0.095318	0.0895647	-0.15367	0.618111	-1.52354	-1.49252	-0.217958	0.0253122	0.350478	-3.30515	-1.39099	2.44494	1.40667	-0.537044	0.343143	-0.553128	-0.729143
135	-0.196595	0.943147	52	7.2111	0.130791	-0.0946654	-0.335566	-0.25104	0.00637781	0.262377	0.652843	-0.38599	-0.0452286	0.1468	0.375146	0.148725	-0.0610874	0.369597	-0.926004	0.499301	-0.380279	-0.79219	0.704322	-0.268708	0.193091	0.59484	-0.0154599	0.0011833	-0.402286	0.533456	-0.802842	-3.14427	0.316703	0.086552	0.0721279	0.613204	-0.0511389	-1.44834	-0.0155616	0.196436	0.398931	-2.76478	-1.0187	2.44494	1.59391	-0.263291	-0.88107	-1.43535	-0.529015
140	-0.19361	0.953321	52	7.2111	0.132202	0.0885192	-0.443416	-0.623513	0.277926	0.348965	0.652843	-0.4692	-0.0452286	0.0768562	-0.0174959	-0.232015	0.0407486	0.880217	-0.980444	0.49576	-0.380279	-0.79219	0.75099	-0.153206	0.482547	0.957666	-0.193529	0.0113816	-0.494503	0.695347	-0.605505	-2.71789	0.239087	0.344113	0.170679	0.652424	-0.439015	-1.60669	-0.381692	0.0903227	0.61279	-2.42369	-0.965116	2.44494	1.98946	-0.671079	-0.88107	-1.05131	-0.281681
145	-0.271463	1.00242	52	7.2111	0.13901	0.151479	-0.538106	-0.91667	0.0572122	0.346497	0.652843	-0.539241	-0.0452286	0.0521445	0.411404	-0.182395	0.115833	0.873244	-0.955997	0.669074	-0.380279	-0.79219	0.562569	-0.463515	0.748242	0.583703	-0.312682	0.199228	-0.430135	0.137639	-0.438981	-2.58942	0.335065	0.130999	0.137328	0.0602709	-1.07892	-1.76042	-0.273661	0.00960866	0.543134	-3.25654	-0.566048	2.44494	1.3635	-0.54885	-0.88107	-1.52851	-0.634091
150	-0.261435	0.972511	52	7.2111	0.134863	0.0800293	-0.458822	0.775426	0.199443	0.451123	0.652843	-0.592519	-0.0452286	-0.0944847	0.00331185	-0.199657	-0.523466	0.893189	-0.655707	0.699684	-0.380279	-0.79219	0.714139	-0.268763	0.0888734	0.789477	-0.125431	0.198283	-0.813244	0.0853645	-0.467814	-2.56008	0.064431	0.069523	0.107558	0.244055	-1.55552	-1.63035	-0.169424	0.0500886	-0.0114879	-2.90288	-0.45536	2.44494	1.81254	-0.847932	-0.88107	-2.27786	-0.751616
						0	0	0	0	0	0	0	0	0	0	0	0	0	0	0	0	0	0	0	0	0	0	-8.67362e-18	0	0	0	0	0	0	0	0	0	0	0	0	0	0	0	0	0	0	0	0	0
[truncated: 8 more columns]

## Sheet: Fig.4c-TfRc(100mMHEPES)
		sd	c	sqrt	se	1	2	3	4	6	7	8	9	10	12	13	14	15	16	17	18	19	20	21	22	23	25	26	27	28	29	30	31	32	33	34	35	36	37	61	63
-50	-0.0994879	0.281652	35	5.91608	0.0476078	0.123409	-0.0655238	0.350643	-0.822077	0.37696	-0.35504		-0.0595341	-0.0981833	-0.212859	0.128152	0.0866319	0.0581663	-0.250903	-0.192551	-0.185364	-0.485582	-0.178993	-0.155027	-0.0846146	0.00816379	0.0393261	0.188765	-0.660991	-0.0459866	0.0296783	-0.340248	-0.116782	0.0126911	0.433899	-0.560823	-0.351964	0.313984	-0.306107	0.00700787	-0.1104
-45	-0.0485441	0.309284	36	6	0.0515473	-0.00862321	-0.0745306	0.527163	-0.584972	0.29652	-0.0824473	0.0135663	0.0932366	0.14256	-0.420878	-0.00573117	-0.575421	-0.206587	-0.1115	0.0560623	0.410416	0.219559	0.171931	0.274319	-0.116837	-0.00391555	-0.00975094	0.383925	-0.783969	0.276856	-0.0257465	-0.286549	-0.0336087	-0.414443	0.0457595	-0.662529	-0.268094	0.0245674	-0.292575	0.296375	-0.0116946
-40	-0.0554444	0.28139	36	6	0.0468983	-0.035212	-0.105805	0.248317	-0.551833	0.705156	0.0569873	0.0704797	0.013761	-0.0448901	-0.404199	-0.0268047	-0.594082	0.0209239	-0.205173	-0.0505367	0.162141	0.158264	-0.235881	-0.142961	-0.0287659	0.0673525	-0.0271992	0.351271	-0.491917	0.512585	-0.0497885	-0.418499	0.200664	-0.262043	0.262744	-0.295953	-0.23406	-0.282038	-0.288151	-0.0965462	0.045693
-35	-0.0633796	0.303569	36	6	0.0505948	-0.0755154	-0.0785952	0.0101368	-0.307209	0.587387	0.322296	0.125676	0.049739	-0.023959	-0.638288	-0.124824	-0.898317	-0.34342	-0.134683	-0.066152	0.314816	0.299712	-0.154996	-0.225505	0.0047351	0.114175	0.0228971	0.698509	-0.520714	-0.049878	-0.203077	-0.261341	0.142112	0.0252528	0.0976416	-0.13467	-0.0860869	-0.283116	-0.304067	-0.217371	0.0350319
-30	-0.047255	0.263581	36	6	0.0439302	-0.0686367	-0.183525	-0.023365	-0.521229	0.314713	0.71039	-0.131621	0.0263561	-0.0819745	0.142293	-0.0388093	-0.739237	-0.164856	-0.359062	-0.0048688	-0.118222	0.360352	-0.300573	0.150117	0.00492552	-0.412525	-0.0772655	0.0297175	0.122563	-0.226021	-0.345904	-0.105314	0.117874	-0.036396	0.235631	-0.105517	0.0745582	-0.220039	-0.102069	0.166865	0.209494
-25	-0.0661579	0.180651	36	6	0.0301085	-0.14715	-0.118764	0.0590956	-0.455825	0.0429843	-0.0125622	0.0357288	-0.0447103	-0.184755	0.330785	-2.80481e-05	-0.437723	0.108111	-0.203052	-0.204253	-0.0531446	-0.161068	-0.00231441	-0.072086	0.0510081	-0.0307153	-0.134077	0.17195	-0.353783	-0.212679	0.0587524	-0.241778	0.250641	-0.035486	-0.0952149	-0.442731	-0.111185	0.0391152	0.0597709	0.0851288	0.0803285
-20	-0.0324176	0.177911	36	6	0.0296518	0.0208851	-0.03519	-0.0392053	0.291951	-0.467155	0.333272	-0.0827301	0.00387218	0.0367371	0.281086	-0.0578259	-0.288841	-0.14394	-0.289512	-0.0467175	-0.0675437	0.0236703	-0.0886818	-0.0636972	-0.0219991	0.0359053	0.13769	0.0694728	0.175589	0.133945	-0.305161	-0.123039	0.0572045	0.023183	-0.256998	-0.336249	0.12589	-0.1633	0.0431433	-0.13315	0.050407
-15	0.0144236	0.162126	36	6	0.027021	0.0120127	0.004979	0.191881	-0.00149374	0.117574	0.207062	0.0686735	0.00580124	0.240687	0.367399	0.024673	0.241599	0.181099	0.116182	-0.00393432	-0.113669	0.264457	-0.330219	0.0438593	-0.0148514	-0.121843	-0.0677919	-0.200816	0.0515325	0.228924	0.0688526	-0.123859	-0.0554946	-0.0868927	0.027266	-0.275901	0.0834455	-0.227544	-0.14703	-0.149757	-0.107613
-10	-0.0201761	0.154329	36	6	0.0257215	-0.0255278	0.0047684	-0.0997628	-0.282667	0.267091	-0.1428	-0.0964044	0.0276671	-0.132518	-0.151463	0.0547406	0.0807614	0.0258785	0.11697	0.0388488	-0.10659	-0.231645	0.119266	0.149654	-0.025896	-0.0221779	0.0901419	0.0594679	-0.155427	-0.26407	-0.119119	0.16415	0.0390385	-0.17329	0.375713	-0.372654	-0.0427699	0.0524526	-0.101844	0.110209	0.0434654
-5	0.0381701	0.242438	36	6	0.0404063	-0.00736996	0.0254426	-0.0529128	-0.00778933	0.0824906	-0.397535	0.110461	-0.0373405	-0.144907	-0.497021	-0.0215877	-0.0335194	-0.0630377	0.0563599	0.0118029	0.287803	-0.0564825	0.299636	-0.129816	0.0627464	0.108115	-0.16004	0.071875	-0.071695	-0.0987986	0.355427	0.082748	-0.0407483	0.237	-0.145981	0.984804	-0.166566	0.338392	0.205731	0.172697	0.0137408
0	1	0	36	6	0	1	1	1	1	1	1	1	1	1	1	1	1	1	1	1	1	1	1	1	1	1	1	1	1	1	1	1	1	1	1	1	1	1	1	1	1
5	0.699573	0.420277	36	6	0.0700462	0.741005	0.494188	1.61964	1.96002	0.558582	0.751609	0.779759	0.851518	0.479902	0.828153	0.703569	0.456748	0.798392	0.661553	1.15774	0.704717	0.989374	1.26914	0.0511691	0.192928	0.0700345	0.320207	0.743623	0.504352	0.327527	0.687543	-0.119264	0.756369	0.736007	1.22736	0.327389	0.762069	1.24153	0.431602	0.578102	0.540475
10	0.460098	0.376821	36	6	0.0628035	0.78061	0.342435	1.00364	1.24226	0.607523	0.149664	0.4758	0.783055	0.381191	0.622982	0.539001	0.352516	-0.0612421	0.338409	0.723081	0.665651	0.496159	0.59244	-0.305319	0.0376649	0.00396673	0.364188	0.610947	0.356551	0.293163	0.672988	-0.576019	0.74199	0.682299	0.861508	-0.0855939	0.982127	0.762502	0.223544	0.658694	0.243135
15	0.290917	0.408779	36	6	0.0681299	0.476071	0.21999	1.08244	0.760214	0.219737	-0.127795	0.212564	0.470603	0.52589	-0.95703	0.223534	0.659729	-0.773603	0.319651	0.897599	0.311006	0.508621	0.784501	-0.252983	0.0737026	0.461385	0.455236	0.00416427	0.244586	0.238292	0.688229	-0.289027	0.324156	0.304305	0.287486	0.125746	0.640527	0.536515	0.245556	0.326609	0.244793
20	0.254982	0.420634	36	6	0.0701057	0.0429451	0.115763	1.05049	0.115179	0.536626	-0.239806	0.350437	0.469554	0.716589	-0.820136	-0.0966819	0.139123	-0.609503	0.356926	0.00267479	0.459851	0.577755	1.04934	0.060901	0.0166774	0.189272	-0.00273566	0.0243587	0.0625914	0.109443	0.656323	-0.607645	0.58657	0.47057	0.616156	0.223946	0.615034	0.77606	0.521773	0.465086	0.177832
25	0.178945	0.38726	36	6	0.0645434	0.244775	0.000626543	0.664789	-0.0693753	0.567785	-0.417909	0.133754	0.245689	0.534168	-0.400842	-0.18249	0.228315	-0.860191	-0.191687	-0.179523	0.38988	0.960645	0.762937	0.0407107	-0.0100568	-0.025945	0.070625	-0.180885	0.199271	-0.0634877	0.610692	-0.301795	0.270992	0.455064	0.573674	0.216775	0.642371	0.593584	0.39288	0.436617	0.0895806
30	0.137533	0.354757	36	6	0.0591262	-0.00304055	0.124973	0.507848	-0.0587661	0.303155	-0.447213	0.208608	0.423359	0.378177	0.0697777	-0.328565	0.0515592	-1.10031	-0.0713155	0.0831894	0.424836	0.550436	0.830677	-0.130103	0.0619031	0.117267	0.34539	-0.0662654	0.226817	-0.14321	0.611702	-0.177165	0.021373	0.604502	0.577468	-0.0360192	0.31797	0.21457	0.112464	0.377221	-0.032105
35	0.140851	0.423113	36	6	0.0705189	0.0546801	0.108771	0.336912	-0.214815	0.338113	-1.0213	0.36184	0.375311	0.297175	0.163447	-0.0817977	0.213768	-1.23042	0.196369	0.240508	0.443707	0.201423	1.11229	-0.0332467	-0.0232096	0.237835	0.224691	-0.100609	0.300741	-0.209035	0.556638	-0.334192	-0.132279	0.193908	0.310024	0.103185	0.914106	0.349484	0.225323	0.5241	0.0671705
40	0.14561	0.441128	36	6	0.0735213	0.243394	0.160699	0.00905845	0.0118844	0.141741	-0.306469	0.129188	0.53901	0.102267	-1.18559	-0.119083	0.220174	-1.05754	0.21534	0.359716	0.354785	0.279805	1.01639	-0.145361	-0.0265761	0.583017	0.0180703	0.123958	-0.187477	-0.243213	0.517103	-0.230043	-0.0207808	0.0721809	0.553897	0.261927	0.662927	0.848755	0.26586	0.73416	0.338785
45	0.231345	0.460343	36	6	0.0767238	0.3885	0.3469	0.134271	-0.0448633	0.382774	-1.1316	0.357984	0.435758	0.355427	0.0848977	0.0884171	0.37017	-1.23657	0.245676	-0.00466565	0.406425	0.759869	0.427788	0.257871	0.154884	0.0170288	0.462551	0.44926	-0.305073	-0.0745442	0.86711	-0.102803	0.25698	0.293813	0.632474	0.516329	0.453303	1.39196	0.244892	0.334913	0.110333
50	0.141359	0.447704	36	6	0.0746173	0.168085	0.247937	0.0417935	-0.115456	0.510443	-0.854574	0.367735	0.32316	0.418553	0.828798	-0.256238	0.159712	-1.11224	-0.134926	0.219326	0.466068	0.384686	0.72255	0.102184	0.0298303	-0.4841	0.410686	-0.0437744	-0.0884945	-0.194931	0.971287	-0.0367623	0.0640271	0.0319441	0.168993	-0.298043	0.212607	1.14777	0.00854802	0.593	0.108737
55	0.148718	0.507943	36	6	0.0846572	0.15823	0.295056	-0.230224	-0.0701331	0.0811707	-0.730211	0.354194	0.497422	0.319328	-0.951707	-0.0208211	0.612851	-1.49478	0.0216	0.290008	0.379232	0.765248	0.0369257	-0.13193	0.277796	-0.492781	0.276377	0.606301	0.287195	0.284186	0.94104	0.0366146	0.188153	-0.115585	0.359339	0.145974	0.368891	1.26732	0.00829896	0.733016	0.000261606
60	0.176185	0.446889	36	6	0.0744814	0.256738	0.284407	-0.0257375	0.103637	0.853211	-0.853466	0.402907	0.509306	0.310036	-0.136242	-0.225797	0.502298	-1.10832	-0.0610117	0.473669	0.0695091	0.162232	0.183454	-0.453433	0.119275	-0.147004	0.426636	0.0824078	0.155474	0.0978103	1.19989	-0.0218604	0.11704	0.0907915	0.38687	-0.02814	0.477562	1.16038	0.115228	0.649444	0.213442
65	0.14948	0.459651	36	6	0.0766085	0.105237	0.206421	-0.261497	0.600434	0.367703	-1.079	0.405988	0.464741	0.494069	-0.364263	-0.213456	0.905452	-0.934643	-0.108924	0.235971	-0.0199543	0.194241	0.338484	-0.374015	0.0779463	-0.287964	0.327552	-0.175289	0.180595	0.120706	0.988078	0.0397328	0.913007	0.0726269	-0.138199	0.326698	0.355856	0.982305	0.0942358	0.49066	0.0497336
70	0.106964	0.477229	36	6	0.0795382	0.448072	0.15549	-0.181073	0.190172	0.520217	-1.02465	0.338259	0.242514	0.330662	-0.514243	-0.201507	0.344781	-1.49853	-0.394095	0.094173	0.34929	0.152197	0.513289	-0.322185	0.222743	-0.257213	0.0681966	0.197846	-0.131901	0.232301	1.11552	-0.01674	0.652361	0.101658	0.211141	-0.0878612	0.241359	0.914914	0.110804	0.371276	0.361475
75	0.0930143	0.467334	36	6	0.0778889	0.127468	0.201233	-0.233027	-0.0828117	0.16318	-0.689293	0.326147	0.131677	0.132448	0.120901	-0.316074	0.839634	-1.32462	-0.208234	0.496557	0.317885	0.255012	0.367739	-0.279471	0.161454	-0.043245	-1.04277	0.0670442	0.100148	-0.0066607	1.21712	-0.180578	0.606971	-0.0849299	0.348154	0.183586	0.217198	0.711156	0.0952676	0.357677	0.294576
80	0.0885551	0.498466	35	5.91608	0.0842562	0.0357247	0.295063	-0.0433991	-0.12044	0.373517	-0.892067	0.352077	0.223308	0.00356954	-0.562654	-0.430623	0.901745	-1.34557	-0.189869	0.325275		0.375995	0.262018	-0.482232	0.320764	-0.0505131	-0.405035	0.414494	0.143554	-0.144178	1.21872	-0.149675	0.83332	0.182774	0.358726	-0.2782	-0.0312	0.80159	0.170376	0.344007	0.288463
85	0.113335	0.394788	35	5.91608	0.0667313	0.0783209	0.175673	-0.0958326	0.522789	0.399183	-1.00415	0.480942	0.232195	0.253965	-0.0434193	-0.458484	0.586048	-0.867673	0.0374495	0.299881		0.0134381	0.156911	-0.194064	0.0807143	0.00853231	-0.437893	0.358425	0.162528	0.0390479	1.00184	0.0174621	0.611675	0.200439	0.00799152	0.06551	-0.118871	0.620149	0.0638863	0.445231	0.266872
90	0.097615	0.46642	35	5.91608	0.0788394	0.0172251	0.234999	-0.334348	0.306407	0.336776	-0.981555	0.538631	0.242084	0.112809	-0.454136	-0.768827	0.475024	-1.48886	0.0536021	0.174444		0.490747	0.0676913	-0.0250561	0.0827069	0.14337	-0.0114298	0.119022	0.290698	-0.140204	0.917485	-0.0446071	0.445946	0.300041	0.65663	0.314638	-0.130013	0.342111	0.667745	0.31928	0.145445
95	0.0729358	0.500512	33	5.74456	0.0871279	0.0642361	0.13179	-0.424453	0.0509403	0.131075	-1.03546	0.208796	0.075772	0.226631	-0.496919	-0.540983	0.632669	-1.47004	-0.00685653	-0.0546809		0.808112	0.127432	-0.477718	0.0493079	-0.247324	-0.183814	0.674091	0.190887	-0.0250265	0.775559	0.0860632	0.406678	0.218264	0.615654	0.208429		0.479182		0.64316	0.565423
100	0.100807	0.507235	33	5.74456	0.0882982	0.164126	0.0632388	0.0657337	-0.0840942	0.400663	-1.28218	0.221196	0.0224886	0.157643	-0.705684	-0.455174	0.633226	-1.37583	0.254616	0.259035		0.582805	0.424824	-0.196816	0.0172351	-0.0852566	-0.15923	0.297472	0.455643	0.350855	0.750706	-0.34829	0.259049	0.187699	0.985356	0.239801		0.0647556		0.656731	0.504285
105	0.0916867	0.487322	36	6	0.0812203	0.334511	0.0719577	-0.271538	0.180612	0.196479	-1.0074	0.416005	-0.0904647	0.0632656	-0.791421	-0.499135	0.668834	-0.632481	-0.0858619	0.627466	0.357693	0.563948	0.542012	-0.147805	0.0609578	-0.274001	-0.283737	0.594317	0.0937346	0.0844477	1.21418	-0.593842	0.197645	0.106458	0.439366	-0.127515	0.758218	0.386349	-0.724275	0.328318	0.543428
110	0.169136	0.5384	36	6	0.0897333	0.19755	0.15987	-0.503607	0.349573	0.378832	-1.12237	0.307785	-0.102685	0.138254	-0.600725	-0.289167	0.599589	-0.83206	0.766408	0.219489	0.357693	0.279641	1.30578	-0.284535	0.0901131	0.111698	-0.390825	0.740218	0.110675	0.219638	1.30791	-0.117689	0.372281	0.221619	0.584636	-0.164225	0.758218	0.663419	-0.724275	0.509033	0.471131
115	0.106354	0.589514	36	6	0.0982523	0.192737	0.0875634	-0.749119	0.292475	-0.125974	-1.02496	0.368234	-0.0289407	0.255104	-0.996017	-0.605269	0.857138	-1.24036	1.22159	0.17653	0.357693	0.548402	0.731417	-0.373596	0.0226146	-0.0640461	-0.131829	0.641542	0.124174	0.532351	0.920804	-0.243337	0.269675	0.139129	1.16284	-0.164225	0.758218	0.173193	-0.724275	0.275672	0.191602
120	0.121005	0.552309	36	6	0.0920515	-0.0264535	0.122222	-0.673225	0.549428	0.133519	-1.09686	0.617674	-0.163348	0.178019	-0.811321	-0.416917	0.665428	-0.987846	1.07697	0.13529	0.357693	0.145179	0.804247	-0.121406	-0.129174	-0.334787	0.0511981	0.78681	-0.0280695	0.799685	0.881413	-0.130752	0.275563	0.0121379	0.929875	-0.164225	0.758218	0.392071	-0.724275	0.300583	0.191602
125	0.145587	0.512338	36	6	0.0853897	-0.00323993	0.147101	-0.404826	0.146861	-0.00474432	-0.458894	0.5378	-0.0970011	0.698644	-0.792574	-0.265307	0.609894	-1.06832	0.766984	0.116086	0.357693	0.111169	0.805841	0.0432428	-0.180044	-0.122539	-0.428749	0.552212	0.26711	0.716812	0.789537	-0.402662	0.368278	0.277148	1.17849	-0.164225	0.758218	0.614075	-0.724275	0.303718	0.191602
130	0.11162	0.619702	36	6	0.103284	-0.142564	0.0670507	-0.767931	-0.0605732	-0.266627	-1.38875	0.347146	-0.0592064	0.5891	-0.697209	-0.143204	1.2716	-0.920078	0.579214	0.248566	0.357693	0.218313	0.447506	-0.147166	-0.0466454	0.266948	-0.388486	0.171527	0.324548	0.708227	0.887834	-0.401497	-0.236921	-0.00802505	0.857603	-0.164225	0.758218	1.715	-0.724275	0.573992	0.191602
135	0.100545	0.593834	36	6	0.0989723	-0.240389	0.0966053	-0.561672	0.00174149	0.160308	-1.24327	0.257377	-0.0680932	0.28755	-1.04568	0.0607616	0.763533	-1.07756	0.284648	0.491884	0.357693	0.581165	-0.190124	0.376172	-0.0477607	0.0359667	-0.0206036	0.555749	-0.0885258	0.764601	1.03445	-0.455196	-0.236921	0.1162	0.580592	-0.164225	0.758218	1.715	-0.724275	0.312092	0.191602
140	0.150872	0.591743	36	6	0.0986238	0.0567594	0.0941552	-0.718373	0.0486669	0.255462	-1.05715	0.433757	0.367079	0.091822	-0.534584	0.0933348	1.21031	-0.667229	0.318469	0.259035	0.357693	0.796634	0.0776201	-0.571668	0.0404804	0.0551299	-0.305112	0.829443	-0.518665	0.621977	1.09004	-0.254185	-0.236921	0.371129	0.619977	-0.164225	0.758218	1.715	-0.724275	0.42998	0.191602
145	0.0742526	0.607434	36	6	0.101239	-0.0470182	-0.0304935	-0.910638	-0.456088	0.225926	-0.851519	0.391493	0.367079	0.141462	-1.01466	-0.398629	0.876485	-1.06386	0.478904	0.0481124	0.357693	0.396329	-0.096485	-0.191774	-0.0366481	0.00910557	-0.401288	0.520323	-0.438922	0.926701	1.07122	0.0411606	-0.236921	0.403032	0.560927	-0.164225	0.758218	1.715	-0.724275	0.255761	0.191602
150	0.130127	0.582324	36	6	0.0970539	-0.0227365	-0.03625	-0.82336	-0.648715	-0.0175148	-0.953527	0.604254	0.367079	0.242326	-0.354838	-0.133855	1.08351	-0.999285	0.754923	0.183938	0.357693	0.560176	-0.0827804	0.0285129	0.108067	0.0165579	-0.063235	0.207323	-0.510625	0.715206	0.926701	0.452816	-0.236921	0.417842	0.475126	-0.164225	0.758218	1.715	-0.724275	0.28985	0.191602
155	0.101804	0.592071	36	6	0.0986785	-0.0262969	-0.0237753	-1.29198	-0.648715	0.128846	-0.815368	0.525433	0.367079	0.382122	-0.651035	-0.00748885	0.783415	-0.959482	0.368957	0.064581	0.357693	0.390327	0.266101	0.160553	0.101362	0.0132617	0.225951	0.486771	-0.84394	0.764436	0.848714	0.17769	-0.236921	0.397662	0.322576	-0.164225	0.758218	1.715	-0.724275	0.260082	0.191602
160	0.110494	0.566331	36	6	0.0943885	-0.0377897	-0.0616908	-0.702437	-0.648715	-0.0496727	-0.55392	0.400901	0.367079	0.255382	-1.03361	-0.208276	0.73853	-0.708562	0.638975	0.064581	0.357693	0.350021	0.32657	-0.018693	0.05651	0.031524	0.488724	0.525603	-0.872408	0.790193	0.848714	0.202225	-0.236921	0.241175	0.484136	-0.164225	0.758218	1.715	-0.724275	0.165622	0.191602
165	0.0764245	0.5875	36	6	0.0979167	0.133763	0.0209918	-0.8236	-0.648715	-0.135195	-0.466144	0.206957	0.367079	0.128615	-1.16763	-0.460279	0.636482	-1.05405	0.794441	0.064581	0.357693	0.453557	-0.0620276	0.224448	0.311495	-0.0233653	0.215488	0.491787	-0.750854	0.62523	0.848714	-0.147164	-0.236921	0.396894	0.303106	-0.164225	0.758218	1.715	-0.724275	0.369581	0.191602
170	0.0969823	0.586111	36	6	0.0976852	-0.164496	-0.0654045	-0.93556	-0.648715	-0.372982	-0.604035	0.617873	0.367079	0.243326	-0.704498	-0.632925	0.836142	-0.750127	0.921843	0.064581	0.357693	0.392951	0.191956	0.153419	0.258951	0.112845	0.520862	0.37297	-0.806556	0.560826	0.848714	0.00692575	-0.236921	0.394146	0.312422	-0.164225	0.758218	1.715	-0.724275	0.101736	0.191602
175	0.0979838	0.57293	36	6	0.0954884	-0.172685	0.0450918	-1.18805	-0.648715	0.196247	-0.289854	0.533112	0.367079	0.259452	-0.654154	-0.702727	0.438644	-0.447433	0.792319	0.064581	0.357693	0.23881	-0.0246614	-0.0800564	0.0223289	-0.149113	0.571018	0.382024	-0.892884	0.725295	0.848714	0.433647	-0.236921	0.45567	0.242103	-0.164225	0.758218	1.715	-0.724275	0.264516	0.191602
180	0.113159	0.587312	36	6	0.0978853	-0.289807	0.0792235	-0.722184	-0.648715	0.0294826	-0.481652	0.532636	0.367079	-0.0285008	-0.837222	-0.683355	0.630698	-0.714846	0.831382	0.064581	0.357693	0.0316725	-0.198878	0.0788014	-0.0731687	0.0337965	1.26823	0.397124	-0.456285	0.678475	0.848714	0.501034	-0.236921	0.176565	0.443606	-0.164225	0.758218	1.715	-0.724275	0.318136	0.191602
185	0.0400478	0.588913	36	6	0.0981522	-0.314672	0.000500182	-0.733255	-0.648715	-0.131432	-0.847827	0.534664	0.367079	-0.0642935	-1.34612	-0.632046	0.633076	-0.473569	0.524028	0.064581	0.357693	0.457427	-0.630408	0.514664	-0.148604	0.0264671	0.601688	-0.0110673	-0.324939	0.538096	0.848714	0.0969277	-0.236921	0.263712	0.349995	-0.164225	0.758218	1.715	-0.724275	0.0299556	0.191602
190	0.0531357	0.54928	36	6	0.0915466	-0.290205	0.00707801	-0.919265	-0.648715	0.148394	-0.275387	0.52469	0.367079	-0.0851135	-1.17325	-0.636646	0.274465	0.137938	0.395141	0.064581	0.357693	0.457427	-0.258312	-0.0748382	-0.127134	0.220064	0.696244	-0.0182212	-0.678463	0.424771	0.848714	0.352688	-0.236921	0.187842	0.286649	-0.164225	0.758218	1.715	-0.724275	-0.192418	0.191602
195	0.14137	0.558771	36	6	0.0931285	-0.311169	0.0155513	-0.390759	-0.648715	0.175469	0.768157	0.367857	0.367079	0.277105	-1.30961	-0.529689	0.856131	0.0402434	0.628823	0.064581	0.357693	0.457427	-0.420335	0.239266	-0.195455	0.250815	0.505003	0.188923	-0.464215	0.46735	0.848714	0.290192	-0.236921	0.481026	0.454401	-0.164225	0.758218	1.715	-0.724275	-0.281935	0.191602
200	0.05431	0.58554	36	6	0.0975899	-0.165607	0.0476682	-0.716049	-0.648715	0.447215	0.768157	0.280304	0.367079	0.170199	-1.1324	-0.396086	0.799891	-0.243896	0.603852	0.064581	0.357693	0.457427	-0.46363	-0.360166	-0.199291	-0.16672	0.0373774	0.181083	-0.249325	0.345337	0.848714	-1.20454	-0.236921	0.458258	0.273901	-0.164225	0.758218	1.715	-0.724275	-0.146551	0.191602
205	0.0727129	0.595892	36	6	0.0993154	-0.388742	0.0769841	-0.869779	-0.648715	0.296431	0.768157	0.330358	0.367079	0.329648	-1.311	-0.370563	0.766339	-0.278811	0.70901	0.064581	0.357693	0.457427	0.171371	-0.135497	-0.112172	-0.16672	0.0373774	0.532149	-0.0108164	0.122188	0.848714	-1.20454	-0.236921	0.407636	-0.0177543	-0.164225	0.758218	1.715	-0.724275	-0.0497753	0.191602
210	0.020169	0.640371	36	6	0.106728	-0.20151	0.00928934	-1.07884	-0.648715	0.249006	0.768157	0.245276	0.367079	0.329648	-1.45216	-0.339766	0.970948	-0.272925	-0.763151	0.064581	0.357693	0.457427	-0.458931	-0.384891	-0.218149	-0.16672	0.0373774	0.367347	0.208437	0.790852	0.848714	-1.20454	-0.236921	0.198173	0.00411431	-0.164225	0.758218	1.715	-0.724275	0.102866	0.191602
215	-0.0115286	0.634883	36	6	0.105814	-0.20151	-0.00263078	-1.45309	-0.648715	0.532042	0.768157	0.225097	0.367079	0.329648	-1.14328	-0.277723	0.51706	-0.627127	-0.763151	0.064581	0.357693	0.457427	-0.292294	-0.467898	-0.0661094	-0.16672	0.0373774	0.239027	-0.441127	0.532928	0.848714	-1.20454	-0.236921	0.26116	0.350135	-0.164225	0.758218	1.715	-0.724275	-0.0866328	0.191602
220	-0.0161517	0.656378	36	6	0.109396	-0.20151	-0.0252214	-1.36562	-0.648715	0.585906	0.768157	0.0350085	0.367079	0.329648	-1.62207	-0.00339382	0.455506	-0.672184	-0.763151	0.064581	0.357693	0.457427	-0.24925	-0.386058	0.000498163	-0.16672	0.0373774	-0.0138127	-0.348871	0.70032	0.848714	-1.20454	-0.236921	0.397216	0.163498	-0.164225	0.758218	1.715	-0.724275	-0.0183687	0.191602
225	-0.0140027	0.68303	36	6	0.113838	-0.20151	0.292613	-1.49131	-0.648715	0.398291	0.768157	0.480665	0.367079	0.329648	-2.03225	-0.277424	0.094452	-0.572494	-0.763151	0.064581	0.357693	0.457427	-0.15315	0.0137611	-0.0459041	-0.16672	0.0373774	0.234143	-0.310673	0.392652	0.848714	-1.20454	-0.236921	0.286712	0.298671	-0.164225	0.758218	1.715	-0.724275	0.101708	0.191602
230	-0.0236062	0.658435	36	6	0.109739	-0.20151	0.292613	-1.32054	-0.648715	0.0436799	0.768157	0.253609	0.367079	0.329648	-1.56407	-0.404837	-0.391338	-1.0633	-0.763151	0.064581	0.357693	0.457427	0.0632163	-0.0950945	0.0112571	-0.16672	0.0373774	0.31141	-0.241895	0.319868	0.848714	-1.20454	-0.236921	0.284338	0.654203	-0.164225	0.758218	1.715	-0.724275	0.211616	0.191602
235	-0.0317571	0.70406	36	6	0.117343	-0.20151	0.292613	-1.42107	-0.648715	0.30114	0.768157	0.216586	0.367079	0.329648	-1.86332	-0.516693	-0.391338	-1.31076	-0.763151	0.064581	0.357693	0.457427	0.205633	0.325113	0.0534701	-0.16672	0.0373774	0.317904	-0.163435	0.705323	0.848714	-1.20454	-0.236921	0.337601	0.168966	-0.164225	0.758218	1.715	-0.724275	-0.186431	0.191602
240	-0.0290975	0.668817	36	6	0.11147	-0.20151	0.292613	-1.48865	-0.648715	0.521251	0.768157	0.35702	0.367079	0.329648	-1.63611	-0.552146	-0.391338	-0.796015	-0.763151	0.064581	0.357693	0.457427	-0.187971	0.325113	0.123907	-0.16672	0.0373774	-0.00935147	-0.264483	0.386598	0.848714	-1.20454	-0.236921	0.351305	0.321739	-0.164225	0.758218	1.715	-0.724275	-0.186431	0.191602
245	-0.0163322	0.673128	36	6	0.112188	-0.20151	0.292613	-1.16487	-0.648715	0.588724	0.768157	0.238284	0.367079	0.329648	-2.06364	-0.34358	-0.391338	-0.556633	-0.763151	0.064581	0.357693	0.457427	-0.186376	0.325113	0.0474717	-0.16672	0.0373774	0.0832789	-0.0847248	0.290816	0.848714	-1.20454	-0.236921	0.534146	0.203749	-0.164225	0.758218	1.715	-0.724275	-0.186431	0.191602
250	-0.034654	0.648761	36	6	0.108127	-0.20151	0.292613	-1.42004	-0.648715	0.666078	0.768157	0.498849	0.367079	0.329648	-1.3311	-0.775708	-0.391338	-0.646779	-0.763151	0.064581	0.357693	0.457427	-0.0705301	0.325113	0.0167454	-0.16672	0.0373774	-0.168346	-0.100273	-0.277556	0.848714	-1.20454	-0.236921	0.426782	0.108939	-0.164225	0.758218	1.715	-0.724275	-0.186431	0.191602
255	0.00320786	0.680261	36	6	0.113377	-0.20151	0.292613	-1.08217	-0.648715	1.51774	0.768157	0.337904	0.367079	0.329648	-1.49993	-0.455399	-0.391338	-0.83226	-0.763151	0.064581	0.357693	0.457427	0.187313	0.325113	0.0629981	-0.16672	0.0373774	0.116118	-0.36043	-0.277556	0.848714	-1.20454	-0.236921	0.480348	0.0954101	-0.164225	0.758218	1.715	-0.724275	-0.186431	0.191602
260	-0.0219827	0.65156	36	6	0.108593	-0.20151	0.292613	-1.05632	-0.648715	0.782189	0.768157	0.541656	0.367079	0.329648	-1.65689	-0.388607	-0.391338	-0.793255	-0.763151	0.064581	0.357693	0.457427	-0.217002	0.325113	-0.00576543	-0.16672	0.0373774	-0.111828	-0.0598697	-0.277556	0.848714	-1.20454	-0.236921	0.443751	0.182717	-0.164225	0.758218	1.715	-0.724275	-0.186431	0.191602
265	-0.00257149	0.674898	36	6	0.112483	-0.20151	0.292613	-1.16667	-0.648715	0.810762	0.768157	0.644335	0.367079	0.329648	-1.85227	-0.557756	-0.391338	-0.55896	-0.763151	0.064581	0.357693	0.457427	0.459057	0.325113	-0.102426	-0.16672	0.0373774	0.113716	0.131901	-0.277556	0.848714	-1.20454	-0.236921	0.407333	0.0305575	-0.164225	0.758218	1.715	-0.724275	-0.186431	0.191602
270	0.0454136	0.62773	36	6	0.104622	-0.20151	0.292613	-1.04805	-0.648715	0.980934	0.768157	0.680981	0.367079	0.329648	-0.812338	-0.510766	-0.391338	-0.690672	-0.763151	0.064581	0.357693	0.457427	-0.0197389	0.325113	-0.0756443	-0.16672	0.0373774	0.0590456	0.343944	-0.277556	0.848714	-1.20454	-0.236921	0.795158	0.384193	-0.164225	0.758218	1.715	-0.724275	-0.186431	0.191602
275	-0.0147271	0.638915	36	6	0.106486	-0.20151	0.292613	-1.04805	-0.648715	0.982164	0.768157	0.504124	0.367079	0.329648	-1.34591	-0.742686	-0.391338	-0.584963	-0.763151	0.064581	0.357693	0.457427	-0.156562	0.325113	-0.110607	-0.16672	0.0373774	0.0480376	0.122469	-0.277556	0.848714	-1.20454	-0.236921	-0.147435	0.401403	-0.164225	0.758218	1.715	-0.724275	-0.186431	0.191602
280	-0.00109883	0.626039	36	6	0.10434	-0.20151	0.292613	-1.04805	-0.648715	1.02863	0.768157	0.479479	0.367079	0.329648	-1.19285	-0.551641	-0.391338	-0.574323	-0.763151	0.064581	0.357693	0.457427	0.0888915	0.325113	-0.122176	-0.16672	0.0373774	0.0794248	-0.0563972	-0.277556	0.848714	-1.20454	-0.236921	-0.147435	0.429046	-0.164225	0.758218	1.715	-0.724275	-0.186431	0.191602
285	0.0168768	0.685285	36	6	0.114214	-0.20151	0.292613	-1.04805	-0.648715	0.850696	0.768157	0.360865	0.367079	0.329648	-0.96798	-0.725652	-0.391338	0.312512	-0.763151	0.064581	0.357693	0.457427	0.271164	0.325113	-0.608961	-0.16672	0.0373774	0.769757	-1.19498	-0.277556	0.848714	-1.20454	-0.236921	-0.147435	1.18778	-0.164225	0.758218	1.715	-0.724275	-0.186431	0.191602
290	-0.0133882	0.750166	36	6	0.125028	-0.20151	0.292613	-1.04805	-0.648715	0.70949	0.768157	0.619114	0.367079	0.329648	-1.94051	-0.959704	-0.391338	0.312512	-0.763151	0.064581	0.357693	0.457427	0.271164	0.325113	-0.608961	-0.16672	0.0373774	0.769757	-1.19498	-0.277556	0.848714	-1.20454	-0.236921	-0.147435	1.18778	-0.164225	0.758218	1.715	-0.724275	-0.186431	0.191602
295	-0.00186108	0.700617	36	6	0.11677	-0.20151	0.292613	-1.04805	-0.648715	0.703943	0.768157	0.321404	0.367079	0.329648	-1.28028	-0.901701	-0.391338	0.312512	-0.763151	0.064581	0.357693	0.457427	0.271164	0.325113	-0.608961	-0.16672	0.0373774	0.769757	-1.19498	-0.277556	0.848714	-1.20454	-0.236921	-0.147435	1.18778	-0.164225	0.758218	1.715	-0.724275	-0.186431	0.191602
300	0.00381477	0.701275	36	6	0.116879	-0.20151	0.292613	-1.04805	-0.648715	0.813384	0.768157	0.332818	0.367079	0.329648	-1.28323	-0.815275	-0.391338	0.312512	-0.763151	0.064581	0.357693	0.457427	0.271164	0.325113	-0.608961	-0.16672	0.0373774	0.769757	-1.19498	-0.277556	0.848714	-1.20454	-0.236921	-0.147435	1.18778	-0.164225	0.758218	1.715	-0.724275	-0.186431	0.191602
305	0.0233627	0.653435	36	6	0.108906	-0.20151	0.292613	-1.04805	-0.648715	0.489058	0.768157	0.251504	0.367079	0.329648	-0.348193	-0.640947	-0.391338	0.312512	-0.763151	0.064581	0.357693	0.457427	0.271164	0.325113	-0.608961	-0.16672	0.0373774	0.769757	-1.19498	-0.277556	0.848714	-1.20454	-0.236921	-0.147435	1.18778	-0.164225	0.758218	1.715	-0.724275	-0.186431	0.191602
310	-0.0152262	0.705753	36	6	0.117625	-0.20151	0.292613	-1.04805	-0.648715	0.303922	0.768157	0.355368	0.367079	0.329648	-1.62557	-0.6715	-0.391338	0.312512	-0.763151	0.064581	0.357693	0.457427	0.271164	0.325113	-0.608961	-0.16672	0.0373774	0.769757	-1.19498	-0.277556	0.848714	-1.20454	-0.236921	-0.147435	1.18778	-0.164225	0.758218	1.715	-0.724275	-0.186431	0.191602
315	-0.0121981	0.707344	36	6	0.117891	-0.20151	0.292613	-1.04805	-0.648715	0.282662	0.768157	0.457981	0.367079	0.329648	-1.64608	-0.623332	-0.391338	0.312512	-0.763151	0.064581	0.357693	0.457427	0.271164	0.325113	-0.608961	-0.16672	0.0373774	0.769757	-1.19498	-0.277556	0.848714	-1.20454	-0.236921	-0.147435	1.18778	-0.164225	0.758218	1.715	-0.724275	-0.186431	0.191602
320	-0.00744924	0.685576	36	6	0.114263	-0.20151	0.292613	-1.04805	-0.648715	0.556317	0.768157	0.0871903	0.367079	0.329648	-0.959335	-1.04198	-0.391338	0.312512	-0.763151	0.064581	0.357693	0.457427	0.271164	0.325113	-0.608961	-0.16672	0.0373774	0.769757	-1.19498	-0.277556	0.848714	-1.20454	-0.236921	-0.147435	1.18778	-0.164225	0.758218	1.715	-0.724275	-0.186431	0.191602
325	-0.0215488	0.701871	36	6	0.116978	-0.20151	0.292613	-1.04805	-0.648715	0.252484	0.768157	0.144846	0.367079	0.329648	-1.62353	-0.639189	-0.391338	0.312512	-0.763151	0.064581	0.357693	0.457427	0.271164	0.325113	-0.608961	-0.16672	0.0373774	0.769757	-1.19498	-0.277556	0.848714	-1.20454	-0.236921	-0.147435	1.18778	-0.164225	0.758218	1.715	-0.724275	-0.186431	0.191602
330	-0.0125457	0.671255	36	6	0.111876	-0.20151	0.292613	-1.04805	-0.648715	0.280183	0.768157	-0.0651441	0.367079	0.329648	-0.982219	-0.7741	-0.391338	0.312512	-0.763151	0.064581	0.357693	0.457427	0.271164	0.325113	-0.608961	-0.16672	0.0373774	0.769757	-1.19498	-0.277556	0.848714	-1.20454	-0.236921	-0.147435	1.18778	-0.164225	0.758218	1.715	-0.724275	-0.186431	0.191602
335	-0.0198568	0.677474	36	6	0.112912	-0.20151	0.292613	-1.04805	-0.648715	-0.0822587	0.768157	0.215401	0.367079	0.329648	-1.0649	-0.872718	-0.391338	0.312512	-0.763151	0.064581	0.357693	0.457427	0.271164	0.325113	-0.608961	-0.16672	0.0373774	0.769757	-1.19498	-0.277556	0.848714	-1.20454	-0.236921	-0.147435	1.18778	-0.164225	0.758218	1.715	-0.724275	-0.186431	0.191602
340	-0.0132173	0.674548	36	6	0.112425	-0.20151	0.292613	-1.04805	-0.648715	-0.0822587	0.768157	0.236411	0.367079	0.329648	-1.22126	-0.49835	-0.391338	0.312512	-0.763151	0.064581	0.357693	0.457427	0.271164	0.325113	-0.608961	-0.16672	0.0373774	0.769757	-1.19498	-0.277556	0.848714	-1.20454	-0.236921	-0.147435	1.18778	-0.164225	0.758218	1.715	-0.724275	-0.186431	0.191602
345	-0.000201833	0.662858	36	6	0.110476	-0.20151	0.292613	-1.04805	-0.648715	-0.0822587	0.768157	0.389211	0.367079	0.329648	-0.9314	-0.472452	-0.391338	0.312512	-0.763151	0.064581	0.357693	0.457427	0.271164	0.325113	-0.608961	-0.16672	0.0373774	0.769757	-1.19498	-0.277556	0.848714	-1.20454	-0.236921	-0.147435	1.18778	-0.164225	0.758218	1.715	-0.724275	-0.186431	0.191602
350	-0.00077266	0.660708	36	6	0.110118	-0.20151	0.292613	-1.04805	-0.648715	-0.0822587	0.768157	0.366937	0.367079	0.329648	-0.812847	-0.589282	-0.391338	0.312512	-0.763151	0.064581	0.357693	0.457427	0.271164	0.325113	-0.608961	-0.16672	0.0373774	0.769757	-1.19498	-0.277556	0.848714	-1.20454	-0.236921	-0.147435	1.18778	-0.164225	0.758218	1.715	-0.724275	-0.186431	0.191602
355	-0.0201874	0.695458	36	6	0.11591	-0.20151	0.292613	-1.04805	-0.648715	-0.0822587	0.768157	0.486382	0.367079	0.329648	-1.33917	-0.881338	-0.391338	0.312512	-0.763151	0.064581	0.357693	0.457427	0.271164	0.325113	-0.608961	-0.16672	0.0373774	0.769757	-1.19498	-0.277556	0.848714	-1.20454	-0.236921	-0.147435	1.18778	-0.164225	0.758218	1.715	-0.724275	-0.186431	0.191602
360	-0.0246451	0.706875	36	6	0.117813	-0.20151	0.292613	-1.04805	-0.648715	-0.0822587	0.768157	0.474293	0.367079	0.329648	-1.59889	-0.770005	-0.391338	0.312512	-0.763151	0.064581	0.357693	0.457427	0.271164	0.325113	-0.608961	-0.16672	0.0373774	0.769757	-1.19498	-0.277556	0.848714	-1.20454	-0.236921	-0.147435	1.18778	-0.164225	0.758218	1.715	-0.724275	-0.186431	0.191602
365	-0.0299067	0.724696	36	6	0.120783	-0.20151	0.292613	-1.04805	-0.648715	-0.0822587	0.768157	0.508889	0.367079	0.329648	-1.86959	-0.723315	-0.391338	0.312512	-0.763151	0.064581	0.357693	0.457427	0.271164	0.325113	-0.608961	-0.16672	0.0373774	0.769757	-1.19498	-0.277556	0.848714	-1.20454	-0.236921	-0.147435	1.18778	-0.164225	0.758218	1.715	-0.724275	-0.186431	0.191602
370	-0.0199427	0.698347	36	6	0.116391	-0.20151	0.292613	-1.04805	-0.648715	-0.0822587	0.768157	0.416304	0.367079	0.329648	-1.56109	-0.580531	-0.391338	0.312512	-0.763151	0.064581	0.357693	0.457427	0.271164	0.325113	-0.608961	-0.16672	0.0373774	0.769757	-1.19498	-0.277556	0.848714	-1.20454	-0.236921	-0.147435	1.18778	-0.164225	0.758218	1.715	-0.724275	-0.186431	0.191602
375	-0.0116445	0.671397	36	6	0.111899	-0.20151	0.292613	-1.04805	-0.648715	-0.0822587	0.768157	0.269943	0.367079	0.329648	-1.10698	-0.589544	-0.391338	0.312512	-0.763151	0.064581	0.357693	0.457427	0.271164	0.325113	-0.608961	-0.16672	0.0373774	0.769757	-1.19498	-0.277556	0.848714	-1.20454	-0.236921	-0.147435	1.18778	-0.164225	0.758218	1.715	-0.724275	-0.186431	0.191602
380	-0.0166485	0.678185	36	6	0.113031	-0.20151	0.292613	-1.04805	-0.648715	-0.0822587	0.768157	0.293402	0.367079	0.329648	-1.15037	-0.749755	-0.391338	0.312512	-0.763151	0.064581	0.357693	0.457427	0.271164	0.325113	-0.608961	-0.16672	0.0373774	0.769757	-1.19498	-0.277556	0.848714	-1.20454	-0.236921	-0.147435	1.18778	-0.164225	0.758218	1.715	-0.724275	-0.186431	0.191602
385	-0.0335563	0.698446	36	6	0.116408	-0.20151	0.292613	-1.04805	-0.648715	-0.0822587	0.768157	0.123249	0.367079	0.329648	-1.50735	-0.8313	-0.391338	0.312512	-0.763151	0.064581	0.357693	0.457427	0.271164	0.325113	-0.608961	-0.16672	0.0373774	0.769757	-1.19498	-0.277556	0.848714	-1.20454	-0.236921	-0.147435	1.18778	-0.164225	0.758218	1.715	-0.724275	-0.186431	0.191602
390	-0.0332213	0.708027	36	6	0.118004	-0.20151	0.292613	-1.04805	-0.648715	-0.0822587	0.768157	0.273744	0.367079	0.329648	-1.62987	-0.847212	-0.391338	0.312512	-0.763151	0.064581	0.357693	0.457427	0.271164	0.325113	-0.608961	-0.16672	0.0373774	0.769757	-1.19498	-0.277556	0.848714	-1.20454	-0.236921	-0.147435	1.18778	-0.164225	0.758218	1.715	-0.724275	-0.186431	0.191602
395	-0.0215292	0.680356	36	6	0.113393	-0.20151	0.292613	-1.04805	-0.648715	-0.0822587	0.768157	0.159884	0.367079	0.329648	-1.26241	-0.679896	-0.391338	0.312512	-0.763151	0.064581	0.357693	0.457427	0.271164	0.325113	-0.608961	-0.16672	0.0373774	0.769757	-1.19498	-0.277556	0.848714	-1.20454	-0.236921	-0.147435	1.18778	-0.164225	0.758218	1.715	-0.724275	-0.186431	0.191602
400	-0.021462	0.68673	36	6	0.114455	-0.20151	0.292613	-1.04805	-0.648715	-0.0822587	0.768157	0.262042	0.367079	0.329648	-1.36215	-0.679896	-0.391338	0.312512	-0.763151	0.064581	0.357693	0.457427	0.271164	0.325113	-0.608961	-0.16672	0.0373774	0.769757	-1.19498	-0.277556	0.848714	-1.20454	-0.236921	-0.147435	1.18778	-0.164225	0.758218	1.715	-0.724275	-0.186431	0.191602
405	-0.0167737	0.673766	36	6	0.112294	-0.20151	0.292613	-1.04805	-0.648715	-0.0822587	0.768157	0.192629	0.367079	0.329648	-1.12396	-0.679896	-0.391338	0.312512	-0.763151	0.064581	0.357693	0.457427	0.271164	0.325113	-0.608961	-0.16672	0.0373774	0.769757	-1.19498	-0.277556	0.848714	-1.20454	-0.236921	-0.147435	1.18778	-0.164225	0.758218	1.715	-0.724275	-0.186431	0.191602
410	-0.0221608	0.678674	36	6	0.113112	-0.20151	0.292613	-1.04805	-0.648715	-0.0822587	0.768157	0.110838	0.367079	0.329648	-1.23611	-0.679896	-0.391338	0.312512	-0.763151	0.064581	0.357693	0.457427	0.271164	0.325113	-0.608961	-0.16672	0.0373774	0.769757	-1.19498	-0.277556	0.848714	-1.20454	-0.236921	-0.147435	1.18778	-0.164225	0.758218	1.715	-0.724275	-0.186431	0.191602
415	-0.0355765	0.709895	36	6	0.118316	-0.20151	0.292613	-1.04805	-0.648715	-0.0822587	0.768157	0.14253	0.367079	0.329648	-1.75076	-0.679896	-0.391338	0.312512	-0.763151	0.064581	0.357693	0.457427	0.271164	0.325113	-0.608961	-0.16672	0.0373774	0.769757	-1.19498	-0.277556	0.848714	-1.20454	-0.236921	-0.147435	1.18778	-0.164225	0.758218	1.715	-0.724275	-0.186431	0.191602
420	-0.0270163	0.68366	36	6	0.113943	-0.20151	0.292613	-1.04805	-0.648715	-0.0822587	0.768157	0.0360834	0.367079	0.329648	-1.33615	-0.679896	-0.391338	0.312512	-0.763151	0.064581	0.357693	0.457427	0.271164	0.325113	-0.608961	-0.16672	0.0373774	0.769757	-1.19498	-0.277556	0.848714	-1.20454	-0.236921	-0.147435	1.18778	-0.164225	0.758218	1.715	-0.724275	-0.186431	0.191602
425	-0.0192647	0.66935	36	6	0.111558	-0.20151	0.292613	-1.04805	-0.648715	-0.0822587	0.768157	0.0255895	0.367079	0.329648	-1.0466	-0.679896	-0.391338	0.312512	-0.763151	0.064581	0.357693	0.457427	0.271164	0.325113	-0.608961	-0.16672	0.0373774	0.769757	-1.19498	-0.277556	0.848714	-1.20454	-0.236921	-0.147435	1.18778	-0.164225	0.758218	1.715	-0.724275	-0.186431	0.191602

## Sheet: Fig.4d
	avg		sd	c	sqrt	se		cell1	cell2	cell3	cell4	cell5
Exo70 lowFREQ								5.05068	5.73566	6.27582
Exo70 lowFREQ	56.8738	28.4369	6.13991	3	1.73205	3.54488	1.77244	50.5068	57.3566	62.7582
Exo70 hiFREQ	36.3482	18.1741	8.20335	5	2.23607	3.66865	1.83433	23.0749	38.6417	43.9106	34.5417	41.5719

## Sheet: Fig.4e-Sec8(-Exo70KD)
		sd	c	sqrt	se	1	2	3	4	5	avg
-25	0.521119	0.275368	5	2.23607	0.123149	0.0854664	0.740353	0.55625	0.457186	0.766339	0.521119
-24.5	0.523037	0.147707	5	2.23607	0.0660566	0.648302	0.392607	0.568136	0.342237	0.663904	0.523037
-24	0.477059	0.149884	5	2.23607	0.0670301	0.38393	0.392001	0.645548	0.331048	0.632766	0.477059
-23.5	0.426546	0.180013	5	2.23607	0.0805043	0.244278	0.504745	0.684642	0.2727	0.426363	0.426546
-23	0.576074	0.109606	5	2.23607	0.0490172	0.595381	0.580648	0.61499	0.39606	0.693293	0.576074
-22.5	0.521787	0.158116	5	2.23607	0.0707116	0.593737	0.58114	0.671177	0.259804	0.503074	0.521787
-22	0.656806	0.137942	5	2.23607	0.0616897	0.509345	0.748694	0.828607	0.529215	0.668168	0.656806
-21.5	0.676912	0.23491	5	2.23607	0.105055	0.966331	0.714179	0.747141	0.317402	0.639509	0.676912
-21	0.639493	0.231709	5	2.23607	0.103623	0.840081	0.731533	0.602453	0.25478	0.768617	0.639493
-20.5	0.796703	0.181872	5	2.23607	0.0813356	0.715707	1.11513	0.689536	0.684768	0.778369	0.796703
-20	0.841325	0.147478	5	2.23607	0.0659542	1.01138	0.888347	0.931877	0.674207	0.700818	0.841325
-19.5	0.787868	0.133098	5	2.23607	0.0595231	0.79529	1.00567	0.758668	0.649235	0.730474	0.787868
-19	0.809489	0.215073	5	2.23607	0.0961834	1.05298	0.750671	0.90523	0.477194	0.861371	0.809489
-18.5	0.773139	0.222101	5	2.23607	0.0993265	0.874114	0.428393	0.970307	0.677469	0.91541	0.773139
-18	0.863932	0.337866	5	2.23607	0.151098	1.37176	0.727501	0.93129	0.445404	0.843704	0.863932
-17.5	0.826821	0.167334	5	2.23607	0.0748341	0.973304	0.963808	0.760502	0.570251	0.866241	0.826821
-17	0.933363	0.0919154	5	2.23607	0.0411058	0.964406	1.04717	0.956273	0.7981	0.900862	0.933363
-16.5	0.898506	0.27015	5	2.23607	0.120815	0.528571	0.909462	1.28922	0.85272	0.912555	0.898506
-16	0.912435	0.19215	5	2.23607	0.085932	1.03023	0.748287	1.146	0.686939	0.950721	0.912435
-15.5	0.851662	0.289516	5	2.23607	0.129475	1.09302	0.487391	1.11617	0.601503	0.960224	0.851662
-15	0.821245	0.249133	5	2.23607	0.111416	1.01177	0.447331	1.08356	0.770965	0.792596	0.821245
-14.5	1.04544	0.174993	5	2.23607	0.0782593	1.17604	0.774797	1.09153	0.979184	1.20567	1.04544
-14	0.986015	0.335982	5	2.23607	0.150256	1.00546	0.531711	1.4545	0.858018	1.08039	0.986015
-13.5	1.0262	0.240773	5	2.23607	0.107677	1.30445	0.76704	1.25448	0.854596	0.950447	1.0262
-13	1.15867	0.146172	5	2.23607	0.0653702	1.10763	1.10559	1.32561	0.968819	1.28567	1.15867
-12.5	1.1588	0.28933	5	2.23607	0.129392	1.43321	1.33437	1.31479	0.753866	0.957756	1.1588
-12	1.21581	0.314537	5	2.23607	0.140665	1.6766	1.27473	1.05659	0.823893	1.24722	1.21581
-11.5	1.28006	0.202798	5	2.23607	0.090694	1.38697	1.42991	1.45999	1.0236	1.09985	1.28006
-11	1.21082	0.216043	5	2.23607	0.0966176	1.4982	1.33431	1.20854	0.954643	1.0584	1.21082
-10.5	1.39476	0.358998	5	2.23607	0.160549	1.75995	1.62213	1.37258	0.820349	1.39878	1.39476
-10	1.46839	0.432985	5	2.23607	0.193637	1.73542	1.89294	1.60091	0.790608	1.32209	1.46839
-9.5	1.47614	0.447857	5	2.23607	0.200288	1.87075	1.91932	1.51695	0.860012	1.21367	1.47614
-9	1.55585	0.388904	5	2.23607	0.173923	2.01882	1.8119	1.59359	1.04086	1.31409	1.55585
-8.5	1.59235	0.345903	5	2.23607	0.154693	1.78265	1.97104	1.6125	1.04775	1.54784	1.59235
-8	1.62664	0.459608	5	2.23607	0.205543	2.05544	1.92938	1.74313	0.889345	1.51589	1.62664
-7.5	1.63572	0.569912	5	2.23607	0.254873	2.39912	1.68629	1.84362	0.852265	1.3973	1.63572
-7	1.72862	0.412325	5	2.23607	0.184397	2.41803	1.67381	1.714	1.35024	1.48701	1.72862
-6.5	1.85583	0.385406	5	2.23607	0.172359	2.30036	1.67285	2.21257	1.39724	1.69614	1.85583
-6	1.90317	0.345312	5	2.23607	0.154428	2.29413	1.77545	2.12687	1.39588	1.9235	1.90317
-5.5	1.97016	0.268571	5	2.23607	0.120109	2.0758	2.11947	2.23165	1.54863	1.87527	1.97016
-5	2.14644	0.253435	5	2.23607	0.113339	2.29182	2.4155	2.26353	1.81584	1.94549	2.14644
-4.5	2.2494	0.327821	5	2.23607	0.146606	2.27677	2.74838	2.31432	1.93021	1.9773	2.2494
-4	2.39661	0.32021	5	2.23607	0.143202	2.39349	2.72975	2.69595	2.00612	2.15773	2.39661
-3.5	2.41397	0.22925	5	2.23607	0.102524	2.32143	2.58297	2.71239	2.30955	2.14353	2.41397
-3	2.42936	0.115213	5	2.23607	0.0515246	2.34315	2.40808	2.58304	2.30496	2.50758	2.42936
-2.5	2.61264	0.238874	5	2.23607	0.106828	2.59828	2.68811	2.96499	2.48564	2.32618	2.61264
-2	2.7781	0.253877	5	2.23607	0.113537	2.6047	2.96838	3.12667	2.555	2.63575	2.7781
-1.5	3.05465	0.238834	5	2.23607	0.10681	3.10691	3.27774	3.27832	2.78144	2.82883	3.05465
-1	2.97241	0.119953	5	2.23607	0.0536446	2.94111	2.96014	2.98439	2.82119	3.1552	2.97241
-0.5	3.07969	0.430629	5	2.23607	0.192583	2.69146	3.7391	3.25138	2.978	2.73852	3.07969
0	2.54624	0.123501	5	2.23607	0.0552312	2.45556	2.72892	2.44157	2.61729	2.48784	2.54624
0.5	1.77592	0.132961	5	2.23607	0.0594619	1.63785	1.97228	1.84578	1.71065	1.71306	1.77592
1	1.2584	0.203211	5	2.23607	0.0908789	1.11282	1.59787	1.218	1.0941	1.26919	1.2584
1.5	0.946504	0.363811	5	2.23607	0.162701	0.626605	1.56556	0.757484	0.859199	0.923676	0.946504
2	0.875398	0.392677	5	2.23607	0.17561	0.798695	1.56617	0.701265	0.713042	0.59782	0.875398
2.5	0.7507	0.422585	5	2.23607	0.188986	0.913683	1.40598	0.557165	0.324851	0.55182	0.7507
3	0.626005	0.33812	5	2.23607	0.151212	0.519367	1.13056	0.33251	0.350455	0.79713	0.626005
3.5	0.714716	0.314127	5	2.23607	0.140482	0.827605	1.21915	0.510792	0.492716	0.523314	0.714716
4	0.452718	0.313695	5	2.23607	0.140289	0.163282	0.96161	0.483054	0.230981	0.424661	0.452718
4.5	0.461205	0.380859	5	2.23607	0.170325	0.208229	1.12276	0.351621	0.207186	0.416224	0.461205
5	0.412221	0.312044	5	2.23607	0.13955	0.149261	0.84681	0.628603	0.149761	0.286671	0.412221
5.5	0.315956	0.454131	5	2.23607	0.203093	-0.0811204	1.0779	0.350917	0.063332	0.168753	0.315956
6	0.491682	0.292785	5	2.23607	0.130937	0.281484	0.912238	0.5841	0.156633	0.523957	0.491682
6.5	0.410519	0.314908	5	2.23607	0.140831	0.300413	0.790823	0.549491	-0.0556868	0.467555	0.410519
7	0.38292	0.247281	5	2.23607	0.110588	0.262332	0.802126	0.179215	0.270977	0.399949	0.38292
7.5	0.459682	0.282447	5	2.23607	0.126314	0.33999	0.883295	0.284234	0.187724	0.603165	0.459682
8	0.340084	0.424265	5	2.23607	0.189737	0.192019	1.08275	0.276528	0.0474058	0.101712	0.340084
8.5	0.329408	0.222918	5	2.23607	0.0996918	0.53628	0.507057	0.31359	-0.0225628	0.312676	0.329408
9	0.424508	0.254295	5	2.23607	0.113724	0.147013	0.822199	0.342507	0.315832	0.494987	0.424508
9.5	0.336781	0.218932	5	2.23607	0.0979092	0.168206	0.69472	0.275551	0.164945	0.380483	0.336781
10	0.188281	0.323215	5	2.23607	0.144546	-0.00542841	0.741616	0.142942	-0.0754592	0.137735	0.188281
10.5	0.375775	0.291138	5	2.23607	0.130201	0.195439	0.783973	0.500816	0.0232653	0.375382	0.375775
11	0.309564	0.288068	5	2.23607	0.128828	0.156614	0.801598	0.330742	0.106013	0.152853	0.309564
11.5	0.187665	0.103021	5	2.23607	0.0460724	0.0820458	0.320287	0.190105	0.0914874	0.254397	0.187665
12	0.256831	0.305212	5	2.23607	0.136495	-0.0581757	0.667568	0.42357	-0.0200667	0.271261	0.256831
12.5	0.252821	0.255262	5	2.23607	0.114157	0.166603	0.601456	0.392855	-0.0730298	0.176222	0.252821
13	0.200657	0.319646	5	2.23607	0.14295	0.0388333	0.615356	0.392097	-0.215377	0.172374	0.200657
13.5	0.322485	0.332524	5	2.23607	0.148709	0.0770305	0.875489	0.389782	0.161923	0.1082	0.322485
14	0.276877	0.226087	5	2.23607	0.101109	0.198918	0.588561	0.405831	-0.00151884	0.192596	0.276877
14.5	0.325213	0.11934	5	2.23607	0.0533703	0.350541	0.485857	0.351612	0.158728	0.279325	0.325213
15	0.324909	0.247259	5	2.23607	0.110578	0.185367	0.712373	0.427773	0.111821	0.187211	0.324909
15.5	0.335523	0.248575	5	2.23607	0.111166	0.24541	0.558477	0.615954	0.0164364	0.241338	0.335523
16	0.339473	0.142637	5	2.23607	0.0637892	0.0976039	0.392008	0.453626	0.330891	0.423234	0.339473
16.5	0.400891	0.306663	5	2.23607	0.137144	0.135743	0.869509	0.246593	0.201311	0.551298	0.400891
17	0.247539	0.255404	5	2.23607	0.11422	0.611245	0.157293	0.328567	-0.0895526	0.230145	0.247539
17.5	0.190393	0.155649	5	2.23607	0.0696082	0.194043	0.301399	0.162444	-0.0529984	0.347078	0.190393
18	0.178931	0.238581	5	2.23607	0.106696	0.0272247	0.531147	0.0576138	-0.0378061	0.316476	0.178931
18.5	0.314627	0.247639	5	2.23607	0.110747	0.433744	0.601912	0.269428	-0.0675942	0.335643	0.314627
19	0.283025	0.164485	5	2.23607	0.0735599	0.500678	0.24397	0.243404	0.0584615	0.36861	0.283025
19.5	0.325064	0.246209	5	2.23607	0.110108	0.589928	0.568874	0.110213	0.069635	0.286671	0.325064
20	0.279776	0.251316	5	2.23607	0.112392	0.6651	0.349786	0.133303	0.00264129	0.248052	0.279776
20.5	0.242512	0.320922	5	2.23607	0.143521	0.53238	0.596546	0.00395604	-0.138399	0.218075	0.242512
21	0.139968	0.13453	5	2.23607	0.0601634	0.305271	0.133888	0.0639202	-0.0353885	0.232149	0.139968
21.5	0.148736	0.223362	5	2.23607	0.0998907	0.326093	0.263643	0.126374	-0.229093	0.256665	0.148736
22	0.298215	0.167305	5	2.23607	0.0748211	0.289482	0.583267	0.240906	0.147684	0.229736	0.298215
22.5	0.225288	0.33425	5	2.23607	0.149481	0.48849	0.567461	0.25625	-0.261868	0.0761053	0.225288
23	0.194406	0.167575	5	2.23607	0.0749418	0.0834834	0.448494	0.214317	0.21719	0.00854295	0.194406
23.5	0.240077	0.207203	5	2.23607	0.0926641	0.559944	0.318396	0.0388921	0.100322	0.18283	0.240077
24	0.298693	0.142548	5	2.23607	0.0637496	0.199132	0.430676	0.315972	0.111954	0.435727	0.298693
24.5	0.0852974	0.126356	5	2.23607	0.0565081	0.134339	0.00682889	0.192267	-0.0963932	0.189445	0.0852974
25	0.155896	0.332577	5	2.23607	0.148733	0.656763	0.088383	0.250635	-0.247057	0.0307583	0.155896
25.5	0.224822	0.285322	5	2.23607	0.1276	0.607948	0.344434	0.145876	-0.172155	0.198007	0.224822
26	0.111379	0.236588	5	2.23607	0.105805	-0.069743	0.361496	0.303638	-0.188721	0.150225	0.111379
26.5	0.168165	0.165369	5	2.23607	0.0739551	0.372048	-0.0207364	0.124911	0.060102	0.304498	0.168165
27	0.18871	0.205606	5	2.23607	0.0919496	0.497092	0.250335	0.111568	-0.0610714	0.145628	0.18871
27.5	0.241198	0.23653	5	2.23607	0.10578	0.605181	0.336885	0.174878	0.0584223	0.0306232	0.241198
28	0.164998	0.332356	5	2.23607	0.148634	0.347996	0.341152	0.239462	-0.424482	0.320861	0.164998
28.5	0.269676	0.335062	5	2.23607	0.149845	0.741015	0.405445	0.247513	-0.158634	0.113044	0.269676
29	0.235991	0.291516	5	2.23607	0.13037	0.640023	0.302005	0.100588	-0.152688	0.290026	0.235991
29.5	0.209361	0.32901	5	2.23607	0.147138	0.641056	0.437912	0.164741	-0.136566	-0.0603373	0.209361
30	0.308662	0.358838	5	2.23607	0.160477	0.698645	0.614557	0.0988787	-0.165954	0.297182	0.308662
30.5	0.370205	0.318258	5	2.23607	0.142329	0.859589	0.455266	0.115183	0.0649451	0.35604	0.370205
31	0.311894	0.361976	5	2.23607	0.161881	0.750954	0.330098	0.292007	-0.249545	0.435957	0.311894
31.5	0.203732	0.214098	5	2.23607	0.0957475	0.315409	0.289503	0.182857	-0.156122	0.387014	0.203732
32	0.176873	0.210993	5	2.23607	0.0943591	0.266537	0.274854	0.133236	-0.167308	0.377044	0.176873
32.5	0.286398	0.140745	5	2.23607	0.062943	0.464339	0.395754	0.167091	0.142111	0.262696	0.286398
33	0.339295	0.322809	5	2.23607	0.144365	0.438767	0.726952	0.135743	-0.0983046	0.493319	0.339295
33.5	0.229942	0.31091	5	2.23607	0.139043	0.108502	0.667946	0.14083	-0.154207	0.386638	0.229942
34	0.110953	0.313934	5	2.23607	0.140396	-0.283161	0.542857	0.221915	-0.0837873	0.156942	0.110953
34.5	0.174363	0.308895	5	2.23607	0.138142	-0.061208	0.508677	0.0338596	-0.116036	0.506524	0.174363
35	0.109997	0.329999	5	2.23607	0.14758	-0.0478559	0.637991	0.0842476	-0.251852	0.127454	0.109997
35.5	0.265871	0.214043	5	2.23607	0.0957228	0.213674	0.470915	0.417192	-0.0724019	0.299974	0.265871
36	0.300147	0.259254	5	2.23607	0.115942	0.475932	0.568153	0.0827809	-0.0289835	0.402855	0.300147
36.5	0.287489	0.331981	5	2.23607	0.148466	0.077708	0.502369	0.21172	-0.0909537	0.736603	0.287489
37	0.249085	0.251302	5	2.23607	0.112386	0.0517971	0.669902	0.232631	0.0592582	0.231839	0.249085
37.5	0.150789	0.206635	5	2.23607	0.0924101	-0.111262	0.287577	0.201068	-0.00929356	0.385857	0.150789
38	0.2284	0.185557	5	2.23607	0.0829834	0.327745	0.289339	0.167728	-0.061719	0.418904	0.2284
38.5	0.217015	0.227182	5	2.23607	0.101599	0.335727	0.381989	0.216632	-0.174643	0.32537	0.217015
39	0.253009	0.216161	5	2.23607	0.0966699	0.160117	0.568574	0.136636	0.0273783	0.372338	0.253009
39.5	0.193654	0.238628	5	2.23607	0.106717	0.291407	0.500514	0.016488	-0.102826	0.262688	0.193654
40	0.270296	0.250241	5	2.23607	0.111911	0.305015	0.577658	0.134703	-0.0728454	0.406951	0.270296
40.5	0.28245	0.31304	5	2.23607	0.139996	0.0260597	0.741937	0.217138	-0.0115581	0.438673	0.28245
41	0.277025	0.261466	5	2.23607	0.116931	0.191705	0.69604	0.0509756	0.0933713	0.353036	0.277025
41.5	0.249024	0.120258	5	2.23607	0.053781	0.108056	0.335179	0.136277	0.289195	0.376412	0.249024
42	0.325169	0.285377	5	2.23607	0.127625	0.487573	0.566277	0.0597219	-0.0278179	0.54009	0.325169
42.5	0.36999	0.280371	5	2.23607	0.125386	0.472742	0.672363	0.293133	-0.0704199	0.482133	0.36999
43	0.268269	0.302739	5	2.23607	0.135389	0.512526	0.650956	0.153783	-0.0776256	0.101705	0.268269
43.5	0.345805	0.263559	5	2.23607	0.117867	0.28545	0.669652	0.339004	-0.0436381	0.478555	0.345805
44	0.330903	0.340471	5	2.23607	0.152263	0.548294	0.372699	0.503799	-0.266868	0.496594	0.330903
44.5	0.247663	0.293169	5	2.23607	0.131109	0.681096	0.314521	0.143525	-0.126688	0.225863	0.247663
45	0.24563	0.236039	5	2.23607	0.10556	0.349087	0.442065	0.190657	-0.141927	0.388266	0.24563
45.5	0.304766	0.183495	5	2.23607	0.0820617	0.383384	0.424247	0.403086	-0.017551	0.330663	0.304766
46	0.227995	0.244721	5	2.23607	0.109443	-0.147013	0.352926	0.378479	0.110895	0.44469	0.227995
46.5	0.282647	0.221049	5	2.23607	0.0988562	0.154276	0.614907	0.26309	0.0304749	0.350487	0.282647
47	0.292371	0.147281	5	2.23607	0.0658662	0.365513	0.451577	0.241498	0.0655887	0.337677	0.292371
47.5	0.330974	0.284616	5	2.23607	0.127284	0.129257	0.773013	0.323422	0.0402473	0.388931	0.330974
48	0.252492	0.218269	5	2.23607	0.0976129	0.053243	0.596289	0.230581	0.0801138	0.302234	0.252492
48.5	0.349489	0.277128	5	2.23607	0.123935	0.651136	0.47571	0.258533	-0.0790149	0.441079	0.349489
49	0.4293	0.268566	5	2.23607	0.120106	0.330315	0.673455	0.667706	0.0269192	0.448107	0.4293
49.5	0.370393	0.239018	5	2.23607	0.106892	0.298901	0.731112	0.262507	0.0991562	0.46029	0.370393
50	0.416672	0.368701	5	2.23607	0.164888	0.474816	1.02905	0.131743	0.153697	0.294053	0.416672
50.5	0.370517	0.150205	5	2.23607	0.0671739	0.471594	0.551499	0.340292	0.159007	0.330196	0.370517
51	0.378174	0.239272	5	2.23607	0.107006	0.651607	0.415142	0.435936	-0.00810047	0.396287	0.378174
51.5	0.317909	0.260018	5	2.23607	0.116283	0.672693	0.369495	0.357762	-0.0479592	0.237556	0.317909
52	0.327639	0.281067	5	2.23607	0.125697	0.652004	0.376466	0.135748	-0.0415267	0.515501	0.327639
52.5	0.483719	0.468251	5	2.23607	0.209408	1.09635	0.748523	0.233913	-0.123556	0.463368	0.483719
53	0.341227	0.190113	5	2.23607	0.0850213	0.590548	0.184544	0.430832	0.121213	0.378997	0.341227
53.5	0.351017	0.310348	5	2.23607	0.138792	0.290432	0.702783	0.32453	-0.114588	0.551926	0.351017
54	0.233672	0.223961	5	2.23607	0.100158	0.202338	0.10259	0.461462	-0.0524372	0.454405	0.233672
54.5	0.303859	0.16054	5	2.23607	0.0717956	0.322325	0.538604	0.21203	0.108732	0.337604	0.303859
55	0.342582	0.146298	5	2.23607	0.0654265	0.426894	0.38824	0.368437	0.0863305	0.44301	0.342582
55.5	0.306583	0.184702	5	2.23607	0.0826013	0.414443	0.500892	0.33856	0.0165856	0.262437	0.306583
56	0.380901	0.194703	5	2.23607	0.0870737	0.505181	0.464314	0.246149	0.111605	0.577255	0.380901
56.5	0.370795	0.18974	5	2.23607	0.0848541	0.427853	0.631304	0.246885	0.134721	0.413212	0.370795
57	0.368851	0.182534	5	2.23607	0.0816318	0.407469	0.635714	0.33264	0.12697	0.341463	0.368851
57.5	0.332618	0.0896347	5	2.23607	0.0400859	0.437214	0.34848	0.221413	0.262661	0.393323	0.332618
58	0.406504	0.239512	5	2.23607	0.107113	0.791837	0.276516	0.309747	0.182041	0.472378	0.406504
58.5	0.458197	0.287936	5	2.23607	0.128769	0.200587	0.724939	0.539359	0.110188	0.71591	0.458197
59	0.350051	0.207861	5	2.23607	0.0929582	0.228695	0.673163	0.313285	0.128391	0.406721	0.350051
59.5	0.317929	0.17777	5	2.23607	0.0795014	0.276741	0.497438	0.451106	0.0445251	0.319835	0.317929
60	0.272815	0.172398	5	2.23607	0.0770986	0.169958	0.553375	0.255887	0.101931	0.282925	0.272815
60.5	0.309305	0.234609	5	2.23607	0.10492	0.112311	0.49255	0.522682	0.00660518	0.412376	0.309305
61	0.316595	0.157635	5	2.23607	0.0704966	0.217649	0.171871	0.44693	0.222845	0.523679	0.316595
61.5	0.220932	0.148923	5	2.23607	0.0666005	0.112063	0.168974	0.347576	0.0684105	0.407638	0.220932
62	0.31137	0.196331	5	2.23607	0.0878017	0.339726	0.462502	0.337053	-0.0244859	0.442058	0.31137
62.5	0.474745	0.214916	5	2.23607	0.0961133	0.72763	0.583845	0.370635	0.165789	0.525826	0.474745
63	0.358316	0.165114	5	2.23607	0.0738411	0.437743	0.480334	0.433182	0.0717111	0.36861	0.358316
63.5	0.337516	0.150529	5	2.23607	0.0673185	0.453714	0.409897	0.234577	0.124945	0.464448	0.337516
64	0.342568	0.142612	5	2.23607	0.0637778	0.468909	0.440267	0.195483	0.179089	0.42909	0.342568
64.5	0.363858	0.149038	5	2.23607	0.0666519	0.447558	0.300414	0.228423	0.258901	0.583995	0.363858
65	0.122004	0.212855	5	2.23607	0.0951915	-0.0459721	0.394591	-0.099224	0.0731515	0.287474	0.122004
65.5	0.247745	0.0628507	5	2.23607	0.0281077	0.139263	0.295711	0.254183	0.264105	0.285462	0.247745
66	0.204908	0.132638	5	2.23607	0.0593177	0.0698009	0.398066	0.106154	0.271232	0.179289	0.204908
66.5	0.277215	0.199495	5	2.23607	0.0892169	0.193489	0.484765	0.154537	0.0597841	0.493502	0.277215
67	0.234385	0.149046	5	2.23607	0.0666556	0.00292489	0.373669	0.171837	0.313018	0.310478	0.234385
67.5	0.279571	0.140638	5	2.23607	0.0628951	0.302181	0.494741	0.143144	0.294309	0.163481	0.279571
68	0.232736	0.136182	5	2.23607	0.0609027	0.117615	0.453454	0.13229	0.197673	0.262648	0.232736
68.5	0.210027	0.119182	5	2.23607	0.0532998	0.342246	0.135671	0.14728	0.0902865	0.334654	0.210027
69	0.334225	0.115955	5	2.23607	0.0518564	0.318458	0.200221	0.294636	0.339239	0.518572	0.334225
69.5	0.23628	0.143496	5	2.23607	0.0641735	0.288672	0.116926	0.0536488	0.381954	0.340199	0.23628
70	0.193082	0.206222	5	2.23607	0.0922255	0.288424	-0.0089696	0.0131061	0.183603	0.489248	0.193082
70.5	0.250208	0.131827	5	2.23607	0.0589547	0.42544	0.278143	0.0807535	0.167233	0.299471	0.250208
71	0.221881	0.164759	5	2.23607	0.0736826	0.42449	0.228843	0.0506795	0.0658791	0.339513	0.221881
71.5	0.226237	0.234332	5	2.23607	0.104796	0.320383	0.294013	0.036932	-0.0516013	0.531456	0.226237
72	0.37345	0.296487	5	2.23607	0.132593	0.768975	0.474176	0.0597757	0.0951138	0.469209	0.37345
72.5	0.274342	0.164062	5	2.23607	0.0733708	0.333091	0.379949	0.205557	0.0219074	0.431207	0.274342
73	0.3029	0.077422	5	2.23607	0.0346242	0.338957	0.312844	0.33926	0.16721	0.356226	0.3029
73.5	0.247313	0.208063	5	2.23607	0.0930486	0.421912	0.0748466	0.141005	0.0800785	0.518721	0.247313
74	0.236509	0.335527	5	2.23607	0.150052	0.789879	-0.0776866	0.0391478	0.268293	0.162915	0.236509
74.5	0.276017	0.169694	5	2.23607	0.0758893	0.577212	0.232118	0.172532	0.199121	0.199102	0.276017
75	0.297672	0.113302	5	2.23607	0.0506701	0.300364	0.149344	0.358892	0.234929	0.444832	0.297672
75.5	0.267141	0.194955	5	2.23607	0.0871865	0.433826	0.0612744	0.193815	0.136099	0.51069	0.267141
76	0.171172	0.198979	5	2.23607	0.0889859	0.140924	0.109391	0.0586858	0.0284066	0.518451	0.171172
76.5	0.0994326	0.163026	5	2.23607	0.0729073	0.22406	-0.0256244	0.00532855	-0.0291052	0.322504	0.0994326
77	0.183559	0.234777	5	2.23607	0.104995	0.294258	0.165677	-0.0858174	0.0271389	0.516538	0.183559
77.5	0.189425	0.234791	5	2.23607	0.105002	0.474709	0.0671471	-0.106441	0.137943	0.373765	0.189425
78	0.0992163	0.253039	5	2.23607	0.113162	0.3738	-0.204731	-0.00689392	-0.0172998	0.351207	0.0992163
78.5	0.142561	0.326742	5	2.23607	0.146124	0.437718	-0.384337	0.212563	0.0745644	0.372297	0.142561
79	0.13054	0.280453	5	2.23607	0.125422	0.425043	-0.206451	0.0771025	-0.0526491	0.409656	0.13054
79.5	0.215587	0.20585	5	2.23607	0.0920591	0.562786	0.0601684	0.0973043	0.115184	0.242492	0.215587
80	0.230863	0.23041	5	2.23607	0.103042	0.554656	-0.00914086	0.12924	0.0993799	0.38018	0.230863
80.5	0.20964	0.347163	5	2.23607	0.155256	0.488928	-0.0819894	-0.118044	0.102296	0.657008	0.20964
81	0.246399	0.287448	5	2.23607	0.128551	0.566256	-0.0780577	0.086257	0.124188	0.533354	0.246399
81.5	0.252704	0.301886	5	2.23607	0.135007	0.770354	0.0638219	0.126073	0.0410989	0.26217	0.252704
82	0.304097	0.399461	5	2.23607	0.178645	0.875171	0.0485229	-0.0312222	0.0549725	0.573042	0.304097
82.5	0.295179	0.298979	5	2.23607	0.133707	0.635223	0.236956	0.315223	-0.166052	0.454547	0.295179
83	0.159647	0.246436	5	2.23607	0.11021	0.536983	0.0307978	0.153564	-0.126664	0.203556	0.159647
83.5	0.146174	0.155944	5	2.23607	0.0697401	0.25121	0.053104	0.0885894	-0.0223587	0.360323	0.146174
84	0.174842	0.230704	5	2.23607	0.103174	0.116293	0.111624	0.183983	-0.0843171	0.546628	0.174842
84.5	0.265553	0.312418	5	2.23607	0.139718	0.723986	0.0344941	0.0457008	0.0636656	0.459917	0.265553
85	0.268712	0.258348	5	2.23607	0.115537	0.621697	0.290866	0.102081	-0.0504631	0.379376	0.268712
85.5	0.20028	0.320967	5	2.23607	0.143541	0.277534	0.110846	-0.13255	0.0352786	0.710292	0.20028
86	0.283505	0.271678	5	2.23607	0.121498	0.468363	0.219495	0.0924198	-0.0115188	0.648764	0.283505
86.5	0.303211	0.269346	5	2.23607	0.120455	0.533892	0.266862	0.185113	-0.0656633	0.595853	0.303211
87	0.325144	0.275925	5	2.23607	0.123398	0.654623	0.0211503	0.121911	0.261589	0.566449	0.325144
87.5	0.25509	0.266531	5	2.23607	0.119196	0.561224	0.261824	0.0297556	-0.0492386	0.471885	0.25509
88	0.24681	0.249471	5	2.23607	0.111567	0.481558	0.266027	-0.00279883	-0.0114482	0.500712	0.24681
88.5	0.304658	0.166908	5	2.23607	0.0746436	0.303726	0.493756	0.18301	0.100133	0.442664	0.304658
89	0.19791	0.255042	5	2.23607	0.114058	0.3641	-0.0882546	0.170796	0.00770801	0.535201	0.19791
89.5	0.185558	0.239509	5	2.23607	0.107112	0.294134	-2.14072e-05	0.0819556	-0.00359105	0.555314	0.185558
90	0.302829	0.28243	5	2.23607	0.126307	0.690407	0.0235051	0.183472	0.112779	0.503983	0.302829
90.5	0.203939	0.318621	5	2.23607	0.142492	0.653648	-0.00899101	0.0306616	-0.0792661	0.423643	0.203939
91	0.277862	0.337318	5	2.23607	0.150853	0.849252	-0.0511774	0.186087	0.184965	0.220182	0.277862
91.5	0.228173	0.298757	5	2.23607	0.133608	0.503925	-0.138918	0.19346	0.0293995	0.552999	0.228173
92	0.243249	0.344035	5	2.23607	0.153857	0.646377	-0.225075	0.212119	0.0840581	0.498766	0.243249
92.5	0.197204	0.212948	5	2.23607	0.0952333	0.426977	0.0733624	0.209217	-0.0921546	0.368617	0.197204
93	0.304225	0.334688	5	2.23607	0.149677	0.582343	0.123748	0.0550392	0.0162912	0.743704	0.304225
93.5	0.205911	0.317463	5	2.23607	0.141974	0.586491	0.0145426	-0.0259475	-0.0617308	0.516199	0.205911
94	0.152876	0.226476	5	2.23607	0.101283	-0.0631331	0.246411	0.0983449	-0.0146664	0.497423	0.152876
94.5	0.141123	0.204029	5	2.23607	0.0912447	0.220904	0.330841	0.106199	-0.194592	0.242266	0.141123
95	0.176145	0.194363	5	2.23607	0.0869217	0.2505	0.0155773	0.154044	-0.00786107	0.468464	0.176145
95.5	0.179001	0.228068	5	2.23607	0.101995	0.410345	0.00464535	0.0260462	0.00773548	0.446234	0.179001
96	0.258426	0.108965	5	2.23607	0.0487308	0.427935	0.165763	0.219659	0.176354	0.302417	0.258426
96.5	0.133393	0.259975	5	2.23607	0.116264	0.148757	0.170972	-0.0939493	-0.0970604	0.538246	0.133393
97	0.176943	0.172645	5	2.23607	0.0772091	0.239197	0.0721992	-0.0277237	0.174137	0.426907	0.176943
97.5	0.155142	0.279968	5	2.23607	0.125206	0.0546228	-0.0304053	0.0730074	0.0274215	0.651064	0.155142
98	0.176395	0.21863	5	2.23607	0.0977741	0.153012	0.239775	-0.0577977	0.0358713	0.511117	0.176395
98.5	0.0991195	0.165743	5	2.23607	0.0741227	0.125812	0.0937348	-0.0563445	-0.0287049	0.3611	0.0991195
99	0.185328	0.166165	5	2.23607	0.0743112	0.194935	0.0764878	0.198179	0.0110243	0.446015	0.185328
99.5	0.239429	0.179551	5	2.23607	0.0802975	0.338685	0.109847	0.210532	0.0457457	0.492337	0.239429
100	0.103769	0.237485	5	2.23607	0.106207	0.247914	-0.0223063	0.0266786	-0.167751	0.434311	0.103769
100.5	0.33211	0.370238	5	2.23607	0.165575	0.680914	0.127059	0.107481	-0.0341876	0.779282	0.33211
101	0.274624	0.272582	5	2.23607	0.121902	0.530232	0.0756743	0.155201	0.00931319	0.602702	0.274624
101.5	0.209502	0.345635	5	2.23607	0.154573	0.4553	-0.00712859	-0.0716394	-0.0248744	0.695853	0.209502
102	0.231667	0.25155	5	2.23607	0.112496	0.516302	0.103382	0.0654855	-0.0163697	0.489537	0.231667
102.5	0.154876	0.260456	5	2.23607	0.116479	0.13766	0.0890966	0.0308051	-0.0806279	0.597448	0.154876
103	0.2325	0.21056	5	2.23607	0.0941654	0.283359	0.171243	0.263037	-0.0690031	0.513866	0.2325
103.5	0.265094	0.138964	5	2.23607	0.0621464	0.288143	0.240602	0.210572	0.103901	0.48225	0.265094
104	0.152864	0.253124	5	2.23607	0.1132	-0.0510121	0.0281861	0.121552	0.0744898	0.591103	0.152864
104.5	0.165944	0.194657	5	2.23607	0.0870532	0.227274	0.0967318	0.00112133	0.0276491	0.476945	0.165944
105	0.298904	0.307623	5	2.23607	0.137573	0.507866	0.0971885	0.0800718	0.070106	0.739287	0.298904
105.5	0.217297	0.184007	5	2.23607	0.0822905	0.117806	0.127444	0.232806	0.0782575	0.53017	0.217297
106	0.272121	0.19477	5	2.23607	0.0871039	0.162199	0.0949051	0.500332	0.136605	0.466566	0.272121
106.5	0.24007	0.184971	5	2.23607	0.0827216	0.261737	0.116476	0.437412	-0.00463501	0.389361	0.24007
107	0.210629	0.0833338	5	2.23607	0.037268	0.120788	0.30436	0.293783	0.156664	0.177547	0.210629
107.5	0.23727	0.181532	5	2.23607	0.0811834	0.434686	0.164093	0.270828	-0.0338658	0.350612	0.23727
108	0.255557	0.204563	5	2.23607	0.0914832	0.410072	0.24006	0.31246	-0.0882064	0.403399	0.255557
108.5	0.25014	0.215379	5	2.23607	0.0963203	0.428092	0.332282	0.0321507	0.00690345	0.451272	0.25014
109	0.27657	0.205501	5	2.23607	0.091903	0.579286	0.292186	0.146454	0.0368603	0.328064	0.27657
109.5	0.214656	0.168956	5	2.23607	0.0755595	0.209857	0.271293	0.108352	0.0203375	0.463441	0.214656
110	0.347105	0.170164	5	2.23607	0.0760996	0.258738	0.535486	0.356636	0.110075	0.47459	0.347105
110.5	0.31597	0.0646214	5	2.23607	0.0288996	0.390796	0.327137	0.326176	0.211974	0.323767	0.31597
111	0.346797	0.0993577	5	2.23607	0.0444341	0.418433	0.365556	0.322346	0.188862	0.43879	0.346797
111.5	0.373184	0.0961355	5	2.23607	0.0429931	0.501314	0.259162	0.432344	0.362684	0.310416	0.373184
112	0.271193	0.0536183	5	2.23607	0.0239788	0.260539	0.266155	0.236618	0.229611	0.363043	0.271193
112.5	0.254652	0.0775619	5	2.23607	0.0346867	0.326142	0.234437	0.216515	0.155879	0.340287	0.254652
113	0.237578	0.161796	5	2.23607	0.0723573	0.0690325	0.359997	0.195582	0.1148	0.448479	0.237578
113.5	0.308737	0.105292	5	2.23607	0.0470882	0.409246	0.21607	0.212931	0.273316	0.43212	0.308737
114	0.222145	0.17413	5	2.23607	0.0778732	0.149095	0.0333809	0.130056	0.331224	0.466967	0.222145
114.5	0.281393	0.0887137	5	2.23607	0.039674	0.383913	0.32713	0.171101	0.207669	0.317152	0.281393
115	0.272633	0.185645	5	2.23607	0.0830228	0.492638	0.353461	0.180736	0.00591837	0.330411	0.272633
115.5	0.321452	0.11329	5	2.23607	0.0506646	0.419896	0.430491	0.353635	0.200679	0.202559	0.321452
116	0.461188	0.281867	5	2.23607	0.126055	0.904677	0.506051	0.224602	0.209933	0.460677	0.461188
116.5	0.339984	0.107049	5	2.23607	0.0478738	0.408362	0.331048	0.285903	0.199203	0.475404	0.339984
117	0.301191	0.134505	5	2.23607	0.0601525	0.0920846	0.43291	0.251743	0.384639	0.344577	0.301191
117.5	0.423252	0.203686	5	2.23607	0.0910912	0.474981	0.50538	0.250993	0.191334	0.693571	0.423252
118	0.343675	0.121397	5	2.23607	0.0542905	0.517731	0.3928	0.310953	0.189148	0.307743	0.343675
118.5	0.230093	0.136598	5	2.23607	0.0610883	0.218177	0.222799	0.234259	0.0448587	0.430371	0.230093
119	0.352341	0.191556	5	2.23607	0.0856664	0.637511	0.351491	0.15882	0.197673	0.41621	0.352341
119.5	0.345096	0.151194	5	2.23607	0.0676161	0.515195	0.49118	0.171213	0.253889	0.294002	0.345096
120	0.428486	0.283574	5	2.23607	0.126818	0.826944	0.391223	0.123229	0.217826	0.58321	0.428486
120.5	0.383791	0.206019	5	2.23607	0.0921347	0.40119	0.66024	0.253326	0.125067	0.479132	0.383791
121	0.343	0.227654	5	2.23607	0.10181	0.642741	0.464428	0.0379951	0.323265	0.24657	0.343
121.5	0.26949	0.149436	5	2.23607	0.0668298	0.478873	0.27977	0.0672527	0.21427	0.307283	0.26949
122	0.385173	0.261478	5	2.23607	0.116937	0.521714	0.729635	0.142745	0.109431	0.422343	0.385173
122.5	0.281283	0.0973891	5	2.23607	0.0435537	0.283326	0.407542	0.142095	0.250946	0.322504	0.281283
123	0.410291	0.256433	5	2.23607	0.11468	0.758432	0.538783	0.280677	0.0813658	0.392198	0.410291
123.5	0.403845	0.392193	5	2.23607	0.175394	1.06343	0.208534	0.284185	0.0466523	0.416421	0.403845
124	0.397639	0.282015	5	2.23607	0.126121	0.839527	0.342136	0.293012	0.0708242	0.442693	0.397639
124.5	0.406656	0.439291	5	2.23607	0.196457	1.08951	0.583852	0.0829693	0.0253493	0.251594	0.406656
125	0.406852	0.318838	5	2.23607	0.142589	0.969883	0.331661	0.200336	0.295789	0.236589	0.406852
125.5	0.449617	0.333301	5	2.23607	0.149057	0.956581	0.563244	0.150294	0.160075	0.417893	0.449617
126	0.403427	0.381487	5	2.23607	0.170606	0.900116	0.64574	0.198282	-0.0781279	0.351126	0.403427
126.5	0.287682	0.167054	5	2.23607	0.0747089	0.552524	0.21901	0.106333	0.236833	0.323712	0.287682
127	0.354616	0.223381	5	2.23607	0.0998992	0.730513	0.167818	0.266109	0.231821	0.376817	0.354616
127.5	0.435005	0.165818	5	2.23607	0.0741561	0.600958	0.508848	0.251186	0.262735	0.551294	0.435005
128	0.456523	0.324716	5	2.23607	0.145217	0.851764	0.720123	0.0970352	0.201907	0.411785	0.456523
128.5	0.441602	0.292348	5	2.23607	0.130742	0.889284	0.443328	0.166508	0.19542	0.513468	0.441602
129	0.424986	0.318811	5	2.23607	0.142577	0.924151	0.538412	0.208468	0.128936	0.324961	0.424986
129.5	0.500969	0.346437	5	2.23607	0.154931	1.0043	0.647895	0.171478	0.190369	0.4908	0.500969
130	0.411157	0.475717	5	2.23607	0.212747	1.08753	0.711474	0.0254362	-0.015	0.246344	0.411157
130.5	0.443383	0.447566	5	2.23607	0.200158	1.19834	0.454781	0.10013	0.122649	0.341013	0.443383
131	0.55199	0.419794	5	2.23607	0.187738	1.21232	0.648052	0.49015	0.119211	0.290219	0.55199
131.5	0.419133	0.362349	5	2.23607	0.162047	1.0373	0.444184	0.169765	0.185624	0.258786	0.419133
132	0.255703	0.357751	5	2.23607	0.159991	0.859349	0.293771	0.101624	-0.0297724	0.0535431	0.255703
132.5	0.263056	0.21085	5	2.23607	0.0942949	0.582971	0.341908	0.206984	0.0308673	0.15255	0.263056
133	0.47197	0.348626	5	2.23607	0.15591	1.02444	0.471685	0.208127	0.141044	0.514552	0.47197
133.5	0.470426	0.516352	5	2.23607	0.23092	1.33887	0.51577	0.199412	0.0261774	0.271896	0.470426
134	0.441552	0.40721	5	2.23607	0.18211	1.04869	0.572734	0.0944651	0.0453689	0.446501	0.441552
134.5	0.422217	0.440952	5	2.23607	0.1972	1.1176	0.577044	0.0482664	0.0919545	0.276222	0.422217
135	0.401449	0.464459	5	2.23607	0.207712	1.19297	0.352034	0.0321283	0.0966052	0.333511	0.401449
135.5	0.354494	0.378252	5	2.23607	0.16916	0.990911	0.356265	0.112841	0.0332378	0.279212	0.354494
136	0.368431	0.382021	5	2.23607	0.170845	1.00954	0.224518	0.220704	0.0077708	0.379621	0.368431
136.5	0.340173	0.446441	5	2.23607	0.199654	1.09888	0.0267447	0.173613	0.0323312	0.369293	0.340173
137	0.3771	0.431934	5	2.23607	0.193167	1.1476	0.196825	0.163682	0.146499	0.230893	0.3771
137.5	0.273316	0.308879	5	2.23607	0.138135	0.814864	0.0389111	0.17233	0.138964	0.201511	0.273316
138	0.411868	0.419859	5	2.23607	0.187767	1.14202	0.184808	0.192545	0.143336	0.396627	0.411868
138.5	0.349848	0.465646	5	2.23607	0.208243	1.14634	0.273098	0.271908	-0.0575903	0.11548	0.349848
139	0.454313	0.393144	5	2.23607	0.17582	1.08923	0.445676	0.141489	0.113093	0.482082	0.454313
139.5	0.375513	0.367357	5	2.23607	0.164287	0.993588	0.0767161	0.118071	0.331923	0.357267	0.375513
140	0.37426	0.437425	5	2.23607	0.195623	1.10789	0.0753532	0.057246	0.192159	0.438651	0.37426
140.5	0.486481	0.337801	5	2.23607	0.151069	1.08637	0.359062	0.274725	0.328607	0.383644	0.486481
141	0.383928	0.51694	5	2.23607	0.231182	1.29779	0.263158	0.151074	0.0405024	0.167113	0.383928
141.5	0.374536	0.331784	5	2.23607	0.148378	0.886846	0.314114	0.0162368	0.183776	0.471706	0.374536
142	0.426497	0.606794	5	2.23607	0.271366	1.50518	0.213808	0.12244	0.0628768	0.228181	0.426497
142.5	0.322365	0.445464	5	2.23607	0.199218	1.05243	-0.0731197	0.203768	0.0313893	0.39736	0.322365
143	0.357395	0.527985	5	2.23607	0.236122	1.2635	0.134408	-0.0234447	0.0425667	0.369939	0.357395
143.5	0.393143	0.531839	5	2.23607	0.237846	1.26883	-0.0761239	0.0724826	0.212645	0.487887	0.393143
144	0.350619	0.446714	5	2.23607	0.199777	1.13736	0.10695	0.146284	0.0793917	0.283108	0.350619
144.5	0.33988	0.448414	5	2.23607	0.200537	1.04186	0.160532	-0.0152142	-0.0077394	0.519963	0.33988
145	0.514802	0.47944	5	2.23607	0.214412	1.36388	0.321971	0.294178	0.202743	0.391234	0.514802
145.5	0.478291	0.437019	5	2.23607	0.195441	1.23517	0.375225	0.235403	0.13677	0.408882	0.478291
146	0.287797	0.252892	5	2.23607	0.113097	0.723961	0.241694	0.16514	0.0745447	0.233646	0.287797
146.5	0.491884	0.444484	5	2.23607	0.198779	1.2858	0.270101	0.310662	0.268744	0.324117	0.491884
147	0.460639	0.458127	5	2.23607	0.204881	1.27099	0.211817	0.195259	0.254863	0.370264	0.460639
147.5	0.506389	0.523513	5	2.23607	0.234122	1.40995	0.38525	0.278331	0.0567229	0.401694	0.506389
148	0.428189	0.512695	5	2.23607	0.229284	1.34389	0.169723	0.234115	0.172241	0.220978	0.428189
148.5	0.374282	0.443641	5	2.23607	0.198402	1.12378	0.25107	0.0830635	0.020471	0.393027	0.374282
149	0.463467	0.566842	5	2.23607	0.253499	1.47203	0.250749	0.230056	0.111048	0.253448	0.463467
149.5	0.380381	0.363513	5	2.23607	0.162568	1.00598	0.105923	0.239794	0.175275	0.374933	0.380381
150	0.458174	0.448537	5	2.23607	0.200592	1.25385	0.222235	0.282247	0.190856	0.341685	0.458174
150.5	0.384827	0.457665	5	2.23607	0.204674	1.18294	0.0787284	0.350657	0.131692	0.180121	0.384827
151	0.351319	0.270713	5	2.23607	0.121067	0.784425	0.383395	0.116851	0.128858	0.343065	0.351319
151.5	0.3301	0.415481	5	2.23607	0.185809	1.06202	0.11243	0.22266	0.0456868	0.207703	0.3301
152	0.27471	0.395447	5	2.23607	0.176849	0.933959	-0.104381	0.179632	0.079635	0.284707	0.27471
152.5	0.397335	0.533319	5	2.23607	0.238508	1.18259	-0.200521	0.233707	0.124105	0.646793	0.397335
153	0.405485	0.357403	5	2.23607	0.159835	0.99263	0.346668	0.236533	0.0392111	0.412384	0.405485
153.5	0.321809	0.37952	5	2.23607	0.169726	0.994076	0.221892	0.179551	0.0794898	0.134037	0.321809
154	0.419038	0.53737	5	2.23607	0.240319	1.37733	0.143799	0.198538	0.135832	0.239696	0.419038
154.5	0.339661	0.41894	5	2.23607	0.187355	1.07929	0.151035	0.0510742	0.179266	0.237644	0.339661
155	0.287098	0.395822	5	2.23607	0.177017	0.973445	-0.0209219	0.127405	0.102453	0.253109	0.287098
155.5	0.32727	0.242433	5	2.23607	0.108419	0.703611	0.291095	0.214241	0.0500196	0.377383	0.32727
156	0.320283	0.413833	5	2.23607	0.185072	1.04463	0.0919438	0.15717	0.0393681	0.268307	0.320283
156.5	0.264681	0.350457	5	2.23607	0.156729	0.745766	-0.151377	0.478659	0.0933556	0.157	0.264681
157	0.389252	0.530057	5	2.23607	0.237049	1.30876	0.0457757	0.250621	0.0197292	0.321376	0.389252
157.5	0.287717	0.277064	5	2.23607	0.123907	0.746253	0.0946625	0.218722	0.056303	0.322646	0.287717
158	0.315438	0.411244	5	2.23607	0.183914	0.937536	-0.10451	0.107701	0.131209	0.505254	0.315438
158.5	0.23334	0.30881	5	2.23607	0.138104	0.559101	-0.195547	0.264795	0.0596154	0.478738	0.23334
159	0.123287	0.274568	5	2.23607	0.12279	0.426803	-0.27713	0.217004	-0.017084	0.266839	0.123287
159.5	0.202155	0.164761	5	2.23607	0.0736834	0.391283	-0.0320751	0.204768	0.131091	0.31571	0.202155
160	0.29382	0.196592	5	2.23607	0.0879188	0.543989	0.168631	0.243194	0.0682143	0.44507	0.29382
160.5	0.191153	0.346374	5	2.23607	0.154903	0.753326	-0.123077	0.0870823	-0.0290071	0.267442	0.191153
161	0.197236	0.216968	5	2.23607	0.0970308	0.433975	-0.0509847	0.120471	0.066927	0.415794	0.197236
161.5	0.196459	0.21374	5	2.23607	0.0955874	0.40057	0.362602	0.00724826	-0.069113	0.280986	0.196459
162	0.213362	0.262888	5	2.23607	0.117567	0.436016	0.0393036	0.147948	-0.0881868	0.531729	0.213362
162.5	0.320975	0.231957	5	2.23607	0.103734	0.535066	0.186549	0.265692	0.0367936	0.580775	0.320975
163	0.220269	0.14802	5	2.23607	0.0661964	0.347121	0.192886	0.113178	0.0518878	0.396272	0.220269
163.5	0.211213	0.170768	5	2.23607	0.0763698	0.29686	0.106094	0.130778	0.0528375	0.469494	0.211213
164	0.292159	0.190107	5	2.23607	0.0850185	0.555887	0.270123	0.167127	0.072449	0.39521	0.292159
164.5	0.235731	0.152199	5	2.23607	0.0680656	0.417954	0.274989	0.110958	0.0501413	0.324614	0.235731
165	0.254322	0.18629	5	2.23607	0.0833113	0.433463	0.159647	0.244167	-0.000659341	0.434993	0.254322
165.5	0.299858	0.29277	5	2.23607	0.130931	0.713765	0.201684	0.103916	-0.00121272	0.481136	0.299858
166	0.227602	0.296754	5	2.23607	0.132713	0.467578	0.0170829	0.120309	-0.0768485	0.60989	0.227602
166.5	0.218737	0.215896	5	2.23607	0.0965517	0.364612	0.0871272	0.177488	-0.0377512	0.502209	0.218737
167	0.251662	0.232931	5	2.23607	0.10417	0.529563	0.119109	0.0732182	0.0562677	0.48015	0.251662
167.5	0.27123	0.296641	5	2.23607	0.132662	0.634388	0.164007	0.0227854	-0.00348509	0.538454	0.27123
168	0.299413	0.347748	5	2.23607	0.155517	0.758581	0.0744827	0.121296	-0.036044	0.578748	0.299413
168.5	0.382721	0.328849	5	2.23607	0.147066	0.817723	0.251334	0.127159	0.076197	0.641192	0.382721
169	0.242367	0.268837	5	2.23607	0.120227	0.540279	0.0254817	0.214689	-0.0591837	0.490566	0.242367
169.5	0.21924	0.221741	5	2.23607	0.0991656	0.503107	0.0754817	0.0767078	0.0266601	0.414246	0.21924
170	0.124409	0.20639	5	2.23607	0.0923004	0.169132	0.128878	0.0319758	-0.135828	0.427889	0.124409
170.5	0.173502	0.150813	5	2.23607	0.0674458	0.232942	0.231504	0.0399686	-0.00027865	0.363371	0.173502
171	0.232817	0.197813	5	2.23607	0.0884644	0.338412	0.360632	0.169473	-0.0873312	0.382899	0.232817
171.5	0.182423	0.210897	5	2.23607	0.0943161	0.518425	0.0939846	0.0480242	-0.00207614	0.253759	0.182423
172	0.135414	0.291221	5	2.23607	0.130238	0.390424	-0.0312259	-0.050083	-0.137979	0.505936	0.135414
172.5	0.122226	0.196762	5	2.23607	0.0879947	0.372437	-0.0874768	0.0623189	-0.0172449	0.281096	0.122226
173	0.0902046	0.23002	5	2.23607	0.102868	0.213914	-0.05005	-0.135035	-0.00878728	0.430981	0.0902046
173.5	0.197503	0.328676	5	2.23607	0.146988	0.591539	0.0418225	0.047782	-0.183167	0.489537	0.197503
174	0.121202	0.153019	5	2.23607	0.068432	0.217797	-0.0058727	0.154277	-0.0632378	0.303048	0.121202
174.5	0.226465	0.298345	5	2.23607	0.133424	0.664149	0.0202512	0.0211662	0.0140581	0.412701	0.226465
175	0.167326	0.281059	5	2.23607	0.125693	0.326316	0.0874554	-0.0275488	-0.12095	0.571356	0.167326
175.5	0.148047	0.28451	5	2.23607	0.127237	0.0228538	0.0283645	0.0445705	-0.011248	0.655693	0.148047
176	0.182671	0.206698	5	2.23607	0.092438	0.395654	0.179228	0.0462077	-0.0821546	0.374419	0.182671
176.5	0.215366	0.284089	5	2.23607	0.127048	0.416525	0.0274226	0.100534	-0.0719741	0.604323	0.215366
177	0.0911938	0.221968	5	2.23607	0.0992671	0.0618442	0.111303	0.00260148	-0.162527	0.442748	0.0911938
177.5	0.122385	0.209735	5	2.23607	0.0937962	0.172941	0.180241	-0.0607984	-0.0987834	0.418324	0.122385
178	0.226822	0.251269	5	2.23607	0.112371	0.543659	0.152448	0.0324961	-0.0293093	0.434818	0.226822
178.5	0.19037	0.297322	5	2.23607	0.132966	0.588383	0.071871	-0.072985	-0.0539914	0.418572	0.19037
179	0.240756	0.294129	5	2.23607	0.131539	0.53248	0.0943985	0.0289258	-0.0362088	0.584185	0.240756
179.5	0.152235	0.232843	5	2.23607	0.10413	0.364711	-0.0131868	0.028993	-0.0609301	0.441587	0.152235
180	0.211852	0.297218	5	2.23607	0.13292	0.537602	0.146211	-0.012967	-0.115443	0.503855	0.211852
180.5	0.210028	0.245556	5	2.23607	0.109816	0.347368	0.324568	-0.0318547	-0.069427	0.479486	0.210028
181	0.132283	0.156244	5	2.23607	0.0698746	0.176642	0.179442	0.00144876	-0.0424372	0.346322	0.132283
181.5	0.146279	0.185986	5	2.23607	0.0831755	0.204396	0.27977	-0.0422965	-0.0572292	0.346753	0.146279
182	0.138625	0.291166	5	2.23607	0.130213	0.150987	-0.0566576	-0.0497017	0.0108438	0.637651	0.138625
182.5	0.0932913	0.253791	5	2.23607	0.113499	0.174709	-0.0747538	-0.0847993	-0.0536499	0.504951	0.0932913
183	0.193582	0.185422	5	2.23607	0.0829232	0.318376	0.0688383	0.0661897	0.0547017	0.459804	0.193582
183.5	0.134757	0.223165	5	2.23607	0.0998023	0.310584	-0.0933638	-0.013577	0.042551	0.427589	0.134757
184	0.159236	0.209704	5	2.23607	0.0937827	0.337445	0.0036749	-0.0515542	0.0832849	0.423329	0.159236
184.5	0.202609	0.296952	5	2.23607	0.132801	0.53343	0.0404239	0.0655259	-0.127559	0.501227	0.202609
185	0.0921546	0.235917	5	2.23607	0.105505	0.138387	-0.0256601	-0.0890962	-0.0476962	0.484838	0.0921546
185.5	0.0879843	0.236007	5	2.23607	0.105545	0.214492	0.0751249	-0.144037	-0.122818	0.417159	0.0879843
186	0.164036	0.245285	5	2.23607	0.109695	0.45145	0.0817111	-0.0569724	-0.0541719	0.398164	0.164036
186.5	0.128722	0.184711	5	2.23607	0.0826052	0.24194	0.104988	-0.107217	0.0335754	0.370322	0.128722
187	0.105722	0.132825	5	2.23607	0.059401	0.0824589	0.0785643	0.0256336	0.00611068	0.33584	0.105722
187.5	0.184766	0.207714	5	2.23607	0.0928924	0.287598	0.175189	-0.0286611	0.011248	0.478456	0.184766
188	0.144319	0.0867748	5	2.23607	0.0388068	0.148839	0.176366	0.0837497	0.0442582	0.26838	0.144319
188.5	0.0990248	0.118066	5	2.23607	0.0528008	0.12601	-0.00130584	0.0578515	0.0208006	0.291767	0.0990248
189	0.123113	0.132247	5	2.23607	0.0591427	0.0705941	0.0952762	0.0355775	0.0576138	0.356504	0.123113
189.5	0.111886	0.124758	5	2.23607	0.0557933	0.0387011	0.0191451	0.0487329	0.131362	0.321489	0.111886
190	0.163645	0.141122	5	2.23607	0.0631117	0.16548	0.23271	-0.0558376	0.1494	0.326472	0.163645
190.5	0.117715	0.285128	5	2.23607	0.127513	-0.0853342	0.0621165	-0.0571115	0.0548469	0.614056	0.117715
191	0.182814	0.172565	5	2.23607	0.0771734	0.359539	0.257828	-0.0187127	0.0156122	0.299803	0.182814
191.5	0.0188981	0.16839	5	2.23607	0.0753062	-0.179484	0.129192	-0.127262	0.0550863	0.216958	0.0188981
192	0.117237	0.1898	5	2.23607	0.0848813	-0.0871106	0.179727	-0.0293115	0.128458	0.394422	0.117237
192.5	0.141141	0.179329	5	2.23607	0.0801986	0.109981	0.231469	-0.094519	0.0738305	0.384944	0.141141
193	0.0908518	0.140989	5	2.23607	0.0630521	-0.0362555	0.0661553	-0.0314779	0.156484	0.299354	0.0908518
193.5	0.0369709	0.132471	5	2.23607	0.0592426	-0.0927043	-0.00865563	0.00949092	0.0159262	0.260797	0.0369709
194	0.0992217	0.17562	5	2.23607	0.0785398	-0.0902338	0.106601	0.0987217	0.00242151	0.378599	0.0992217
194.5	0.117106	0.129189	5	2.23607	0.0577751	0.114112	-0.00044955	0.0512402	0.0853807	0.335249	0.117106
195	0.0869214	0.157358	5	2.23607	0.0703726	-0.0899281	0.163444	0.0256515	0.0175471	0.317893	0.0869214
195.5	0.091552	0.0785771	5	2.23607	0.0351407	0.0458894	0.0258456	0.0422516	0.133434	0.210339	0.091552
196	0.0985915	0.143154	5	2.23607	0.0640204	0.0637776	0.0263879	-0.0573895	0.138897	0.321284	0.0985915
196.5	0.0876687	0.16192	5	2.23607	0.0724127	-0.0249194	-0.0532896	0.0663243	0.0945604	0.355668	0.0876687
197	0.0603393	0.17684	5	2.23607	0.0790852	-0.0550277	-0.0324747	-0.0439605	0.0691601	0.363999	0.0603393
197.5	0.0889117	0.213631	5	2.23607	0.0955385	-0.216715	0.101677	0.0708814	0.102355	0.38636	0.0889117
198	0.055565	0.21427	5	2.23607	0.0958247	-0.148426	-0.0547381	-0.0698722	0.182017	0.368844	0.055565
198.5	0.0107686	0.221184	5	2.23607	0.0989166	-0.269099	-0.0285572	0.043059	-0.0376374	0.346077	0.0107686
199	0.0155371	0.255485	5	2.23607	0.114256	-0.332827	0.00122021	-0.0319264	0.0575667	0.383652	0.0155371
199.5	0.0887764	0.0654403	5	2.23607	0.0292658	-0.00335454	0.0676538	0.106163	0.0961028	0.177317	0.0887764
200	0.105213	0.100807	5	2.23607	0.0450821	0.0402545	0.11096	0.0507468	0.0459341	0.278172	0.105213
200.5	0.104719	0.189632	5	2.23607	0.0848058	-0.0933322	0.0817254	0.00951783	0.11281	0.412873	0.104719
201	0.148704	0.115078	5	2.23607	0.0514646	0.172304	0.105544	0.0587621	0.0684223	0.338487	0.148704
201.5	0.0495348	0.168324	5	2.23607	0.0752768	-0.0573494	-0.0896889	-0.0456022	0.132838	0.307477	0.0495348
202	0.107675	0.118512	5	2.23607	0.0530002	0.118863	0.0294991	0.0917425	-0.00293564	0.301208	0.107675
202.5	0.0440888	0.109151	5	2.23607	0.048814	-0.0390647	0.00849151	0.0498632	-0.0279906	0.229145	0.0440888
203	0.0838505	0.128961	5	2.23607	0.0576733	0.0737503	0.0101755	0.0539224	-0.0230573	0.304461	0.0838505
203.5	0.0161894	0.125644	5	2.23607	0.0561898	-0.124886	-0.0247039	0.0214084	-0.00928571	0.218415	0.0161894
204	0.0844003	0.19915	5	2.23607	0.0890625	-0.173544	0.0862994	0.0523122	0.071044	0.38589	0.0844003
204.5	0.0881781	0.116325	5	2.23607	0.0520222	0.122697	-0.00826317	-0.0304867	0.0970879	0.259855	0.0881781
205	0.117104	0.13127	5	2.23607	0.0587059	0.151756	0.0416797	0.0351783	0.0238579	0.333047	0.117104
205.5	0.0966739	0.123109	5	2.23607	0.055056	0.186037	-0.0110818	0.0125948	0.0281044	0.267716	0.0966739
206	0.142541	0.103276	5	2.23607	0.0461864	0.0257292	0.0931854	0.166683	0.124352	0.302756	0.142541
206.5	0.157157	0.216236	5	2.23607	0.0967037	0.247096	-0.153568	0.107697	0.144918	0.439641	0.157157
207	0.140092	0.131578	5	2.23607	0.0588435	0.264397	-0.0433781	0.0975286	0.109863	0.272049	0.140092
207.5	0.0863723	0.111306	5	2.23607	0.0497776	0.0546063	-0.0553732	0.140843	0.0499686	0.241817	0.0863723
208	0.14003	0.0786098	5	2.23607	0.0351554	0.180492	0.0836164	0.048244	0.140655	0.247143	0.14003
208.5	0.0946372	0.177454	5	2.23607	0.07936	0.214938	-0.19285	0.0800538	0.10772	0.263324	0.0946372
209	0.150957	0.185435	5	2.23607	0.0829291	0.0843179	0.0125589	0.125867	0.0576452	0.474397	0.150957
209.5	0.101209	0.180231	5	2.23607	0.0806019	0.309634	-0.0885115	0.00923974	-0.00243721	0.278121	0.101209
210	0.143557	0.120162	5	2.23607	0.0537382	0.256052	-0.0422506	0.128441	0.131036	0.244507	0.143557
210.5	0.14943	0.0975648	5	2.23607	0.0436323	0.171966	0.0625874	0.185131	0.04469	0.282775	0.14943
211	0.154177	0.139446	5	2.23607	0.0623624	0.360985	0.0466748	0.0645436	0.0616641	0.237016	0.154177
211.5	0.158488	0.156764	5	2.23607	0.070107	0.224143	0.0574854	0.102476	0.00862245	0.399715	0.158488
212	0.111231	0.182128	5	2.23607	0.08145	0.302305	-0.00836307	-0.0754698	0.0267582	0.310923	0.111231
212.5	0.0904013	0.19932	5	2.23607	0.0891386	0.249087	-0.253875	0.103068	0.169969	0.183757	0.0904013
213	0.100406	0.141629	5	2.23607	0.0633385	0.181748	-0.0678821	-0.01878	0.133305	0.273641	0.100406
213.5	0.131374	0.109137	5	2.23607	0.0488074	0.223234	-0.00490938	0.0347746	0.175836	0.227933	0.131374
214	0.0650489	0.129473	5	2.23607	0.0579022	-0.0507808	-0.0694591	0.0743216	0.129003	0.24216	0.0650489
214.5	0.0853972	0.0836724	5	2.23607	0.0374194	0.0317442	-0.0188454	0.103768	0.1094	0.20092	0.0853972
215	0.077953	0.107619	5	2.23607	0.0481285	0.169561	-0.0929499	0.123956	0.0395683	0.149629	0.077953
215.5	0.125219	0.160206	5	2.23607	0.0716465	0.158176	-0.0761952	0.0699305	0.108791	0.365394	0.125219
216	0.136692	0.183968	5	2.23607	0.0822731	0.162728	-0.0693307	0.149527	0.0226334	0.417904	0.136692
216.5	0.0162482	0.116525	5	2.23607	0.0521117	-0.0894654	-0.107164	0.0836869	0.0253728	0.168811	0.0162482
217	0.118018	0.110518	5	2.23607	0.0494253	0.147071	0.119202	0.0337071	0.00462323	0.285484	0.118018
217.5	0.0951415	0.152604	5	2.23607	0.0682464	0.141188	-0.0541673	-0.0515586	0.130746	0.309499	0.0951415
218	0.0235521	0.0821043	5	2.23607	0.0367182	0.000702305	-0.0987727	0.028253	0.0655887	0.121989	0.0235521
218.5	0.101705	0.0772799	5	2.23607	0.0345606	0.0190201	0.155923	0.0363086	0.0965267	0.200745	0.101705
219	0.0712052	0.165704	5	2.23607	0.0741052	0.0217797	-0.0927858	0.0652613	0.0129553	0.348815	0.0712052
219.5	0.0806289	0.210415	5	2.23607	0.0941004	0.0108816	-0.155266	0.040906	0.0869231	0.4197	0.0806289
220	0.0224527	0.131245	5	2.23607	0.0586946	-0.0943816	-0.04711	-0.026423	0.0392268	0.240951	0.0224527
220.5	0.00704339	0.102392	5	2.23607	0.0457913	-0.11512	-0.0549022	0.0689213	-0.0089011	0.145219	0.00704339
221	0.0378471	0.19077	5	2.23607	0.0853147	-0.031108	-0.102141	0.0843866	-0.111024	0.349122	0.0378471
221.5	0.0160022	0.158724	5	2.23607	0.0709835	-0.0234653	-0.15817	-0.00538237	-0.00932104	0.27635	0.0160022
222	0.0496285	0.0538113	5	2.23607	0.0240652	0.0438982	-0.0378265	0.0995963	0.0558948	0.0865795	0.0496285
222.5	0.034267	0.0731062	5	2.23607	0.0326941	0.071065	-0.0537034	0.0438305	-0.0201884	0.130331	0.034267
223	0.0677578	0.142285	5	2.23607	0.0636316	-0.0480542	0.0481875	0.147952	-0.0767386	0.267442	0.0677578
223.5	-0.00349156	0.0934989	5	2.23607	0.041814	-0.050723	-0.0443057	-0.0551559	-0.0301845	0.162911	-0.00349156
224	0.0388208	0.110139	5	2.23607	0.0492555	-0.00659341	0.0238333	0.0574793	-0.0903336	0.209719	0.0388208
224.5	0.0222726	0.0722052	5	2.23607	0.0322911	-0.0290589	0.0111817	0.147912	-0.0218446	0.00317257	0.0222726
225	-0.0541861	0.101896	5	2.23607	0.0455692	-0.136388	-0.151984	0.0214667	-0.0858046	0.0817787	-0.0541861
225.5	0.0104642	0.0878295	5	2.23607	0.0392786	-0.0601586	0.0173327	-0.0421799	-0.0215463	0.158873	0.0104642
226	-0.0107922	0.0995653	5	2.23607	0.0445269	-0.0968107	-0.0600471	-0.0215609	-0.0353611	0.159819	-0.0107922
226.5	0.017174	0.044568	5	2.23607	0.0199314	-0.0413616	0.0208078	0.00840099	0.0143603	0.0836625	0.017174
227	0.0791892	0.0910606	5	2.23607	0.0407236	0.00915476	0.0881618	0.0186948	0.0474058	0.232529	0.0791892
227.5	0.0194463	0.0869214	5	2.23607	0.0388724	0.0621251	-0.049736	0.00314869	-0.0650589	0.146753	0.0194463
228	0.0471853	0.0549285	5	2.23607	0.0245648	0.0873502	0.0195733	0.0424893	-0.0261695	0.112683	0.0471853
228.5	0.0191854	0.101704	5	2.23607	0.0454833	-0.0739321	0.0177965	0.0753577	-0.0816719	0.158377	0.0191854
229	0.0362678	0.0757422	5	2.23607	0.0338729	-0.00514748	-0.0515699	0.0693564	0.0219074	0.146793	0.0362678
229.5	0.0410536	0.160804	5	2.23607	0.0719138	-0.0624886	-0.14544	0.194568	-0.00259027	0.221219	0.0410536
230	0.0548392	0.154467	5	2.23607	0.0690797	-0.17318	0.0842158	0.151083	-0.012449	0.224526	0.0548392
230.5	0.0446952	0.0950024	5	2.23607	0.0424864	-0.0803024	-0.0117882	0.13333	0.0405181	0.141718	0.0446952
231	0.015768	0.129085	5	2.23607	0.0577285	-0.171635	-0.0108106	0.143104	-0.0145879	0.13277	0.015768
231.5	0.0257372	0.133892	5	2.23607	0.0598781	-0.115847	-0.0497931	0.0548733	0.00259419	0.236859	0.0257372
232	0.0499344	0.125852	5	2.23607	0.0562825	-0.0848137	0.0701013	0.0463826	-0.0284772	0.246479	0.0499344
232.5	0.0493871	0.0756283	5	2.23607	0.033822	0.0494836	0.0124661	0.0424893	-0.0300235	0.17252	0.0493871
233	0.0826585	0.0661755	5	2.23607	0.0295946	0.10666	0.0655059	0.0640413	-0.00154239	0.178628	0.0826585
233.5	0.0134191	0.10818	5	2.23607	0.0483796	-0.147856	0.0923862	-0.00397399	-0.00489796	0.131437	0.0134191
234	0.045954	0.0989442	5	2.23607	0.0442492	-0.0194745	-0.0260168	0.0748464	-0.00697802	0.207393	0.045954
234.5	0.00334665	0.083767	5	2.23607	0.0374617	-0.00996447	-0.112373	0.0166719	-0.0005573	0.122956	0.00334665
235	0.0720727	0.0668642	5	2.23607	0.0299026	0.0773775	0.0229342	0.0822427	0.00296703	0.174842	0.0720727
235.5	0.0380225	0.1124	5	2.23607	0.0502669	-0.0348839	-0.0263594	0.0720969	-0.041876	0.221135	0.0380225
236	0.0402452	0.0391952	5	2.23607	0.0175286	0.0507808	0.0276937	0.0984795	-0.00913658	0.0334088	0.0402452
236.5	0.0308692	0.066625	5	2.23607	0.0297956	-0.0683054	0.0551306	0.0769769	-0.00366954	0.0942134	0.0308692
237	0.0216671	0.0823571	5	2.23607	0.0368312	0.0366521	-0.0570215	-0.0018614	-0.0251491	0.155715	0.0216671
237.5	0.00339304	0.0733248	5	2.23607	0.0327918	-0.00716351	-0.0868489	-0.00358825	-0.00352041	0.118086	0.00339304
238	-4.38025e-05	0.0455737	5	2.23607	0.0203812	0.0105263	-0.0701156	0.0394169	-0.0176648	0.0376182	-4.38025e-05
238.5	0.0515811	0.0551481	5	2.23607	0.024663	-0.0200281	0.0579849	0.0934066	0.0134027	0.113139	0.0515811
239	0.0310448	0.0650949	5	2.23607	0.0291113	0.0324465	-0.0484159	0.0468715	-0.00282575	0.127148	0.0310448
239.5	0.0499901	0.0562852	5	2.23607	0.0251715	-0.0352805	0.0644498	0.106401	0.0263187	0.0880618	0.0499901
240	0.0421462	0.0905357	5	2.23607	0.0404888	-0.0240354	0.0558584	0.0530433	-0.0537637	0.179628	0.0421462
240.5	0.0239431	0.0663123	5	2.23607	0.0296558	-0.0564571	0.0188597	0.0418793	-0.00746075	0.122894	0.0239431
241	-0.00726679	0.0967714	5	2.23607	0.0432775	-0.138999	-0.0769516	0.0863377	0.0282535	0.065025	-0.00726679
241.5	0.0261286	0.0532976	5	2.23607	0.0238354	-0.0232091	0.11243	0.0129312	-0.00837912	0.0368698	0.0261286
242	0.0032116	0.0612872	5	2.23607	0.0274084	-0.0893415	0.000435279	0.0337385	-0.00573391	0.0769596	0.0032116
242.5	0.0364881	0.0561974	5	2.23607	0.0251322	0.00148723	0.0354003	0.0372864	-0.0192936	0.12756	0.0364881
243	0.0366481	0.0340135	5	2.23607	0.0152113	0.0193175	0.0692522	0.0349092	-0.00992936	0.0696908	0.0366481
243.5	0.03625	0.0564605	5	2.23607	0.0252499	0.0205321	0.0707864	-0.0211527	-0.00475667	0.115841	0.03625
244	0.0451042	0.0620418	5	2.23607	0.0277459	-0.0343138	0.019031	0.0979098	0.0254396	0.117455	0.0451042
244.5	0.0679563	0.0370903	5	2.23607	0.0165873	0.119251	0.0768589	0.0407939	0.0239717	0.0789055	0.0679563
245	0.0321356	0.0289292	5	2.23607	0.0129375	0.0323143	0.0616312	0.0567616	-0.00910126	0.019072	0.0321356
245.5	0.0356087	0.0699912	5	2.23607	0.031301	-0.00506486	0.0575995	0.0055259	-0.0276531	0.147636	0.0356087
246	0.00613451	0.101481	5	2.23607	0.0453839	-0.0706602	-0.107164	0.0285849	0.0270918	0.15282	0.00613451
246.5	0.0190295	0.0531188	5	2.23607	0.0237555	-0.0127489	0.020558	0.0318502	-0.0428179	0.098306	0.0190295
247	-0.00490352	0.0501766	5	2.23607	0.0224397	0.00538709	0.0355502	-0.0775465	-0.0314482	0.0435398	-0.00490352
247.5	0.0145749	0.0242511	5	2.23607	0.0108454	0.0320416	0.029021	0.0117515	-0.0264992	0.0265598	0.0145749
248	0.0194365	0.0568662	5	2.23607	0.0254313	0	0.00769944	0.00823054	-0.0348587	0.116111	0.0194365
248.5	0.0682978	0.110144	5	2.23607	0.0492577	0	0.249072	0.00504597	-0.0109498	0.0983206	0.0682978
249	0.0216388	0.0395531	5	2.23607	0.0176887	0	0.0700942	-0.0068401	-0.0137873	0.0587273	0.0216388
249.5	0.00688913	0.0567384	5	2.23607	0.0253742	0	0.00950478	-0.0485311	-0.0263893	0.0998613	0.00688913
250	0.0172864	0.0475622	5	2.23607	0.0212705	0	0.0713144	-0.0435434	-0.00100471	0.0596656	0.0172864
250.5	0.0274842	0.0593093	5	2.23607	0.0265239	0	0.00380334	0.00275398	-0.00262166	0.133485	0.0274842
251	0.0248879	0.0540647	5	2.23607	0.0241785	0	0.0789282	-0.0385782	0	0.0840897	0.0248879
251.5	0.0178388	0.0258479	5	2.23607	0.0115595	0	0.00951192	0.0174972	0	0.0621847	0.0178388
252	0.0161241	0.0442797	5	2.23607	0.0198025	0	0.0548237	-0.0409733	0	0.0667701	0.0161241
252.5	0.0315051	0.0403739	5	2.23607	0.0180558	0	0.0911089	0.0111101	0	0.0553065	0.0315051
253	0.0159919	0.0494063	5	2.23607	0.0220952	0	0.102248	-0.0241758	0	0.00188748	0.0159919
253.5	0.0398612	0.0633877	5	2.23607	0.0283478	0	0.145233	0	0	0.0540725	0.0398612
254	0.0193347	0.0394341	5	2.23607	0.0176355	0	0.0896675	0	0	0.00700595	0.0193347
254.5	0.03513	0.068976	5	2.23607	0.030847	0	0.157735	0	0	0.0179146	0.03513
255	0.0412285	0.0640206	5	2.23607	0.0286309	0	0.145769	0	0	0.0603738	0.0412285
255.5	0.023757	0.0461752	5	2.23607	0.0206502	0	0.105737	0	0	0.0130481	0.023757
256	0.0332442	0.0740326	5	2.23607	0.0331084	0	0.165677	0	0	0.000543974	0.0332442
256.5	0.0385174	0.0623823	5	2.23607	0.0278982	0	0.143407	0	0	0.0491804	0.0385174
257	0.0419645	0.0725655	5	2.23607	0.0324523	0	0.167582	0	0	0.0422402	0.0419645
257.5	0.0278273	0.0491052	5	2.23607	0.0219605	0	0.113372	0	0	0.0257639	0.0278273
258	0.0174595	0.0383706	5	2.23607	0.0171598	0	0.0860925	0	0	0.00120478	0.0174595
258.5	0.0341257	0.0493044	5	2.23607	0.0220496	0	0.107557	0	0	0.0630718	0.0341257
259	0.0341935	0.061827	5	2.23607	0.0276499	0	0.142586	0	0	0.0283816	0.0341935
259.5	0.034874	0.0578339	5	2.23607	0.0258641	0	0.133324	0	0	0.0410463	0.034874
260	0.0244979	0.0455641	5	2.23607	0.0203769	0	0.104852	0	0	0.0176372	0.0244979
260.5	0.0226545	0.050657	5	2.23607	0.0226545	0	0.113272	0	0	0	0.0226545
261	0.0139603	0.0312162	5	2.23607	0.0139603	0	0.0698016	0	0	0	0.0139603

[truncated: 42 more sheets: Fig.4e-Sec8(+Exo70KD), Fig.4f, Fig.5d-Cry2Rab11(-Exo70KD), Fig.5d-Cry2Rab11(+Exo70KD), Fig.5e-Cry2Rab11(FF), Fig.5e-Cry2Rab11(KR), Fig.5e-Cry2Rab11(KS), Fig.5e-TfRc(FF), Fig.5e-TfRc(KR), Fig.5e-TfRc(KS), Fig.5f, Fig.5g-Rab11opto_modes(1.5Wcm2), Fig.5g-Rab11opto_modes(2.6Wcm2), Fig.6d, Supp_Fig.2, Supp_Fig.4c-Sec8tagRFP, Supp_Fig.4c-mCh-Rab11, Supp_Fig.5c-pHTomato(scram), Supp_Fig.5c-pHTomato(Exo70KD), Supp_Fig.5d …]
